# Supplementary material for: Reactivity of α-diazo sulfonium salts: rhodium-catalysed ring expansion of indenes to naphthalenes
Source: Chem Sci. 2024 Mar 25;15(16):5938–43. doi: 10.1039/d4sc01138d (PMC11040645; doi:10.1039/d4sc01138d)
Supplement: SC-015-D4SC01138D-s002 [file SC-015-D4SC01138D-s002.cif]

# Electronic Supplementary Material (ESI) for Chemical Science.
# This journal is © The Royal Society of Chemistry 2024

####################################################################### 
# 
# This file contains crystal structure data downloaded from the 
# Cambridge Structural Database (CSD) hosted by the Cambridge 
# Crystallographic Data Centre (CCDC).
# 
# Full information about CCDC data access policies and citation 
# guidelines are available at http://www.ccdc.cam.ac.uk/access/V1 
# 
# Audit and citation data items may have been added by the CCDC. 
# Please retain this information to preserve the provenance of 
# this file and to allow appropriate attribution of the data. 
# 
#######################################################################

data_mo_2056_cg_0m
_database_code_depnum_ccdc_archive 'CCDC 2332867'
loop_
_audit_author_name
_audit_author_address
'Christopher Golz'
;Georg August University Goettingen
Germany
;
_audit_update_record             
;
2024-02-14 deposited with the CCDC.	2024-03-12 downloaded from the CCDC.
;
loop_
_audit_author_email
sven.timmann@chemie.uni-goettingen.de
'cgolz@gwdg.de '
'malcara@gwdg.de '

_audit_creation_method           
;FinalCif V123 by Daniel Kratzert, Freiburg 2023, 
https://dkratzert.de/finalcif.html
;
_audit_creation_date             2023-07-26
_diffrn_source_power             0.05
_exptl_crystal_colour_primary    colourless
_olex2_refinement_description    
;
1. Fixed Uiso
 At 1.2 times of:
  All C(H) groups, All C(H,H) groups
 At 1.5 times of:
  All C(H,H,H) groups
2. Restrained distances
 S3-F2A \\sim S3-F2B
 with sigma of 0.04
 S3-F3A \\sim S3-F3B
 with sigma of 0.04
 F2A-F3A \\sim F2B-F3B
 with sigma of 0.04
3. Others
 Sof(F2B)=Sof(F3B)=1-FVAR(1)
 Sof(F2A)=Sof(F3A)=FVAR(1)
4.a Secondary CH2 refined with riding coordinates:
 C14(H14A,H14B)
4.b Aromatic/amide H refined with riding coordinates:
 C2(H2), C3(H3), C4(H4), C5(H5), C9(H9), C10(H10), C11(H11), C12(H12)
4.c Idealised Me refined as rotating group:
 C15(H15A,H15B,H15C)
;
_olex2_submission_special_instructions 'No special instructions were received'
_shelx_SHELXL_version_number     2018/3
_chemical_name_systematic        ?
_chemical_name_common            ?
_chemical_formula_sum            'C16 H13 F3 N2 O6 S3'
_chemical_formula_moiety         'C16 H13 F3 N2 O6 S3'
_chemical_formula_weight         482.46
_chemical_melting_point          ?
_space_group_crystal_system      triclinic
_space_group_IT_number           2
_vrf_PLAT430_mo_2056_cg_0m       
;PROBLEM: Short Inter D...A Contact  S1       ..O4       .       2.87 Ang.  
RESPONSE: Genuine short chalcogenic contacts to the triflate anion.
;
_space_group_name_H-M_alt        'P -1'
_space_group_name_Hall           '-P 1'
_shelx_space_group_comment       
;
The symmetry employed for this shelxl refinement is uniquely defined
by the following loop, which should always be used as a source of
symmetry information in preference to the above space-group names.
They are only intended as comments.
;

loop_
_space_group_symop_operation_xyz
'x, y, z'
'-x, -y, -z'

_cell_length_a                   8.8939(5)
_cell_length_b                   10.6953(7)
_cell_length_c                   11.3020(8)
_cell_angle_alpha                109.349(2)
_cell_angle_beta                 98.738(2)
_cell_angle_gamma                98.497(2)
_cell_volume                     979.70(11)
_cell_formula_units_Z            2
_cell_measurement_temperature    100.00
_cell_measurement_reflns_used    9815
_cell_measurement_theta_min      2.273
_cell_measurement_theta_max      31.512
_exptl_crystal_description       plate
_exptl_crystal_colour            colourless
_exptl_crystal_recrystallization_method 
'from a mixture of acetonitrile and diethylether.'
_exptl_crystal_density_meas      ?
_exptl_crystal_density_method    ?
_exptl_crystal_density_diffrn    1.635
_exptl_crystal_F_000             492
_exptl_crystal_size_max          0.37
_exptl_crystal_size_mid          0.179
_exptl_crystal_size_min          0.088
_exptl_absorpt_coefficient_mu    0.444
_exptl_absorpt_correction_type   numerical
_exptl_absorpt_correction_T_min  0.8313
_exptl_absorpt_correction_T_max  1.0000
_exptl_absorpt_process_details   
;
SADABS-2016/2 (Bruker,2016/2) was used for absorption correction.
wR2(int) was 0.1057 before and 0.0482 after correction.
The Ratio of minimum to maximum transmission is 0.8313.
The \l/2 correction factor is Not present.
;
_exptl_absorpt_special_details   ?
_shelx_estimated_absorpt_T_min   0.853
_shelx_estimated_absorpt_T_max   0.962
_exptl_transmission_factor_min   ?
_exptl_transmission_factor_max   ?
_exptl_special_details           ?
_diffrn_ambient_temperature      100.00
_diffrn_ambient_environment      N~2~
_diffrn_radiation_type           MoK\a
_diffrn_radiation_wavelength     0.71073
_diffrn_radiation_monochromator  'mirror optics'
_diffrn_measurement_ambient_temperature_device_make 'Oxford Cryostream 800'
_diffrn_radiation_probe          x-ray
_diffrn_source                   'microfocus sealed X-ray tube'
_diffrn_source_type              'Incoatec I\ms'
_diffrn_source_voltage           50.0
_diffrn_source_current           1.0
_diffrn_detector                 CPAD
_diffrn_detector_type            'Bruker PHOTON III'
_diffrn_detector_area_resol_mean 7.41
_diffrn_measurement_device       'four-circle diffractometer'
_diffrn_measurement_device_type  'Bruker D8 VENTURE dual wavelength Mo/Cu'
_diffrn_measurement_method       '\w and \f scans'
_diffrn_measurement_specimen_support 'MiTeGen micromount'
_diffrn_reflns_number            50889
_diffrn_reflns_av_unetI/netI     0.0191
_diffrn_reflns_av_R_equivalents  0.0362
_diffrn_reflns_theta_min         1.956
_diffrn_reflns_theta_max         31.578
_diffrn_reflns_theta_full        25.242
_diffrn_reflns_limit_h_min       -12
_diffrn_reflns_limit_h_max       13
_diffrn_reflns_limit_k_min       -15
_diffrn_reflns_limit_k_max       15
_diffrn_reflns_limit_l_min       -16
_diffrn_reflns_limit_l_max       16
_diffrn_standards_number         0
_diffrn_measured_fraction_theta_max 0.989
_diffrn_measured_fraction_theta_full 0.999
_diffrn_reflns_Laue_measured_fraction_max 0.989
_diffrn_reflns_Laue_measured_fraction_full 0.999
_diffrn_reflns_point_group_measured_fraction_max 0.989
_diffrn_reflns_point_group_measured_fraction_full 0.999
_reflns_number_total             6496
_reflns_number_gt                6115
_reflns_threshold_expression     'I > 2\s(I)'
_reflns_Friedel_coverage         0.000
_reflns_Friedel_fraction_max     .
_reflns_Friedel_fraction_full    .
_reflns_special_details          
;
 Reflections were merged by SHELXL according to the crystal
 class for the calculation of statistics and refinement.
 
 _reflns_Friedel_fraction is defined as the number of unique
 Friedel pairs measured divided by the number that would be
 possible theoretically, ignoring centric projections and
 systematic absences.
;
_computing_data_collection       
'Bruker BIS V6.2.15/2021-03-16 && APEX4 2022.1-1'
_computing_cell_refinement       'SAINT V8.40B (?, 2016)'
_computing_data_reduction        'SAINT V8.40B (?, 2016)'
_computing_structure_solution    'XT  (Sheldrick, 2015)'
_computing_structure_refinement  'XL  (Sheldrick, 2008)'
_computing_molecular_graphics    'Olex2 1.5 (Dolomanov et al., 2009)'
_computing_publication_material  'Olex2 1.5 (Dolomanov et al., 2009)'
_refine_special_details          ?
_refine_ls_structure_factor_coef Fsqd
_refine_ls_matrix_type           full
_refine_ls_weighting_scheme      calc
_refine_ls_weighting_details     
'w=1/[\s^2^(Fo^2^)+(0.0453P)^2^+0.3921P] where P=(Fo^2^+2Fc^2^)/3'
_atom_sites_solution_primary     dual
_atom_sites_solution_secondary   ?
_atom_sites_solution_hydrogens   geom
_refine_ls_hydrogen_treatment    constr
_refine_ls_number_reflns         6496
_refine_ls_number_parameters     291
_refine_ls_number_restraints     3
_refine_ls_R_factor_all          0.0298
_refine_ls_R_factor_gt           0.0279
_refine_ls_wR_factor_ref         0.0806
_refine_ls_wR_factor_gt          0.0789
_refine_ls_goodness_of_fit_ref   1.036
_refine_ls_restrained_S_all      1.036
_refine_ls_shift/su_max          0.001
_refine_ls_shift/su_mean         0.000
_refine_diff_density_max         0.541
_refine_diff_density_min         -0.342
_refine_diff_density_rms         0.064
_refine_ls_extinction_method     none
_refine_ls_extinction_coef       .

loop_
_atom_type_symbol
_atom_type_description
_atom_type_scat_dispersion_real
_atom_type_scat_dispersion_imag
_atom_type_scat_source
C C 0.0033 0.0016 'International Tables Vol C Tables 4.2.6.8 and 6.1.1.4'
H H 0.0000 0.0000 'International Tables Vol C Tables 4.2.6.8 and 6.1.1.4'
F F 0.0171 0.0103 'International Tables Vol C Tables 4.2.6.8 and 6.1.1.4'
N N 0.0061 0.0033 'International Tables Vol C Tables 4.2.6.8 and 6.1.1.4'
O O 0.0106 0.0060 'International Tables Vol C Tables 4.2.6.8 and 6.1.1.4'
S S 0.1246 0.1234 'International Tables Vol C Tables 4.2.6.8 and 6.1.1.4'

_geom_special_details            
;
 All esds (except the esd in the dihedral angle between two l.s. planes)
 are estimated using the full covariance matrix.  The cell esds are taken
 into account individually in the estimation of esds in distances, angles
 and torsion angles; correlations between esds in cell parameters are only
 used when they are defined by crystal symmetry.  An approximate (isotropic)
 treatment of cell esds is used for estimating esds involving l.s. planes.
;

loop_
_atom_site_label
_atom_site_type_symbol
_atom_site_fract_x
_atom_site_fract_y
_atom_site_fract_z
_atom_site_U_iso_or_equiv
_atom_site_adp_type
_atom_site_occupancy
_atom_site_site_symmetry_order
_atom_site_calc_flag
_atom_site_refinement_flags_posn
_atom_site_refinement_flags_adp
_atom_site_refinement_flags_occupancy
_atom_site_disorder_assembly
_atom_site_disorder_group
S1 S 0.66767(2) 0.25869(2) 0.52679(2) 0.01091(5) Uani 1 1 d . . . . .
S2 S 0.92150(3) 0.30571(2) 0.37607(2) 0.01276(6) Uani 1 1 d . . . . .
S3 S 0.67516(3) 0.65844(2) 0.78623(2) 0.01442(6) Uani 1 1 d D . . . .
F1 F 0.42741(8) 0.54933(7) 0.84754(7) 0.02470(14) Uani 1 1 d . . . . .
F2A F 0.6444(15) 0.5063(10) 0.9257(11) 0.0321(11) Uani 0.57(6) 1 d D . P A 1
F2B F 0.6427(18) 0.528(3) 0.942(2) 0.038(2) Uani 0.43(6) 1 d D . P A 2
F3A F 0.593(2) 0.7031(14) 1.0083(12) 0.0342(13) Uani 0.57(6) 1 d D . P A 1
F3B F 0.576(3) 0.721(3) 1.0010(17) 0.041(3) Uani 0.43(6) 1 d D . P A 2
O1 O 1.01715(8) 0.26125(8) 0.46032(7) 0.01919(14) Uani 1 1 d . . . . .
O2 O 0.97708(9) 0.42101(7) 0.34575(8) 0.01916(14) Uani 1 1 d . . . . .
O3 O 0.85939(9) 0.17699(7) 0.25238(7) 0.01577(13) Uani 1 1 d . . . . .
O4 O 0.66432(9) 0.53006(8) 0.68539(7) 0.01938(14) Uani 1 1 d . . . . .
O5 O 0.82913(9) 0.72634(9) 0.86133(8) 0.02745(18) Uani 1 1 d . . . . .
O6 O 0.57852(10) 0.74273(9) 0.74971(10) 0.02807(18) Uani 1 1 d . . . . .
N1 N 0.71303(9) 0.45174(8) 0.43572(7) 0.01211(14) Uani 1 1 d . . . . .
N2 N 0.67741(10) 0.54573(9) 0.43102(9) 0.01739(15) Uani 1 1 d . . . . .
C1 C 0.63810(10) 0.08340(9) 0.43352(9) 0.01206(15) Uani 1 1 d . . . . .
C2 C 0.53014(11) 0.01701(9) 0.31852(9) 0.01407(16) Uani 1 1 d . . . . .
H2 H 0.467987 0.064176 0.280151 0.017 Uiso 1 1 calc R U . . .
C3 C 0.51749(12) -0.12257(9) 0.26208(9) 0.01614(17) Uani 1 1 d . . . . .
H3 H 0.445278 -0.172385 0.183116 0.019 Uiso 1 1 calc R U . . .
C4 C 0.60980(12) -0.18997(10) 0.32033(10) 0.01743(17) Uani 1 1 d . . . . .
H4 H 0.600315 -0.284841 0.279421 0.021 Uiso 1 1 calc R U . . .
C5 C 0.71551(12) -0.12106(10) 0.43715(10) 0.01651(17) Uani 1 1 d . . . . .
H5 H 0.776543 -0.168318 0.476323 0.020 Uiso 1 1 calc R U . . .
C6 C 0.73000(11) 0.01858(9) 0.49547(9) 0.01325(15) Uani 1 1 d . . . . .
C7 C 0.82893(11) 0.11106(9) 0.61845(9) 0.01416(16) Uani 1 1 d . . . . .
C8 C 0.81314(11) 0.24558(9) 0.64740(9) 0.01329(15) Uani 1 1 d . . . . .
C9 C 0.89351(12) 0.35149(10) 0.75887(9) 0.01697(17) Uani 1 1 d . . . . .
H9 H 0.880451 0.441856 0.775442 0.020 Uiso 1 1 calc R U . . .
C10 C 0.99448(13) 0.31838(11) 0.84535(10) 0.0222(2) Uani 1 1 d . . . . .
H10 H 1.052645 0.387776 0.922747 0.027 Uiso 1 1 calc R U . . .
C11 C 1.01155(13) 0.18456(12) 0.81998(11) 0.0236(2) Uani 1 1 d . . . . .
H11 H 1.080206 0.164510 0.880947 0.028 Uiso 1 1 calc R U . . .
C12 C 0.92972(12) 0.08037(11) 0.70703(10) 0.01991(19) Uani 1 1 d . . . . .
H12 H 0.942291 -0.010110 0.690532 0.024 Uiso 1 1 calc R U . . .
C13 C 0.75986(10) 0.34043(9) 0.44046(9) 0.01190(15) Uani 1 1 d . . . . .
C14 C 0.77804(15) 0.19166(12) 0.13575(10) 0.0244(2) Uani 1 1 d . . . . .
H14A H 0.842997 0.261054 0.114175 0.029 Uiso 1 1 calc R U . . .
H14B H 0.678260 0.218963 0.148242 0.029 Uiso 1 1 calc R U . . .
C15 C 0.7497(2) 0.05510(14) 0.03107(13) 0.0392(3) Uani 1 1 d . . . . .
H15A H 0.696175 0.059133 -0.049634 0.059 Uiso 1 1 calc R U . . .
H15B H 0.684874 -0.012188 0.053757 0.059 Uiso 1 1 calc R U . . .
H15C H 0.849422 0.029183 0.020721 0.059 Uiso 1 1 calc R U . . .
C16 C 0.57827(13) 0.60607(12) 0.89869(10) 0.02104(19) Uani 1 1 d . . . . .

loop_
_atom_site_aniso_label
_atom_site_aniso_U_11
_atom_site_aniso_U_22
_atom_site_aniso_U_33
_atom_site_aniso_U_23
_atom_site_aniso_U_13
_atom_site_aniso_U_12
S1 0.01142(10) 0.00919(9) 0.01215(10) 0.00378(7) 0.00227(7) 0.00273(7)
S2 0.01171(10) 0.01110(10) 0.01499(10) 0.00348(8) 0.00376(7) 0.00305(7)
S3 0.01474(10) 0.01308(10) 0.01397(10) 0.00264(8) 0.00252(8) 0.00444(8)
F1 0.0207(3) 0.0289(3) 0.0232(3) 0.0086(3) 0.0067(2) 0.0016(3)
F2A 0.043(2) 0.037(2) 0.031(2) 0.0234(14) 0.0135(13) 0.0201(11)
F2B 0.035(2) 0.069(6) 0.031(4) 0.037(4) 0.013(2) 0.025(4)
F3A 0.040(3) 0.036(2) 0.0167(11) -0.0033(14) 0.0117(14) 0.0020(16)
F3B 0.040(3) 0.043(5) 0.021(3) -0.013(2) 0.016(3) 0.004(3)
O1 0.0144(3) 0.0229(4) 0.0204(3) 0.0067(3) 0.0017(3) 0.0091(3)
O2 0.0203(3) 0.0136(3) 0.0241(4) 0.0059(3) 0.0107(3) 0.0012(2)
O3 0.0201(3) 0.0120(3) 0.0141(3) 0.0026(2) 0.0038(2) 0.0051(2)
O4 0.0230(4) 0.0172(3) 0.0146(3) 0.0001(3) 0.0057(3) 0.0061(3)
O5 0.0161(3) 0.0324(4) 0.0226(4) -0.0005(3) 0.0007(3) -0.0006(3)
O6 0.0265(4) 0.0211(4) 0.0437(5) 0.0181(4) 0.0076(4) 0.0116(3)
N1 0.0117(3) 0.0116(3) 0.0114(3) 0.0031(3) 0.0009(2) 0.0018(2)
N2 0.0180(4) 0.0148(3) 0.0201(4) 0.0072(3) 0.0028(3) 0.0049(3)
C1 0.0135(4) 0.0093(3) 0.0139(4) 0.0042(3) 0.0037(3) 0.0029(3)
C2 0.0156(4) 0.0123(4) 0.0140(4) 0.0048(3) 0.0023(3) 0.0029(3)
C3 0.0196(4) 0.0123(4) 0.0146(4) 0.0028(3) 0.0033(3) 0.0028(3)
C4 0.0217(4) 0.0109(4) 0.0193(4) 0.0037(3) 0.0059(3) 0.0049(3)
C5 0.0190(4) 0.0120(4) 0.0200(4) 0.0066(3) 0.0041(3) 0.0063(3)
C6 0.0139(4) 0.0113(4) 0.0152(4) 0.0052(3) 0.0030(3) 0.0038(3)
C7 0.0145(4) 0.0135(4) 0.0149(4) 0.0058(3) 0.0019(3) 0.0040(3)
C8 0.0141(4) 0.0132(4) 0.0131(4) 0.0057(3) 0.0015(3) 0.0037(3)
C9 0.0185(4) 0.0150(4) 0.0151(4) 0.0041(3) 0.0006(3) 0.0030(3)
C10 0.0235(5) 0.0215(5) 0.0173(4) 0.0050(4) -0.0035(4) 0.0043(4)
C11 0.0246(5) 0.0235(5) 0.0209(5) 0.0091(4) -0.0042(4) 0.0069(4)
C12 0.0210(4) 0.0180(4) 0.0214(5) 0.0091(4) -0.0006(4) 0.0067(3)
C13 0.0124(4) 0.0104(3) 0.0146(4) 0.0054(3) 0.0041(3) 0.0040(3)
C14 0.0328(6) 0.0214(5) 0.0161(4) 0.0036(4) -0.0008(4) 0.0112(4)
C15 0.0609(9) 0.0268(6) 0.0190(5) -0.0017(4) -0.0050(6) 0.0137(6)
C16 0.0219(5) 0.0259(5) 0.0133(4) 0.0038(4) 0.0048(3) 0.0055(4)

loop_
_geom_bond_atom_site_label_1
_geom_bond_atom_site_label_2
_geom_bond_distance
_geom_bond_site_symmetry_2
_geom_bond_publ_flag
S1 O4 2.8691(8) . ?
S1 O6 3.5271(10) 2_666 ?
S1 C1 1.7765(9) . ?
S1 C8 1.7877(9) . ?
S1 C13 1.7276(9) . ?
S2 O1 1.4247(8) . ?
S2 O2 1.4262(7) . ?
S2 O3 1.5557(7) . ?
S2 C13 1.7409(9) . ?
S3 O4 1.4437(7) . ?
S3 O5 1.4379(8) . ?
S3 O6 1.4455(8) . ?
S3 C16 1.8259(11) . ?
F1 C16 1.3393(13) . ?
F2A C16 1.387(9) . ?
F2B C16 1.261(17) . ?
F3A C16 1.299(12) . ?
F3B C16 1.387(18) . ?
O3 C14 1.4719(13) . ?
O4 N1 2.7863(11) . ?
N1 N2 1.1126(11) . ?
N1 C13 1.3326(11) . ?
C1 C2 1.3868(12) . ?
C1 C6 1.3979(12) . ?
C2 H2 0.9500 . ?
C2 C3 1.3949(13) . ?
C3 H3 0.9500 . ?
C3 C4 1.3971(14) . ?
C4 H4 0.9500 . ?
C4 C5 1.3942(14) . ?
C5 H5 0.9500 . ?
C5 C6 1.3952(13) . ?
C6 C7 1.4645(13) . ?
C7 C8 1.3994(12) . ?
C7 C12 1.3948(13) . ?
C8 C9 1.3866(13) . ?
C9 H9 0.9500 . ?
C9 C10 1.3942(14) . ?
C10 H10 0.9500 . ?
C10 C11 1.3998(15) . ?
C11 H11 0.9500 . ?
C11 C12 1.3915(15) . ?
C12 H12 0.9500 . ?
C14 H14A 0.9900 . ?
C14 H14B 0.9900 . ?
C14 C15 1.5006(16) . ?
C15 H15A 0.9800 . ?
C15 H15B 0.9800 . ?
C15 H15C 0.9800 . ?

loop_
_geom_angle_atom_site_label_1
_geom_angle_atom_site_label_2
_geom_angle_atom_site_label_3
_geom_angle
_geom_angle_site_symmetry_1
_geom_angle_site_symmetry_3
_geom_angle_publ_flag
O4 S1 O6 95.93(2) . 2_666 ?
C1 S1 O4 170.34(3) . . ?
C1 S1 O6 82.02(3) . 2_666 ?
C1 S1 C8 91.84(4) . . ?
C8 S1 O4 91.47(3) . . ?
C8 S1 O6 169.69(3) . 2_666 ?
C13 S1 O4 82.96(3) . . ?
C13 S1 O6 65.88(3) . 2_666 ?
C13 S1 C1 104.59(4) . . ?
C13 S1 C8 108.11(4) . . ?
O1 S2 O2 122.19(5) . . ?
O1 S2 O3 104.04(4) . . ?
O1 S2 C13 107.43(4) . . ?
O2 S2 O3 111.12(4) . . ?
O2 S2 C13 105.23(4) . . ?
O3 S2 C13 105.79(4) . . ?
O4 S3 O6 113.98(5) . . ?
O4 S3 C16 101.89(5) . . ?
O5 S3 O4 115.65(5) . . ?
O5 S3 O6 116.28(6) . . ?
O5 S3 C16 103.30(5) . . ?
O6 S3 C16 102.90(5) . . ?
C14 O3 S2 118.69(6) . . ?
S3 O4 S1 168.40(5) . . ?
S3 O4 N1 134.79(5) . . ?
N1 O4 S1 54.77(2) . . ?
N2 N1 O4 87.41(7) . . ?
N2 N1 C13 178.22(10) . . ?
C13 N1 O4 93.57(6) . . ?
C2 C1 S1 124.61(7) . . ?
C2 C1 C6 124.05(8) . . ?
C6 C1 S1 111.20(7) . . ?
C1 C2 H2 121.7 . . ?
C1 C2 C3 116.57(8) . . ?
C3 C2 H2 121.7 . . ?
C2 C3 H3 119.6 . . ?
C2 C3 C4 120.77(9) . . ?
C4 C3 H3 119.6 . . ?
C3 C4 H4 119.3 . . ?
C5 C4 C3 121.45(9) . . ?
C5 C4 H4 119.3 . . ?
C4 C5 H5 120.6 . . ?
C4 C5 C6 118.78(9) . . ?
C6 C5 H5 120.6 . . ?
C1 C6 C7 113.03(8) . . ?
C5 C6 C1 118.36(9) . . ?
C5 C6 C7 128.60(9) . . ?
C8 C7 C6 113.10(8) . . ?
C12 C7 C6 128.34(9) . . ?
C12 C7 C8 118.55(9) . . ?
C7 C8 S1 110.72(7) . . ?
C9 C8 S1 125.31(7) . . ?
C9 C8 C7 123.86(9) . . ?
C8 C9 H9 121.8 . . ?
C8 C9 C10 116.49(9) . . ?
C10 C9 H9 121.8 . . ?
C9 C10 H10 119.5 . . ?
C9 C10 C11 121.07(10) . . ?
C11 C10 H10 119.5 . . ?
C10 C11 H11 119.4 . . ?
C12 C11 C10 121.17(9) . . ?
C12 C11 H11 119.4 . . ?
C7 C12 H12 120.6 . . ?
C11 C12 C7 118.86(9) . . ?
C11 C12 H12 120.6 . . ?
S1 C13 S2 127.19(5) . . ?
N1 C13 S1 115.92(7) . . ?
N1 C13 S2 116.40(7) . . ?
O3 C14 H14A 110.6 . . ?
O3 C14 H14B 110.6 . . ?
O3 C14 C15 105.92(9) . . ?
H14A C14 H14B 108.7 . . ?
C15 C14 H14A 110.6 . . ?
C15 C14 H14B 110.6 . . ?
C14 C15 H15A 109.5 . . ?
C14 C15 H15B 109.5 . . ?
C14 C15 H15C 109.5 . . ?
H15A C15 H15B 109.5 . . ?
H15A C15 H15C 109.5 . . ?
H15B C15 H15C 109.5 . . ?
F1 C16 S3 111.72(7) . . ?
F1 C16 F2A 105.8(5) . . ?
F1 C16 F3B 103.9(10) . . ?
F2A C16 S3 109.0(5) . . ?
F2B C16 S3 114.0(9) . . ?
F2B C16 F1 109.8(9) . . ?
F2B C16 F3B 108.4(8) . . ?
F3A C16 S3 113.8(6) . . ?
F3A C16 F1 109.7(7) . . ?
F3A C16 F2A 106.3(6) . . ?
F3B C16 S3 108.5(10) . . ?

loop_
_geom_torsion_atom_site_label_1
_geom_torsion_atom_site_label_2
_geom_torsion_atom_site_label_3
_geom_torsion_atom_site_label_4
_geom_torsion
_geom_torsion_site_symmetry_1
_geom_torsion_site_symmetry_2
_geom_torsion_site_symmetry_3
_geom_torsion_site_symmetry_4
_geom_torsion_publ_flag
S1 C1 C2 C3 -176.67(7) . . . . ?
S1 C1 C6 C5 177.33(7) . . . . ?
S1 C1 C6 C7 -1.42(10) . . . . ?
S1 C8 C9 C10 175.51(8) . . . . ?
S2 O3 C14 C15 173.61(9) . . . . ?
O1 S2 O3 C14 -169.31(8) . . . . ?
O1 S2 C13 S1 -33.12(8) . . . . ?
O1 S2 C13 N1 138.45(7) . . . . ?
O2 S2 O3 C14 -36.05(9) . . . . ?
O2 S2 C13 S1 -164.74(6) . . . . ?
O2 S2 C13 N1 6.83(8) . . . . ?
O3 S2 C13 S1 77.55(7) . . . . ?
O3 S2 C13 N1 -110.88(7) . . . . ?
O4 S1 C8 C7 167.64(7) . . . . ?
O4 S1 C8 C9 -8.63(9) . . . . ?
O4 S1 C13 S2 136.99(7) . . . . ?
O4 S1 C13 N1 -34.62(7) . . . . ?
O4 S3 C16 F1 -64.56(9) . . . . ?
O4 S3 C16 F2A 52.0(5) . . . . ?
O4 S3 C16 F2B 60.6(12) . . . . ?
O4 S3 C16 F3A 170.5(8) . . . . ?
O4 S3 C16 F3B -178.5(12) . . . . ?
O4 N1 C13 S1 35.57(7) . . . . ?
O4 N1 C13 S2 -136.97(6) . . . . ?
O5 S3 O4 S1 61.1(3) . . . . ?
O5 S3 O4 N1 -81.47(8) . . . . ?
O5 S3 C16 F1 175.16(8) . . . . ?
O5 S3 C16 F2A -68.3(5) . . . . ?
O5 S3 C16 F2B -59.7(12) . . . . ?
O5 S3 C16 F3A 50.2(8) . . . . ?
O5 S3 C16 F3B 61.2(12) . . . . ?
O6 S1 C1 C2 -9.89(8) 2_666 . . . ?
O6 S1 C1 C6 174.35(7) 2_666 . . . ?
O6 S1 C8 C7 -56.5(2) 2_666 . . . ?
O6 S1 C8 C9 127.27(17) 2_666 . . . ?
O6 S1 C13 S2 -123.27(7) 2_666 . . . ?
O6 S1 C13 N1 65.13(7) 2_666 . . . ?
O6 S3 O4 S1 -160.2(2) . . . . ?
O6 S3 O4 N1 57.23(8) . . . . ?
O6 S3 C16 F1 53.76(9) . . . . ?
O6 S3 C16 F2A 170.3(5) . . . . ?
O6 S3 C16 F2B 178.9(12) . . . . ?
O6 S3 C16 F3A -71.2(8) . . . . ?
O6 S3 C16 F3B -60.1(12) . . . . ?
C1 S1 C8 C7 -3.28(7) . . . . ?
C1 S1 C8 C9 -179.55(9) . . . . ?
C1 S1 C13 S2 -49.15(7) . . . . ?
C1 S1 C13 N1 139.24(7) . . . . ?
C1 C2 C3 C4 0.16(14) . . . . ?
C1 C6 C7 C8 -1.10(12) . . . . ?
C1 C6 C7 C12 177.31(10) . . . . ?
C2 C1 C6 C5 1.55(14) . . . . ?
C2 C1 C6 C7 -177.20(9) . . . . ?
C2 C3 C4 C5 0.98(15) . . . . ?
C3 C4 C5 C6 -0.88(15) . . . . ?
C4 C5 C6 C1 -0.34(14) . . . . ?
C4 C5 C6 C7 178.20(9) . . . . ?
C5 C6 C7 C8 -179.70(10) . . . . ?
C5 C6 C7 C12 -1.29(17) . . . . ?
C6 C1 C2 C3 -1.44(14) . . . . ?
C6 C7 C8 S1 3.08(10) . . . . ?
C6 C7 C8 C9 179.41(9) . . . . ?
C6 C7 C12 C11 -178.90(10) . . . . ?
C7 C8 C9 C10 -0.29(15) . . . . ?
C8 S1 C1 C2 178.43(8) . . . . ?
C8 S1 C1 C6 2.67(7) . . . . ?
C8 S1 C13 S2 47.74(8) . . . . ?
C8 S1 C13 N1 -123.86(7) . . . . ?
C8 C7 C12 C11 -0.56(15) . . . . ?
C8 C9 C10 C11 -0.49(16) . . . . ?
C9 C10 C11 C12 0.74(19) . . . . ?
C10 C11 C12 C7 -0.18(18) . . . . ?
C12 C7 C8 S1 -175.51(8) . . . . ?
C12 C7 C8 C9 0.82(15) . . . . ?
C13 S1 C1 C2 -72.32(9) . . . . ?
C13 S1 C1 C6 111.92(7) . . . . ?
C13 S1 C8 C7 -109.29(7) . . . . ?
C13 S1 C8 C9 74.44(9) . . . . ?
C13 S2 O3 C14 77.63(8) . . . . ?
C16 S3 O4 S1 -50.1(2) . . . . ?
C16 S3 O4 N1 167.32(6) . . . . ?

_shelx_res_file                  
;
TITL mo_2056_cg_0m_a.res in P-1
    mo_2056_cg_0m.res
    created by SHELXL-2018/3 at 15:49:25 on 26-Jul-2023
REM Old TITL mo_2056_CG_0m in P-1
REM SHELXT solution in P-1: R1 0.095, Rweak 0.007, Alpha 0.058
REM <I/s> 0.000 for 0 systematic absences, Orientation as input
REM Formula found by SHELXT: C17 N O6 F3A S3
CELL 0.71073 8.8939 10.6953 11.302 109.349 98.738 98.497
ZERR 2 0.0005 0.0007 0.0008 0.002 0.002 0.002
LATT 1
SFAC C H F N O S
UNIT 32 26 6 4 12 6
EQIV $1 1-X,1-Y,1-Z
SADI 0.04 S3 F2A S3 F2B
SADI 0.04 S3 F3A S3 F3B
SADI 0.04 F2A F3A F2B F3B

L.S. 4
PLAN  1
SIZE 0.088 0.179 0.37
TEMP -173.15
CONF
BIND S1 O6_$1
BIND O4 S1
BIND O4 N1
BOND
list 4
fmap 2
MORE -1
BOND $H
ACTA
OMIT 2 -1 1
OMIT 0 1 1
OMIT -2 -2 2
REM <olex2.extras>
REM <HklSrc "%.\\mo_2056_CG_0m.hkl">
REM </olex2.extras>

WGHT    0.045300    0.392100
FVAR       0.82276   0.56859
S1    6    0.667674    0.258693    0.526793    11.00000    0.01142    0.00919 =
         0.01215    0.00378    0.00227    0.00273
S2    6    0.921496    0.305708    0.376073    11.00000    0.01171    0.01110 =
         0.01499    0.00348    0.00376    0.00305
S3    6    0.675163    0.658444    0.786228    11.00000    0.01474    0.01308 =
         0.01397    0.00264    0.00252    0.00444
F1    3    0.427413    0.549329    0.847539    11.00000    0.02073    0.02894 =
         0.02323    0.00860    0.00666    0.00163
PART 1
F2A   3    0.644362    0.506348    0.925741    21.00000    0.04340    0.03683 =
         0.03062    0.02337    0.01353    0.02014
PART 2
F2B   3    0.642722    0.528294    0.942292   -21.00000    0.03530    0.06908 =
         0.03145    0.03684    0.01268    0.02506
PART 1
F3A   3    0.592531    0.703061    1.008266    21.00000    0.04028    0.03552 =
         0.01675   -0.00334    0.01173    0.00198
PART 2
F3B   3    0.576145    0.721225    1.001031   -21.00000    0.03950    0.04309 =
         0.02133   -0.01309    0.01597    0.00366
PART 0
O1    5    1.017154    0.261254    0.460318    11.00000    0.01442    0.02291 =
         0.02036    0.00671    0.00170    0.00906
O2    5    0.977079    0.421011    0.345748    11.00000    0.02031    0.01357 =
         0.02409    0.00590    0.01067    0.00120
O3    5    0.859386    0.176991    0.252380    11.00000    0.02007    0.01200 =
         0.01415    0.00259    0.00380    0.00506
O4    5    0.664316    0.530060    0.685385    11.00000    0.02303    0.01722 =
         0.01465    0.00012    0.00567    0.00611
O5    5    0.829127    0.726340    0.861330    11.00000    0.01612    0.03239 =
         0.02264   -0.00047    0.00074   -0.00058
O6    5    0.578523    0.742732    0.749712    11.00000    0.02653    0.02112 =
         0.04371    0.01812    0.00763    0.01156
N1    4    0.713027    0.451744    0.435725    11.00000    0.01174    0.01157 =
         0.01144    0.00314    0.00091    0.00179
N2    4    0.677409    0.545726    0.431023    11.00000    0.01804    0.01481 =
         0.02007    0.00722    0.00283    0.00492
C1    1    0.638104    0.083400    0.433520    11.00000    0.01346    0.00927 =
         0.01390    0.00422    0.00373    0.00286
C2    1    0.530138    0.017015    0.318518    11.00000    0.01560    0.01227 =
         0.01403    0.00475    0.00235    0.00293
AFIX  43
H2    2    0.467987    0.064176    0.280151    11.00000   -1.20000
AFIX   0
C3    1    0.517494   -0.122569    0.262080    11.00000    0.01963    0.01227 =
         0.01458    0.00280    0.00333    0.00277
AFIX  43
H3    2    0.445278   -0.172385    0.183116    11.00000   -1.20000
AFIX   0
C4    1    0.609796   -0.189966    0.320325    11.00000    0.02173    0.01091 =
         0.01925    0.00369    0.00591    0.00489
AFIX  43
H4    2    0.600315   -0.284841    0.279421    11.00000   -1.20000
AFIX   0
C5    1    0.715507   -0.121061    0.437150    11.00000    0.01903    0.01202 =
         0.02004    0.00657    0.00413    0.00631
AFIX  43
H5    2    0.776543   -0.168318    0.476323    11.00000   -1.20000
AFIX   0
C6    1    0.730004    0.018577    0.495470    11.00000    0.01390    0.01131 =
         0.01517    0.00515    0.00305    0.00378
C7    1    0.828933    0.111061    0.618450    11.00000    0.01451    0.01348 =
         0.01490    0.00576    0.00195    0.00402
C8    1    0.813138    0.245580    0.647401    11.00000    0.01408    0.01323 =
         0.01306    0.00568    0.00148    0.00368
C9    1    0.893506    0.351489    0.758870    11.00000    0.01849    0.01503 =
         0.01514    0.00413    0.00057    0.00297
AFIX  43
H9    2    0.880451    0.441856    0.775442    11.00000   -1.20000
AFIX   0
C10   1    0.994480    0.318384    0.845347    11.00000    0.02349    0.02149 =
         0.01728    0.00500   -0.00351    0.00426
AFIX  43
H10   2    1.052645    0.387776    0.922747    11.00000   -1.20000
AFIX   0
C11   1    1.011546    0.184560    0.819977    11.00000    0.02455    0.02355 =
         0.02087    0.00911   -0.00422    0.00689
AFIX  43
H11   2    1.080206    0.164510    0.880947    11.00000   -1.20000
AFIX   0
C12   1    0.929722    0.080372    0.707029    11.00000    0.02097    0.01800 =
         0.02141    0.00909   -0.00057    0.00670
AFIX  43
H12   2    0.942291   -0.010110    0.690532    11.00000   -1.20000
AFIX   0
C13   1    0.759860    0.340426    0.440464    11.00000    0.01243    0.01038 =
         0.01457    0.00544    0.00407    0.00404
C14   1    0.778040    0.191658    0.135750    11.00000    0.03277    0.02145 =
         0.01610    0.00359   -0.00083    0.01116
AFIX  23
H14A  2    0.842997    0.261054    0.114175    11.00000   -1.20000
H14B  2    0.678260    0.218963    0.148242    11.00000   -1.20000
AFIX   0
C15   1    0.749667    0.055102    0.031069    11.00000    0.06090    0.02685 =
         0.01895   -0.00174   -0.00503    0.01369
AFIX 137
H15A  2    0.696175    0.059133   -0.049634    11.00000   -1.50000
H15B  2    0.684874   -0.012188    0.053757    11.00000   -1.50000
H15C  2    0.849422    0.029183    0.020721    11.00000   -1.50000
AFIX   0
C16   1    0.578267    0.606069    0.898685    11.00000    0.02192    0.02585 =
         0.01325    0.00379    0.00477    0.00549
HKLF 4


REM  mo_2056_cg_0m_a.res in P-1
REM wR2 = 0.080559, GooF = S = 1.03576, Restrained GooF = 1.03554 for all data
REM R1 = 0.027869 for 6115 Fo > 4sig(Fo) and 0.029783 for all 6496 data
REM 291 parameters refined using 3 restraints

END

WGHT      0.0453      0.3921

REM Highest difference peak  0.541,  deepest hole -0.342,  1-sigma level  0.064
Q1    1   0.6782  0.0472  0.4599  11.00000  0.05    0.54
;
_shelx_res_checksum              736
####################################################################### 
# 
# This file contains crystal structure data downloaded from the 
# Cambridge Structural Database (CSD) hosted by the Cambridge 
# Crystallographic Data Centre (CCDC).
# 
# Full information about CCDC data access policies and citation 
# guidelines are available at http://www.ccdc.cam.ac.uk/access/V1 
# 
# Audit and citation data items may have been added by the CCDC. 
# Please retain this information to preserve the provenance of 
# this file and to allow appropriate attribution of the data. 
# 
#######################################################################

data_mo_2133_cg_0m
_database_code_depnum_ccdc_archive 'CCDC 2332872'
loop_
_audit_author_name
_audit_author_address
'Christopher Golz'
;Georg August University Goettingen
Germany
;
_audit_update_record             
;
2024-02-14 deposited with the CCDC.	2024-03-12 downloaded from the CCDC.
;
loop_
_audit_author_email
sven.timmann@chemie.uni-goettingen.de
'cgolz@gwdg.de '
'malcara@gwdg.de '

_audit_creation_method           
;FinalCif V130 by Daniel Kratzert, Freiburg 2023, 
https://dkratzert.de/finalcif.html
;
_audit_creation_date             2023-11-03
_diffrn_source_power             0.07
_exptl_crystal_colour_primary    colourless
_olex2_refinement_description    
;
1. Fixed Uiso
 At 1.2 times of:
  All C(H) groups, All C(H,H) groups
 At 1.5 times of:
  All C(H,H,H) groups
2. Restrained distances
 C30-C31 = C32-C33
 1.5 with sigma of 0.002
 C30-O4 = O4-C32
 1.44 with sigma of 0.002
 C30-C32
 2.43 with sigma of 0.04
 O4-C33
 2.44 with sigma of 0.04
3. Rigid body (RIGU) restrains
 O4, C30, C31, C32, C33
 with sigma for 1-2 distances of 0.004 and sigma for 1-3 distances of 0.004
4. Others
 Fixed Sof: O4(0.5) C30(0.5) H30A(0.5) H30B(0.5) C31(0.5) H31A(0.5) H31B(0.5)
 H31C(0.5) C32(0.5) H32A(0.5) H32B(0.5) C33(0.5) H33A(0.5) H33B(0.5) H33C(0.5)
5.a Secondary CH2 refined with riding coordinates:
 C9(H9A,H9B), C30(H30A,H30B), C32(H32A,H32B)
5.b Aromatic/amide H refined with riding coordinates:
 C4(H4), C5(H5), C6(H6), C7(H7), C8(H8), C11(H11), C12(H12), C13(H13),
 C14(H14), C15(H15), C18(H18), C19(H19), C20(H20), C21(H21), C25(H25), C26(H26),
  C27(H27), C28(H28)
5.c Idealised Me refined as rotating group:
 C31(H31A,H31B,H31C), C33(H33A,H33B,H33C)
;
_olex2_submission_special_instructions 'No special instructions were received'
_shelx_SHELXL_version_number     2018/3
_chemical_name_systematic        ?
_chemical_name_common            ?
_chemical_formula_sum            'C31 H25 F6 O3.50 S2'
_chemical_formula_moiety         
'C28 H20 F3 S, C F3 O3 S, 0.25[Cl2CH2], 0.75[CH3CN]'
_chemical_formula_weight         631.63
_chemical_melting_point          ?
_space_group_crystal_system      monoclinic
_space_group_IT_number           14
_space_group_name_H-M_alt        'P 1 21/n 1'
_space_group_name_Hall           '-P 2yn'
_shelx_space_group_comment       
;
The symmetry employed for this shelxl refinement is uniquely defined
by the following loop, which should always be used as a source of
symmetry information in preference to the above space-group names.
They are only intended as comments.
;

loop_
_space_group_symop_operation_xyz
'x, y, z'
'-x+1/2, y+1/2, -z+1/2'
'-x, -y, -z'
'x-1/2, -y-1/2, z-1/2'

_cell_length_a                   11.2326(6)
_cell_length_b                   18.0655(9)
_cell_length_c                   14.1136(4)
_cell_angle_alpha                90
_cell_angle_beta                 101.8440(10)
_cell_angle_gamma                90
_cell_volume                     2803.0(2)
_cell_formula_units_Z            4
_cell_measurement_temperature    100.00
_cell_measurement_reflns_used    9997
_cell_measurement_theta_min      2.255
_cell_measurement_theta_max      25.692
_exptl_crystal_description       block
_exptl_crystal_colour            colourless
_exptl_crystal_recrystallization_method 
'from a mixture of acetonitrile and diethylether by solvent layering.'
_exptl_crystal_density_meas      ?
_exptl_crystal_density_method    ?
_exptl_crystal_density_diffrn    1.497
_exptl_crystal_F_000             1300
_exptl_crystal_size_max          0.297
_exptl_crystal_size_mid          0.235
_exptl_crystal_size_min          0.122
_exptl_absorpt_coefficient_mu    0.265
_exptl_absorpt_correction_type   multi-scan
_exptl_absorpt_correction_T_min  0.9335
_exptl_absorpt_correction_T_max  0.9786
_exptl_absorpt_process_details   
;
SADABS-2016/2 (Bruker,2016/2) was used for absorption correction.
wR2(int) was 0.0945 before and 0.0303 after correction.
The Ratio of minimum to maximum transmission is 0.9539.
The \l/2 correction factor is Not present.
;
_exptl_absorpt_special_details   ?
_shelx_estimated_absorpt_T_min   0.925
_shelx_estimated_absorpt_T_max   0.968
_exptl_transmission_factor_min   ?
_exptl_transmission_factor_max   ?
_exptl_special_details           ?
_diffrn_ambient_temperature      100.00
_diffrn_ambient_environment      N~2~
_diffrn_radiation_type           MoK\a
_diffrn_radiation_wavelength     0.71073
_diffrn_radiation_monochromator  'mirror optics'
_diffrn_measurement_ambient_temperature_device_make 'Oxford Cryostream 800'
_diffrn_radiation_probe          x-ray
_diffrn_source                   'microfocus sealed X-ray tube'
_diffrn_source_type              'Incoatec I\ms'
_diffrn_source_voltage           50.0
_diffrn_source_current           1.4
_diffrn_detector                 CPAD
_diffrn_detector_type            'Bruker PHOTON III'
_diffrn_detector_area_resol_mean 7.41
_diffrn_measurement_device       'four-circle diffractometer'
_diffrn_measurement_device_type  'Bruker D8 VENTURE dual wavelength Mo/Ag'
_diffrn_measurement_method       '\w and \f scans'
_diffrn_measurement_specimen_support 'MiTeGen micromount'
_diffrn_reflns_number            51609
_diffrn_reflns_av_unetI/netI     0.0134
_diffrn_reflns_av_R_equivalents  0.0239
_diffrn_reflns_theta_min         2.118
_diffrn_reflns_theta_max         30.516
_diffrn_reflns_theta_full        25.242
_diffrn_reflns_limit_h_min       -16
_diffrn_reflns_limit_h_max       16
_diffrn_reflns_limit_k_min       -24
_diffrn_reflns_limit_k_max       25
_diffrn_reflns_limit_l_min       -20
_diffrn_reflns_limit_l_max       14
_diffrn_standards_number         0
_diffrn_measured_fraction_theta_max 0.995
_diffrn_measured_fraction_theta_full 1.000
_diffrn_reflns_Laue_measured_fraction_max 0.995
_diffrn_reflns_Laue_measured_fraction_full 1.000
_diffrn_reflns_point_group_measured_fraction_max 0.995
_diffrn_reflns_point_group_measured_fraction_full 1.000
_reflns_number_total             8513
_reflns_number_gt                7811
_reflns_threshold_expression     'I > 2\s(I)'
_reflns_Friedel_coverage         0.000
_reflns_Friedel_fraction_max     .
_reflns_Friedel_fraction_full    .
_reflns_special_details          
;
 Reflections were merged by SHELXL according to the crystal
 class for the calculation of statistics and refinement.
 
 _reflns_Friedel_fraction is defined as the number of unique
 Friedel pairs measured divided by the number that would be
 possible theoretically, ignoring centric projections and
 systematic absences.
;
_computing_data_collection       
'Bruker BIS 8.5.0.27 Release/2023-03-20 and APEX4 2022.10-1'
_computing_cell_refinement       'SAINT V8.40B (?, 2016)'
_computing_data_reduction        'SAINT V8.40B (?, 2016)'
_computing_structure_solution    'XT  (Sheldrick, 2015)'
_computing_structure_refinement  'XL  (Sheldrick, 2008)'
_computing_molecular_graphics    'Olex2 1.5 (Dolomanov et al., 2009)'
_computing_publication_material  'Olex2 1.5 (Dolomanov et al., 2009)'
_refine_special_details          
'The presence of only diethylether (and no MeCN) was confirmed by NMR of the crystaline material.'
_refine_ls_structure_factor_coef Fsqd
_refine_ls_matrix_type           full
_refine_ls_weighting_scheme      calc
_refine_ls_weighting_details     
'w=1/[\s^2^(Fo^2^)+(0.0435P)^2^+1.6624P] where P=(Fo^2^+2Fc^2^)/3'
_atom_sites_solution_primary     dual
_atom_sites_solution_secondary   ?
_atom_sites_solution_hydrogens   geom
_refine_ls_hydrogen_treatment    constr
_refine_ls_number_reflns         8513
_refine_ls_number_parameters     408
_refine_ls_number_restraints     27
_refine_ls_R_factor_all          0.0375
_refine_ls_R_factor_gt           0.0343
_refine_ls_wR_factor_ref         0.0919
_refine_ls_wR_factor_gt          0.0893
_refine_ls_goodness_of_fit_ref   1.038
_refine_ls_restrained_S_all      1.045
_refine_ls_shift/su_max          0.002
_refine_ls_shift/su_mean         0.000
_refine_diff_density_max         0.752
_refine_diff_density_min         -0.659
_refine_diff_density_rms         0.054
_refine_ls_extinction_method     none
_refine_ls_extinction_coef       .

loop_
_atom_type_symbol
_atom_type_description
_atom_type_scat_dispersion_real
_atom_type_scat_dispersion_imag
_atom_type_scat_source
C C 0.0033 0.0016 'International Tables Vol C Tables 4.2.6.8 and 6.1.1.4'
H H 0.0000 0.0000 'International Tables Vol C Tables 4.2.6.8 and 6.1.1.4'
F F 0.0171 0.0103 'International Tables Vol C Tables 4.2.6.8 and 6.1.1.4'
O O 0.0106 0.0060 'International Tables Vol C Tables 4.2.6.8 and 6.1.1.4'
S S 0.1246 0.1234 'International Tables Vol C Tables 4.2.6.8 and 6.1.1.4'

_geom_special_details            
;
 All esds (except the esd in the dihedral angle between two l.s. planes)
 are estimated using the full covariance matrix.  The cell esds are taken
 into account individually in the estimation of esds in distances, angles
 and torsion angles; correlations between esds in cell parameters are only
 used when they are defined by crystal symmetry.  An approximate (isotropic)
 treatment of cell esds is used for estimating esds involving l.s. planes.
;

loop_
_atom_site_label
_atom_site_type_symbol
_atom_site_fract_x
_atom_site_fract_y
_atom_site_fract_z
_atom_site_U_iso_or_equiv
_atom_site_adp_type
_atom_site_occupancy
_atom_site_site_symmetry_order
_atom_site_calc_flag
_atom_site_refinement_flags_posn
_atom_site_refinement_flags_adp
_atom_site_refinement_flags_occupancy
_atom_site_disorder_assembly
_atom_site_disorder_group
S1 S 0.35108(2) 0.80606(2) 0.37963(2) 0.01456(6) Uani 1 1 d . . . . .
F1 F 0.23453(7) 0.61918(4) 0.24063(6) 0.02301(15) Uani 1 1 d . . . . .
F2 F 0.39909(6) 0.68098(4) 0.24604(6) 0.02395(15) Uani 1 1 d . . . . .
F3 F 0.22829(7) 0.72576(4) 0.17122(5) 0.02389(15) Uani 1 1 d . . . . .
C1 C 0.26541(9) 0.72351(6) 0.34284(8) 0.01445(18) Uani 1 1 d . . . . .
C2 C 0.14670(9) 0.71570(6) 0.38124(8) 0.01483(18) Uani 1 1 d . . . . .
C3 C 0.10515(9) 0.77812(6) 0.43756(8) 0.01613(19) Uani 1 1 d . . . . .
C4 C 0.04503(10) 0.83977(6) 0.39068(8) 0.0190(2) Uani 1 1 d . . . . .
H4 H 0.036189 0.845004 0.322612 0.023 Uiso 1 1 calc R U . . .
C5 C -0.00193(11) 0.89353(7) 0.44332(10) 0.0243(2) Uani 1 1 d . . . . .
H5 H -0.042332 0.935516 0.411187 0.029 Uiso 1 1 calc R U . . .
C6 C 0.01014(12) 0.88595(8) 0.54300(10) 0.0275(3) Uani 1 1 d . . . . .
H6 H -0.021609 0.922852 0.578907 0.033 Uiso 1 1 calc R U . . .
C7 C 0.06840(12) 0.82463(9) 0.58970(9) 0.0275(3) Uani 1 1 d . . . . .
H7 H 0.076404 0.819371 0.657690 0.033 Uiso 1 1 calc R U . . .
C8 C 0.11530(10) 0.77062(7) 0.53734(8) 0.0218(2) Uani 1 1 d . . . . .
H8 H 0.154491 0.728366 0.569702 0.026 Uiso 1 1 calc R U . . .
C9 C 0.25837(10) 0.67356(6) 0.42815(8) 0.0182(2) Uani 1 1 d . . . . .
H9A H 0.258729 0.619411 0.417451 0.022 Uiso 1 1 calc R U . . .
H9B H 0.301393 0.689822 0.493175 0.022 Uiso 1 1 calc R U . . .
C10 C 0.04155(10) 0.67426(6) 0.32124(8) 0.01690(19) Uani 1 1 d . . . . .
C11 C -0.00259(11) 0.61287(7) 0.36306(10) 0.0235(2) Uani 1 1 d . . . . .
H11 H 0.036848 0.596792 0.425753 0.028 Uiso 1 1 calc R U . . .
C12 C -0.10417(12) 0.57515(7) 0.31320(12) 0.0294(3) Uani 1 1 d . . . . .
H12 H -0.135202 0.534024 0.342418 0.035 Uiso 1 1 calc R U . . .
C13 C -0.16017(11) 0.59751(8) 0.22095(11) 0.0296(3) Uani 1 1 d . . . . .
H13 H -0.228085 0.570845 0.186027 0.036 Uiso 1 1 calc R U . . .
C14 C -0.11677(11) 0.65905(8) 0.17959(10) 0.0274(3) Uani 1 1 d . . . . .
H14 H -0.155452 0.674378 0.116369 0.033 Uiso 1 1 calc R U . . .
C15 C -0.01720(10) 0.69839(7) 0.22991(9) 0.0212(2) Uani 1 1 d . . . . .
H15 H 0.010477 0.741367 0.202194 0.025 Uiso 1 1 calc R U . . .
C16 C 0.28117(10) 0.68740(6) 0.24959(8) 0.0173(2) Uani 1 1 d . . . . .
C17 C 0.50627(9) 0.77991(6) 0.39310(8) 0.01556(19) Uani 1 1 d . . . . .
C18 C 0.56845(10) 0.73337(6) 0.46452(8) 0.0179(2) Uani 1 1 d . . . . .
H18 H 0.530164 0.711644 0.511817 0.021 Uiso 1 1 calc R U . . .
C19 C 0.69041(10) 0.72025(7) 0.46299(9) 0.0202(2) Uani 1 1 d . . . . .
H19 H 0.736416 0.687769 0.509465 0.024 Uiso 1 1 calc R U . . .
C20 C 0.74584(10) 0.75387(7) 0.39466(9) 0.0217(2) Uani 1 1 d . . . . .
H20 H 0.829407 0.744522 0.396061 0.026 Uiso 1 1 calc R U . . .
C21 C 0.68151(10) 0.80094(7) 0.32422(9) 0.0204(2) Uani 1 1 d . . . . .
H21 H 0.720535 0.823915 0.278231 0.025 Uiso 1 1 calc R U . . .
C22 C 0.55864(10) 0.81369(6) 0.32253(8) 0.01613(19) Uani 1 1 d . . . . .
C23 C 0.47171(10) 0.85749(6) 0.25337(8) 0.01658(19) Uani 1 1 d . . . . .
C24 C 0.35447(10) 0.85776(6) 0.27319(8) 0.01580(19) Uani 1 1 d . . . . .
C25 C 0.25638(10) 0.89469(6) 0.21774(8) 0.0187(2) Uani 1 1 d . . . . .
H25 H 0.178609 0.894437 0.234371 0.022 Uiso 1 1 calc R U . . .
C26 C 0.27707(11) 0.93222(6) 0.13646(9) 0.0209(2) Uani 1 1 d . . . . .
H26 H 0.212112 0.957802 0.095866 0.025 Uiso 1 1 calc R U . . .
C27 C 0.39244(11) 0.93254(6) 0.11420(9) 0.0217(2) Uani 1 1 d . . . . .
H27 H 0.404591 0.958270 0.058248 0.026 Uiso 1 1 calc R U . . .
C28 C 0.49021(11) 0.89606(6) 0.17198(9) 0.0204(2) Uani 1 1 d . . . . .
H28 H 0.568438 0.897417 0.156209 0.024 Uiso 1 1 calc R U . . .
S2 S -0.13587(2) 0.93980(2) 0.14316(2) 0.01601(6) Uani 1 1 d . . . . .
F4 F 0.04765(7) 1.01284(5) 0.24511(6) 0.02914(17) Uani 1 1 d . . . . .
F5 F 0.00974(9) 1.04055(5) 0.09362(7) 0.0369(2) Uani 1 1 d . . . . .
F6 F -0.10703(7) 1.08085(4) 0.18544(6) 0.02604(16) Uani 1 1 d . . . . .
O1 O -0.05049(8) 0.88337(5) 0.12716(7) 0.02379(18) Uani 1 1 d . . . . .
O2 O -0.18134(9) 0.93142(5) 0.23098(7) 0.02554(18) Uani 1 1 d . . . . .
O3 O -0.22718(9) 0.95965(5) 0.05920(7) 0.0284(2) Uani 1 1 d . . . . .
C29 C -0.04206(11) 1.02301(6) 0.16736(9) 0.0191(2) Uani 1 1 d . . . . .
O4 O 0.4735(2) 0.94419(12) 0.4672(2) 0.0471(6) Uani 0.5 1 d D . P A -1
C30 C 0.4146(4) 1.01473(19) 0.4502(7) 0.121(3) Uani 0.5 1 d D . P A -1
H30A H 0.400464 1.024639 0.379770 0.145 Uiso 0.5 1 calc R U P A -1
H30B H 0.472506 1.052700 0.482560 0.145 Uiso 0.5 1 calc R U P A -1
C31 C 0.2969(8) 1.0265(7) 0.4816(9) 0.110(5) Uani 0.5 1 d D . P A -1
H31A H 0.236323 0.991241 0.447983 0.164 Uiso 0.5 1 calc R U P A -1
H31B H 0.268295 1.077115 0.465644 0.164 Uiso 0.5 1 calc R U P A -1
H31C H 0.308779 1.018828 0.551607 0.164 Uiso 0.5 1 calc R U P A -1
C32 C 0.5787(3) 0.9432(2) 0.5438(2) 0.0477(9) Uani 0.5 1 d D . P A -1
H32A H 0.601952 0.891273 0.560901 0.057 Uiso 0.5 1 calc R U P A -1
H32B H 0.559423 0.967448 0.601735 0.057 Uiso 0.5 1 calc R U P A -1
C33 C 0.6827(5) 0.9823(3) 0.5147(7) 0.0507(15) Uani 0.5 1 d D . P A -1
H33A H 0.692803 0.963957 0.451530 0.076 Uiso 0.5 1 calc R U P A -1
H33B H 0.757258 0.973050 0.563060 0.076 Uiso 0.5 1 calc R U P A -1
H33C H 0.666233 1.035617 0.510557 0.076 Uiso 0.5 1 calc R U P A -1

loop_
_atom_site_aniso_label
_atom_site_aniso_U_11
_atom_site_aniso_U_22
_atom_site_aniso_U_33
_atom_site_aniso_U_23
_atom_site_aniso_U_13
_atom_site_aniso_U_12
S1 0.01120(11) 0.01661(12) 0.01658(12) 0.00239(9) 0.00453(8) 0.00059(8)
F1 0.0208(3) 0.0167(3) 0.0327(4) -0.0033(3) 0.0080(3) -0.0017(3)
F2 0.0154(3) 0.0278(4) 0.0317(4) -0.0061(3) 0.0118(3) 0.0000(3)
F3 0.0294(4) 0.0253(4) 0.0169(3) 0.0024(3) 0.0046(3) 0.0024(3)
C1 0.0114(4) 0.0151(4) 0.0175(4) 0.0037(3) 0.0045(3) 0.0009(3)
C2 0.0114(4) 0.0166(4) 0.0172(4) 0.0051(4) 0.0046(3) 0.0006(3)
C3 0.0110(4) 0.0204(5) 0.0181(5) 0.0019(4) 0.0055(4) -0.0010(4)
C4 0.0168(5) 0.0203(5) 0.0206(5) 0.0015(4) 0.0057(4) 0.0011(4)
C5 0.0212(5) 0.0234(5) 0.0294(6) -0.0019(5) 0.0077(5) 0.0029(4)
C6 0.0212(6) 0.0340(7) 0.0292(6) -0.0090(5) 0.0100(5) 0.0003(5)
C7 0.0213(6) 0.0433(7) 0.0196(5) -0.0024(5) 0.0080(4) -0.0011(5)
C8 0.0160(5) 0.0314(6) 0.0189(5) 0.0045(4) 0.0061(4) 0.0009(4)
C9 0.0138(4) 0.0199(5) 0.0210(5) 0.0087(4) 0.0041(4) 0.0022(4)
C10 0.0117(4) 0.0165(5) 0.0233(5) 0.0020(4) 0.0053(4) 0.0007(3)
C11 0.0166(5) 0.0189(5) 0.0350(6) 0.0077(5) 0.0056(4) 0.0001(4)
C12 0.0180(5) 0.0190(5) 0.0516(8) 0.0037(5) 0.0083(5) -0.0030(4)
C13 0.0156(5) 0.0289(6) 0.0435(8) -0.0088(5) 0.0042(5) -0.0041(4)
C14 0.0168(5) 0.0367(7) 0.0274(6) -0.0024(5) 0.0015(4) -0.0015(5)
C15 0.0154(5) 0.0253(5) 0.0230(5) 0.0032(4) 0.0039(4) -0.0006(4)
C16 0.0145(5) 0.0172(5) 0.0213(5) 0.0007(4) 0.0061(4) 0.0006(4)
C17 0.0105(4) 0.0177(5) 0.0187(5) 0.0016(4) 0.0035(3) 0.0005(3)
C18 0.0153(5) 0.0207(5) 0.0175(5) 0.0031(4) 0.0028(4) 0.0007(4)
C19 0.0156(5) 0.0218(5) 0.0220(5) 0.0026(4) 0.0010(4) 0.0031(4)
C20 0.0117(4) 0.0233(5) 0.0298(6) 0.0016(4) 0.0039(4) 0.0015(4)
C21 0.0137(5) 0.0218(5) 0.0274(5) 0.0038(4) 0.0079(4) -0.0009(4)
C22 0.0126(4) 0.0157(4) 0.0205(5) 0.0025(4) 0.0043(4) -0.0008(3)
C23 0.0146(4) 0.0150(4) 0.0208(5) 0.0030(4) 0.0053(4) -0.0004(3)
C24 0.0149(4) 0.0145(4) 0.0187(5) 0.0038(4) 0.0048(4) 0.0005(3)
C25 0.0157(5) 0.0167(5) 0.0234(5) 0.0034(4) 0.0033(4) 0.0024(4)
C26 0.0221(5) 0.0159(5) 0.0235(5) 0.0045(4) 0.0018(4) 0.0020(4)
C27 0.0255(6) 0.0177(5) 0.0221(5) 0.0064(4) 0.0059(4) -0.0006(4)
C28 0.0197(5) 0.0187(5) 0.0245(5) 0.0058(4) 0.0083(4) -0.0008(4)
S2 0.01613(12) 0.01320(11) 0.01738(12) -0.00132(8) 0.00038(9) 0.00134(8)
F4 0.0199(3) 0.0262(4) 0.0375(4) -0.0073(3) -0.0029(3) -0.0025(3)
F5 0.0472(5) 0.0305(4) 0.0426(5) 0.0052(4) 0.0314(4) -0.0033(4)
F6 0.0258(4) 0.0145(3) 0.0395(4) -0.0048(3) 0.0107(3) 0.0018(3)
O1 0.0233(4) 0.0169(4) 0.0292(4) -0.0044(3) 0.0006(3) 0.0063(3)
O2 0.0257(4) 0.0248(4) 0.0286(4) 0.0051(3) 0.0115(4) -0.0033(3)
O3 0.0297(5) 0.0261(4) 0.0232(4) -0.0079(3) -0.0087(4) 0.0104(4)
C29 0.0197(5) 0.0159(5) 0.0234(5) -0.0004(4) 0.0088(4) 0.0006(4)
O4 0.0319(11) 0.0281(11) 0.0766(18) 0.0037(11) 0.0000(11) 0.0054(9)
C30 0.038(2) 0.026(2) 0.287(11) 0.007(4) 0.007(4) 0.0095(17)
C31 0.059(5) 0.160(9) 0.119(7) 0.083(6) 0.037(4) 0.064(5)
C32 0.065(2) 0.0305(16) 0.0401(17) 0.0048(13) -0.0069(16) -0.0085(15)
C33 0.0236(18) 0.048(2) 0.082(4) 0.007(3) 0.016(2) 0.0157(19)

loop_
_geom_bond_atom_site_label_1
_geom_bond_atom_site_label_2
_geom_bond_distance
_geom_bond_site_symmetry_2
_geom_bond_publ_flag
S1 C1 1.7929(11) . ?
S1 C17 1.7782(11) . ?
S1 C24 1.7761(11) . ?
F1 C16 1.3350(13) . ?
F2 C16 1.3407(12) . ?
F3 C16 1.3367(13) . ?
C1 C2 1.5453(14) . ?
C1 C9 1.5195(14) . ?
C1 C16 1.5115(15) . ?
C2 C3 1.5078(15) . ?
C2 C9 1.5000(15) . ?
C2 C10 1.5040(15) . ?
C3 C4 1.3968(15) . ?
C3 C8 1.3959(15) . ?
C4 H4 0.9500 . ?
C4 C5 1.3908(16) . ?
C5 H5 0.9500 . ?
C5 C6 1.3922(19) . ?
C6 H6 0.9500 . ?
C6 C7 1.383(2) . ?
C7 H7 0.9500 . ?
C7 C8 1.3912(18) . ?
C8 H8 0.9500 . ?
C9 H9A 0.9900 . ?
C9 H9B 0.9900 . ?
C10 C11 1.3944(15) . ?
C10 C15 1.3921(16) . ?
C11 H11 0.9500 . ?
C11 C12 1.3899(18) . ?
C12 H12 0.9500 . ?
C12 C13 1.385(2) . ?
C13 H13 0.9500 . ?
C13 C14 1.390(2) . ?
C14 H14 0.9500 . ?
C14 C15 1.3908(17) . ?
C15 H15 0.9500 . ?
C17 C18 1.3862(15) . ?
C17 C22 1.3967(15) . ?
C18 H18 0.9500 . ?
C18 C19 1.3948(15) . ?
C19 H19 0.9500 . ?
C19 C20 1.3903(17) . ?
C20 H20 0.9500 . ?
C20 C21 1.3924(17) . ?
C21 H21 0.9500 . ?
C21 C22 1.3946(15) . ?
C22 C23 1.4632(15) . ?
C23 C24 1.4013(15) . ?
C23 C28 1.3951(15) . ?
C24 C25 1.3848(15) . ?
C25 H25 0.9500 . ?
C25 C26 1.3925(16) . ?
C26 H26 0.9500 . ?
C26 C27 1.3947(17) . ?
C27 H27 0.9500 . ?
C27 C28 1.3920(17) . ?
C28 H28 0.9500 . ?
S2 O1 1.4487(9) . ?
S2 O2 1.4422(9) . ?
S2 O3 1.4442(9) . ?
S2 C29 1.8272(12) . ?
F4 C29 1.3414(14) . ?
F5 C29 1.3307(13) . ?
F6 C29 1.3289(13) . ?
O4 C30 1.4329(19) . ?
O4 C32 1.4288(19) . ?
C30 H30A 0.9900 . ?
C30 H30B 0.9900 . ?
C30 C31 1.493(2) . ?
C31 H31A 0.9800 . ?
C31 H31B 0.9800 . ?
C31 H31C 0.9800 . ?
C32 H32A 0.9900 . ?
C32 H32B 0.9900 . ?
C32 C33 1.493(2) . ?
C33 H33A 0.9800 . ?
C33 H33B 0.9800 . ?
C33 H33C 0.9800 . ?

loop_
_geom_angle_atom_site_label_1
_geom_angle_atom_site_label_2
_geom_angle_atom_site_label_3
_geom_angle
_geom_angle_site_symmetry_1
_geom_angle_site_symmetry_3
_geom_angle_publ_flag
C17 S1 C1 105.43(5) . . ?
C24 S1 C1 107.21(5) . . ?
C24 S1 C17 92.26(5) . . ?
C2 C1 S1 115.14(8) . . ?
C9 C1 S1 112.12(8) . . ?
C9 C1 C2 58.60(7) . . ?
C16 C1 S1 117.35(7) . . ?
C16 C1 C2 121.98(9) . . ?
C16 C1 C9 117.91(9) . . ?
C3 C2 C1 119.96(9) . . ?
C9 C2 C1 59.84(7) . . ?
C9 C2 C3 117.91(9) . . ?
C9 C2 C10 118.99(9) . . ?
C10 C2 C1 118.84(9) . . ?
C10 C2 C3 112.14(9) . . ?
C4 C3 C2 121.23(10) . . ?
C8 C3 C2 119.29(10) . . ?
C8 C3 C4 119.13(11) . . ?
C3 C4 H4 119.9 . . ?
C5 C4 C3 120.21(11) . . ?
C5 C4 H4 119.9 . . ?
C4 C5 H5 119.9 . . ?
C4 C5 C6 120.15(12) . . ?
C6 C5 H5 119.9 . . ?
C5 C6 H6 120.0 . . ?
C7 C6 C5 119.92(12) . . ?
C7 C6 H6 120.0 . . ?
C6 C7 H7 119.9 . . ?
C6 C7 C8 120.16(12) . . ?
C8 C7 H7 119.9 . . ?
C3 C8 H8 119.8 . . ?
C7 C8 C3 120.42(12) . . ?
C7 C8 H8 119.8 . . ?
C1 C9 H9A 117.6 . . ?
C1 C9 H9B 117.6 . . ?
C2 C9 C1 61.56(7) . . ?
C2 C9 H9A 117.6 . . ?
C2 C9 H9B 117.6 . . ?
H9A C9 H9B 114.7 . . ?
C11 C10 C2 117.65(10) . . ?
C15 C10 C2 122.26(10) . . ?
C15 C10 C11 119.92(11) . . ?
C10 C11 H11 119.9 . . ?
C12 C11 C10 120.12(12) . . ?
C12 C11 H11 119.9 . . ?
C11 C12 H12 120.0 . . ?
C13 C12 C11 120.02(12) . . ?
C13 C12 H12 120.0 . . ?
C12 C13 H13 120.1 . . ?
C12 C13 C14 119.83(12) . . ?
C14 C13 H13 120.1 . . ?
C13 C14 H14 119.7 . . ?
C13 C14 C15 120.60(13) . . ?
C15 C14 H14 119.7 . . ?
C10 C15 H15 120.3 . . ?
C14 C15 C10 119.44(11) . . ?
C14 C15 H15 120.3 . . ?
F1 C16 F2 106.75(9) . . ?
F1 C16 F3 107.53(9) . . ?
F1 C16 C1 111.54(9) . . ?
F2 C16 C1 111.28(9) . . ?
F3 C16 F2 106.77(9) . . ?
F3 C16 C1 112.65(9) . . ?
C18 C17 S1 125.13(8) . . ?
C18 C17 C22 124.08(10) . . ?
C22 C17 S1 110.78(8) . . ?
C17 C18 H18 121.9 . . ?
C17 C18 C19 116.21(10) . . ?
C19 C18 H18 121.9 . . ?
C18 C19 H19 119.4 . . ?
C20 C19 C18 121.17(10) . . ?
C20 C19 H19 119.4 . . ?
C19 C20 H20 119.3 . . ?
C19 C20 C21 121.43(10) . . ?
C21 C20 H20 119.3 . . ?
C20 C21 H21 120.7 . . ?
C20 C21 C22 118.67(10) . . ?
C22 C21 H21 120.7 . . ?
C17 C22 C23 113.02(9) . . ?
C21 C22 C17 118.41(10) . . ?
C21 C22 C23 128.55(10) . . ?
C24 C23 C22 113.23(9) . . ?
C28 C23 C22 128.88(10) . . ?
C28 C23 C24 117.87(10) . . ?
C23 C24 S1 110.56(8) . . ?
C25 C24 S1 125.36(8) . . ?
C25 C24 C23 124.07(10) . . ?
C24 C25 H25 121.6 . . ?
C24 C25 C26 116.88(10) . . ?
C26 C25 H25 121.6 . . ?
C25 C26 H26 119.8 . . ?
C25 C26 C27 120.49(11) . . ?
C27 C26 H26 119.8 . . ?
C26 C27 H27 119.2 . . ?
C28 C27 C26 121.59(11) . . ?
C28 C27 H27 119.2 . . ?
C23 C28 H28 120.5 . . ?
C27 C28 C23 119.07(11) . . ?
C27 C28 H28 120.5 . . ?
O1 S2 C29 103.49(5) . . ?
O2 S2 O1 115.00(6) . . ?
O2 S2 O3 114.46(6) . . ?
O2 S2 C29 102.59(5) . . ?
O3 S2 O1 115.35(5) . . ?
O3 S2 C29 103.55(6) . . ?
F4 C29 S2 110.36(8) . . ?
F5 C29 S2 112.19(8) . . ?
F5 C29 F4 107.26(10) . . ?
F6 C29 S2 111.37(8) . . ?
F6 C29 F4 107.49(10) . . ?
F6 C29 F5 107.96(10) . . ?
C32 O4 C30 114.8(4) . . ?
O4 C30 H30A 107.6 . . ?
O4 C30 H30B 107.6 . . ?
O4 C30 C31 118.9(6) . . ?
H30A C30 H30B 107.0 . . ?
C31 C30 H30A 107.6 . . ?
C31 C30 H30B 107.6 . . ?
C30 C31 H31A 109.5 . . ?
C30 C31 H31B 109.5 . . ?
C30 C31 H31C 109.5 . . ?
H31A C31 H31B 109.5 . . ?
H31A C31 H31C 109.5 . . ?
H31B C31 H31C 109.5 . . ?
O4 C32 H32A 109.4 . . ?
O4 C32 H32B 109.4 . . ?
O4 C32 C33 111.0(4) . . ?
H32A C32 H32B 108.0 . . ?
C33 C32 H32A 109.4 . . ?
C33 C32 H32B 109.4 . . ?
C32 C33 H33A 109.5 . . ?
C32 C33 H33B 109.5 . . ?
C32 C33 H33C 109.5 . . ?
H33A C33 H33B 109.5 . . ?
H33A C33 H33C 109.5 . . ?
H33B C33 H33C 109.5 . . ?

loop_
_geom_torsion_atom_site_label_1
_geom_torsion_atom_site_label_2
_geom_torsion_atom_site_label_3
_geom_torsion_atom_site_label_4
_geom_torsion
_geom_torsion_site_symmetry_1
_geom_torsion_site_symmetry_2
_geom_torsion_site_symmetry_3
_geom_torsion_site_symmetry_4
_geom_torsion_publ_flag
S1 C1 C2 C3 5.26(12) . . . . ?
S1 C1 C2 C9 -101.59(9) . . . . ?
S1 C1 C2 C10 149.75(8) . . . . ?
S1 C1 C9 C2 106.80(8) . . . . ?
S1 C1 C16 F1 166.55(7) . . . . ?
S1 C1 C16 F2 47.46(11) . . . . ?
S1 C1 C16 F3 -72.42(11) . . . . ?
S1 C17 C18 C19 -179.47(9) . . . . ?
S1 C17 C22 C21 178.11(9) . . . . ?
S1 C17 C22 C23 -3.47(12) . . . . ?
S1 C24 C25 C26 -179.90(9) . . . . ?
C1 S1 C17 C18 -68.68(11) . . . . ?
C1 S1 C17 C22 112.31(8) . . . . ?
C1 S1 C24 C23 -110.00(8) . . . . ?
C1 S1 C24 C25 71.15(11) . . . . ?
C1 C2 C3 C4 79.92(13) . . . . ?
C1 C2 C3 C8 -106.98(12) . . . . ?
C1 C2 C10 C11 121.42(11) . . . . ?
C1 C2 C10 C15 -63.41(14) . . . . ?
C2 C1 C16 F1 -40.99(13) . . . . ?
C2 C1 C16 F2 -160.08(9) . . . . ?
C2 C1 C16 F3 80.04(12) . . . . ?
C2 C3 C4 C5 174.32(10) . . . . ?
C2 C3 C8 C7 -174.59(11) . . . . ?
C2 C10 C11 C12 176.12(11) . . . . ?
C2 C10 C15 C14 -177.63(11) . . . . ?
C3 C2 C9 C1 -110.23(10) . . . . ?
C3 C2 C10 C11 -91.49(12) . . . . ?
C3 C2 C10 C15 83.67(13) . . . . ?
C3 C4 C5 C6 -0.37(18) . . . . ?
C4 C3 C8 C7 -1.34(17) . . . . ?
C4 C5 C6 C7 -0.3(2) . . . . ?
C5 C6 C7 C8 0.2(2) . . . . ?
C6 C7 C8 C3 0.65(19) . . . . ?
C8 C3 C4 C5 1.20(17) . . . . ?
C9 C1 C2 C3 106.86(11) . . . . ?
C9 C1 C2 C10 -108.66(11) . . . . ?
C9 C1 C16 F1 27.64(13) . . . . ?
C9 C1 C16 F2 -91.45(11) . . . . ?
C9 C1 C16 F3 148.67(9) . . . . ?
C9 C2 C3 C4 149.37(10) . . . . ?
C9 C2 C3 C8 -37.52(14) . . . . ?
C9 C2 C10 C11 51.95(14) . . . . ?
C9 C2 C10 C15 -132.89(11) . . . . ?
C10 C2 C3 C4 -66.76(13) . . . . ?
C10 C2 C3 C8 106.35(11) . . . . ?
C10 C2 C9 C1 108.41(11) . . . . ?
C10 C11 C12 C13 1.4(2) . . . . ?
C11 C10 C15 C14 -2.57(18) . . . . ?
C11 C12 C13 C14 -1.9(2) . . . . ?
C12 C13 C14 C15 0.2(2) . . . . ?
C13 C14 C15 C10 2.07(19) . . . . ?
C15 C10 C11 C12 0.84(18) . . . . ?
C16 C1 C2 C3 -147.76(10) . . . . ?
C16 C1 C2 C9 105.39(11) . . . . ?
C16 C1 C2 C10 -3.28(14) . . . . ?
C16 C1 C9 C2 -112.26(11) . . . . ?
C17 S1 C1 C2 145.91(8) . . . . ?
C17 S1 C1 C9 81.41(8) . . . . ?
C17 S1 C1 C16 -59.76(9) . . . . ?
C17 S1 C24 C23 -3.08(9) . . . . ?
C17 S1 C24 C25 178.07(11) . . . . ?
C17 C18 C19 C20 1.54(17) . . . . ?
C17 C22 C23 C24 1.18(14) . . . . ?
C17 C22 C23 C28 -177.21(12) . . . . ?
C18 C17 C22 C21 -0.91(17) . . . . ?
C18 C17 C22 C23 177.50(11) . . . . ?
C18 C19 C20 C21 -1.04(19) . . . . ?
C19 C20 C21 C22 -0.52(19) . . . . ?
C20 C21 C22 C17 1.44(17) . . . . ?
C20 C21 C22 C23 -176.70(11) . . . . ?
C21 C22 C23 C24 179.40(11) . . . . ?
C21 C22 C23 C28 1.0(2) . . . . ?
C22 C17 C18 C19 -0.58(17) . . . . ?
C22 C23 C24 S1 1.68(12) . . . . ?
C22 C23 C24 C25 -179.45(11) . . . . ?
C22 C23 C28 C27 178.04(11) . . . . ?
C23 C24 C25 C26 1.40(17) . . . . ?
C24 S1 C1 C2 -116.72(8) . . . . ?
C24 S1 C1 C9 178.78(7) . . . . ?
C24 S1 C1 C16 37.61(9) . . . . ?
C24 S1 C17 C18 -177.23(10) . . . . ?
C24 S1 C17 C22 3.76(9) . . . . ?
C24 C23 C28 C27 -0.29(17) . . . . ?
C24 C25 C26 C27 -0.79(17) . . . . ?
C25 C26 C27 C28 -0.30(19) . . . . ?
C26 C27 C28 C23 0.85(19) . . . . ?
C28 C23 C24 S1 -179.73(9) . . . . ?
C28 C23 C24 C25 -0.87(17) . . . . ?
O1 S2 C29 F4 -59.69(9) . . . . ?
O1 S2 C29 F5 59.86(10) . . . . ?
O1 S2 C29 F6 -178.99(8) . . . . ?
O2 S2 C29 F4 60.24(9) . . . . ?
O2 S2 C29 F5 179.79(9) . . . . ?
O2 S2 C29 F6 -59.06(9) . . . . ?
O3 S2 C29 F4 179.60(8) . . . . ?
O3 S2 C29 F5 -60.85(10) . . . . ?
O3 S2 C29 F6 60.29(9) . . . . ?
C30 O4 C32 C33 -72.3(5) . . . . ?
C32 O4 C30 C31 -106.1(8) . . . . ?

_shelx_res_file                  
;
TITL mo_2133_cg_0m_a.res in P2(1)/n
    mo_2133_cg_0m.res
    created by SHELXL-2018/3 at 10:42:08 on 03-Nov-2023
REM Old TITL mo_2133_CG_0m in P2(1)/n
REM SHELXT solution in P2(1)/n: R1 0.105, Rweak 0.005, Alpha 0.029
REM <I/s> 0.363 for 132 systematic absences, Orientation as input
REM Formula found by SHELXT: C32 O3 F6 S2
CELL 0.71073 11.2326 18.0655 14.1136 90 101.844 90
ZERR 4 0.0006 0.0009 0.0004 0 0.001 0
LATT 1
SYMM 0.5-X,0.5+Y,0.5-Z
SFAC C H F O S
UNIT 124 100 24 14 8
DFIX 1.5 0.002 C30 C31 C32 C33
DFIX 1.44 0.002 C30 O4 O4 C32
DANG 2.43 C30 C32
DANG 2.44 O4 C33
RIGU O4 > C33

L.S. 12
PLAN  12
SIZE 0.122 0.235 0.297
TEMP -173.15
CONF
BOND
list 4
MORE -1
BOND $H
fmap 2
acta
OMIT 0 1 1
REM <olex2.extras>
REM <HklSrc "%.\\mo_2133_CG_0m.hkl">
REM </olex2.extras>

WGHT    0.043500    1.662400
FVAR       0.49404
S1    5    0.351081    0.806060    0.379633    11.00000    0.01120    0.01661 =
         0.01658    0.00239    0.00453    0.00059
F1    3    0.234526    0.619177    0.240635    11.00000    0.02076    0.01667 =
         0.03268   -0.00330    0.00800   -0.00165
F2    3    0.399089    0.680981    0.246044    11.00000    0.01536    0.02779 =
         0.03167   -0.00611    0.01178    0.00004
F3    3    0.228291    0.725758    0.171225    11.00000    0.02940    0.02527 =
         0.01691    0.00237    0.00458    0.00239
C1    1    0.265411    0.723508    0.342844    11.00000    0.01141    0.01510 =
         0.01748    0.00365    0.00446    0.00093
C2    1    0.146704    0.715703    0.381241    11.00000    0.01139    0.01662 =
         0.01721    0.00512    0.00464    0.00064
C3    1    0.105155    0.778119    0.437564    11.00000    0.01100    0.02037 =
         0.01809    0.00194    0.00547   -0.00100
C4    1    0.045030    0.839774    0.390678    11.00000    0.01683    0.02029 =
         0.02061    0.00145    0.00573    0.00113
AFIX  43
H4    2    0.036189    0.845004    0.322612    11.00000   -1.20000
AFIX   0
C5    1   -0.001930    0.893529    0.443322    11.00000    0.02122    0.02336 =
         0.02942   -0.00195    0.00766    0.00291
AFIX  43
H5    2   -0.042332    0.935516    0.411187    11.00000   -1.20000
AFIX   0
C6    1    0.010136    0.885949    0.543005    11.00000    0.02125    0.03402 =
         0.02918   -0.00899    0.00996    0.00027
AFIX  43
H6    2   -0.021609    0.922852    0.578907    11.00000   -1.20000
AFIX   0
C7    1    0.068397    0.824626    0.589699    11.00000    0.02129    0.04332 =
         0.01962   -0.00239    0.00804   -0.00106
AFIX  43
H7    2    0.076404    0.819371    0.657690    11.00000   -1.20000
AFIX   0
C8    1    0.115302    0.770620    0.537343    11.00000    0.01605    0.03143 =
         0.01895    0.00447    0.00612    0.00093
AFIX  43
H8    2    0.154491    0.728366    0.569702    11.00000   -1.20000
AFIX   0
C9    1    0.258366    0.673563    0.428147    11.00000    0.01379    0.01994 =
         0.02103    0.00871    0.00410    0.00225
AFIX  23
H9A   2    0.258729    0.619411    0.417451    11.00000   -1.20000
H9B   2    0.301393    0.689822    0.493175    11.00000   -1.20000
AFIX   0
C10   1    0.041555    0.674258    0.321243    11.00000    0.01165    0.01652 =
         0.02328    0.00199    0.00534    0.00070
C11   1   -0.002586    0.612868    0.363064    11.00000    0.01661    0.01888 =
         0.03503    0.00769    0.00561    0.00010
AFIX  43
H11   2    0.036848    0.596792    0.425753    11.00000   -1.20000
AFIX   0
C12   1   -0.104174    0.575151    0.313204    11.00000    0.01798    0.01904 =
         0.05160    0.00372    0.00831   -0.00297
AFIX  43
H12   2   -0.135202    0.534024    0.342418    11.00000   -1.20000
AFIX   0
C13   1   -0.160173    0.597508    0.220948    11.00000    0.01560    0.02888 =
         0.04351   -0.00878    0.00417   -0.00414
AFIX  43
H13   2   -0.228085    0.570845    0.186027    11.00000   -1.20000
AFIX   0
C14   1   -0.116767    0.659045    0.179588    11.00000    0.01683    0.03667 =
         0.02742   -0.00243    0.00146   -0.00154
AFIX  43
H14   2   -0.155452    0.674378    0.116369    11.00000   -1.20000
AFIX   0
C15   1   -0.017203    0.698388    0.229913    11.00000    0.01537    0.02527 =
         0.02296    0.00319    0.00394   -0.00063
AFIX  43
H15   2    0.010477    0.741367    0.202194    11.00000   -1.20000
AFIX   0
C16   1    0.281169    0.687396    0.249592    11.00000    0.01452    0.01720 =
         0.02126    0.00072    0.00611    0.00058
C17   1    0.506270    0.779910    0.393099    11.00000    0.01046    0.01770 =
         0.01874    0.00160    0.00348    0.00051
C18   1    0.568449    0.733370    0.464516    11.00000    0.01531    0.02066 =
         0.01747    0.00312    0.00282    0.00072
AFIX  43
H18   2    0.530164    0.711644    0.511817    11.00000   -1.20000
AFIX   0
C19   1    0.690408    0.720251    0.462991    11.00000    0.01556    0.02182 =
         0.02199    0.00265    0.00100    0.00307
AFIX  43
H19   2    0.736416    0.687769    0.509465    11.00000   -1.20000
AFIX   0
C20   1    0.745835    0.753869    0.394661    11.00000    0.01174    0.02328 =
         0.02978    0.00163    0.00387    0.00147
AFIX  43
H20   2    0.829407    0.744522    0.396061    11.00000   -1.20000
AFIX   0
C21   1    0.681507    0.800942    0.324219    11.00000    0.01374    0.02180 =
         0.02736    0.00375    0.00789   -0.00091
AFIX  43
H21   2    0.720535    0.823915    0.278231    11.00000   -1.20000
AFIX   0
C22   1    0.558636    0.813690    0.322529    11.00000    0.01258    0.01572 =
         0.02048    0.00247    0.00432   -0.00077
C23   1    0.471714    0.857493    0.253368    11.00000    0.01464    0.01496 =
         0.02084    0.00303    0.00529   -0.00041
C24   1    0.354475    0.857765    0.273185    11.00000    0.01486    0.01445 =
         0.01867    0.00377    0.00478    0.00052
C25   1    0.256382    0.894694    0.217736    11.00000    0.01571    0.01665 =
         0.02337    0.00337    0.00328    0.00244
AFIX  43
H25   2    0.178609    0.894437    0.234371    11.00000   -1.20000
AFIX   0
C26   1    0.277067    0.932223    0.136458    11.00000    0.02208    0.01590 =
         0.02348    0.00447    0.00179    0.00205
AFIX  43
H26   2    0.212112    0.957802    0.095866    11.00000   -1.20000
AFIX   0
C27   1    0.392440    0.932539    0.114197    11.00000    0.02554    0.01774 =
         0.02210    0.00637    0.00585   -0.00059
AFIX  43
H27   2    0.404591    0.958270    0.058248    11.00000   -1.20000
AFIX   0
C28   1    0.490212    0.896063    0.171979    11.00000    0.01966    0.01867 =
         0.02452    0.00582    0.00832   -0.00084
AFIX  43
H28   2    0.568438    0.897417    0.156209    11.00000   -1.20000
AFIX   0

S2    5   -0.135870    0.939798    0.143156    11.00000    0.01613    0.01320 =
         0.01738   -0.00132    0.00038    0.00134
F4    3    0.047646    1.012842    0.245114    11.00000    0.01987    0.02624 =
         0.03754   -0.00725   -0.00287   -0.00246
F5    3    0.009739    1.040553    0.093621    11.00000    0.04723    0.03049 =
         0.04260    0.00519    0.03141   -0.00329
F6    3   -0.107033    1.080845    0.185439    11.00000    0.02580    0.01454 =
         0.03946   -0.00477    0.01066    0.00184
O1    4   -0.050491    0.883373    0.127156    11.00000    0.02327    0.01688 =
         0.02918   -0.00438    0.00062    0.00627
O2    4   -0.181337    0.931424    0.230979    11.00000    0.02573    0.02480 =
         0.02862    0.00508    0.01149   -0.00331
O3    4   -0.227178    0.959655    0.059197    11.00000    0.02966    0.02614 =
         0.02323   -0.00786   -0.00870    0.01041
C29   1   -0.042063    1.023007    0.167362    11.00000    0.01967    0.01593 =
         0.02344   -0.00043    0.00876    0.00059
PART -1
O4    4    0.473474    0.944191    0.467167    10.50000    0.03187    0.02810 =
         0.07662    0.00366   -0.00001    0.00545
C30   1    0.414622    1.014730    0.450184    10.50000    0.03834    0.02636 =
         0.28700    0.00662    0.00671    0.00953
AFIX  23
H30A  2    0.400464    1.024639    0.379770    10.50000   -1.20000
H30B  2    0.472506    1.052700    0.482560    10.50000   -1.20000
AFIX   0
C31   1    0.296885    1.026489    0.481550    10.50000    0.05866    0.15968 =
         0.11856    0.08305    0.03733    0.06407
AFIX 137
H31A  2    0.236323    0.991241    0.447983    10.50000   -1.50000
H31B  2    0.268295    1.077115    0.465644    10.50000   -1.50000
H31C  2    0.308779    1.018828    0.551607    10.50000   -1.50000
AFIX   0
C32   1    0.578655    0.943178    0.543796    10.50000    0.06501    0.03046 =
         0.04011    0.00476   -0.00691   -0.00849
AFIX  23
H32A  2    0.601952    0.891273    0.560901    10.50000   -1.20000
H32B  2    0.559423    0.967448    0.601735    10.50000   -1.20000
AFIX   0
C33   1    0.682676    0.982314    0.514739    10.50000    0.02359    0.04842 =
         0.08229    0.00656    0.01586    0.01567
AFIX 137
H33A  2    0.692803    0.963957    0.451530    10.50000   -1.50000
H33B  2    0.757258    0.973050    0.563060    10.50000   -1.50000
H33C  2    0.666233    1.035617    0.510557    10.50000   -1.50000
AFIX   0
HKLF 4


REM  mo_2133_cg_0m_a.res in P2(1)/n
REM wR2 = 0.091916, GooF = S = 1.03826, Restrained GooF = 1.04479 for all data
REM R1 = 0.034308 for 7811 Fo > 4sig(Fo) and 0.037530 for all 8513 data
REM 408 parameters refined using 27 restraints

END

WGHT      0.0435      1.6625

REM Highest difference peak  0.752,  deepest hole -0.659,  1-sigma level  0.054
Q1    1   0.4209  1.0097  0.5136  11.00000  0.05    0.75
Q2    1   0.4213  1.0089  0.4305  11.00000  0.05    0.60
Q3    1   0.2648  0.7044  0.2990  11.00000  0.05    0.46
Q4    1   0.6394  0.9995  0.5272  11.00000  0.05    0.44
Q5    1  -0.0853  0.9854  0.1565  11.00000  0.05    0.44
Q6    1   0.3166  0.7716  0.3538  11.00000  0.05    0.43
Q7    1   0.5354  0.7980  0.3597  11.00000  0.05    0.40
Q8    1   0.3018  0.8735  0.2451  11.00000  0.05    0.39
Q9    1   0.4845  0.8787  0.2152  11.00000  0.05    0.38
Q10   1   0.6182  0.8066  0.3246  11.00000  0.05    0.38
Q11   1   0.0118  0.8656  0.4198  11.00000  0.05    0.38
Q12   1   0.1180  0.7491  0.4057  11.00000  0.05    0.37
;
_shelx_res_checksum              58640
####################################################################### 
# 
# This file contains crystal structure data downloaded from the 
# Cambridge Structural Database (CSD) hosted by the Cambridge 
# Crystallographic Data Centre (CCDC).
# 
# Full information about CCDC data access policies and citation 
# guidelines are available at http://www.ccdc.cam.ac.uk/access/V1 
# 
# Audit and citation data items may have been added by the CCDC. 
# Please retain this information to preserve the provenance of 
# this file and to allow appropriate attribution of the data. 
# 
#######################################################################

data_mo_1992_cg_0m
_database_code_depnum_ccdc_archive 'CCDC 2332870'
loop_
_audit_author_name
_audit_author_address
'Christopher Golz'
;Georg August University Goettingen
Germany
;
_audit_update_record             
;
2024-02-14 deposited with the CCDC.	2024-03-12 downloaded from the CCDC.
;
loop_
_audit_author_email
tun-hui.wu@chemie.uni-goettingen.de
'cgolz@gwdg.de '
'malcara@gwdg.de '

_audit_creation_method           
;FinalCif V121 by Daniel Kratzert, Freiburg 2023, 
https://dkratzert.de/finalcif.html
;
_audit_creation_date             2023-06-01
_diffrn_source_power             0.05
_exptl_crystal_colour_primary    colourless
_olex2_refinement_description    
;
1. Fixed Uiso
 At 1.2 times of:
  All C(H) groups, All C(H,H) groups
 At 1.5 times of:
  All C(H,H,H) groups
2.a Secondary CH2 refined with riding coordinates:
 C22(H22A,H22B), C24(H24A,H24B)
2.b Aromatic/amide H refined with riding coordinates:
 C4(H4), C5(H5), C7(H7), C8(H8), C13(H13), C14(H14), C15(H15), C16(H16),
 C17(H17), C18(H18), C19(H19), C20(H20)
2.c Idealised Me refined as rotating group:
 C23(H23A,H23B,H23C), C25(H25A,H25B,H25C)
;
_olex2_submission_special_instructions 'No special instructions were received'
_shelx_SHELXL_version_number     2018/3
_chemical_name_systematic        ?
_chemical_name_common            ?
_chemical_formula_sum            'C25 H22 F4 N2 O5 S2'
_chemical_formula_moiety         'C21 H12 F4 N2 O4 S2, C4 H10 O'
_chemical_formula_weight         570.56
_chemical_melting_point          ?
_space_group_crystal_system      triclinic
_space_group_IT_number           2
_vrf_PLAT230_mo_1992_cg_0m       
;PROBLEM: Hirshfeld Test Diff for    N1       --C1       .        7.2 s.u.  
RESPONSE: N1 of the diazogroup has rather round ellipsoid. The chemical 
structure is unambigous here, so the alert is ignored.
;
_space_group_name_H-M_alt        'P -1'
_space_group_name_Hall           '-P 1'
_shelx_space_group_comment       
;
The symmetry employed for this shelxl refinement is uniquely defined
by the following loop, which should always be used as a source of
symmetry information in preference to the above space-group names.
They are only intended as comments.
;

loop_
_space_group_symop_operation_xyz
'x, y, z'
'-x, -y, -z'

_cell_length_a                   10.6503(16)
_cell_length_b                   11.1577(17)
_cell_length_c                   12.0098(18)
_cell_angle_alpha                109.986(4)
_cell_angle_beta                 98.765(4)
_cell_angle_gamma                97.218(5)
_cell_volume                     1301.1(3)
_cell_formula_units_Z            2
_cell_measurement_temperature    100.00
_cell_measurement_reflns_used    9915
_cell_measurement_theta_min      2.402
_cell_measurement_theta_max      30.645
_exptl_crystal_description       block
_exptl_crystal_colour            colourless
_exptl_crystal_recrystallization_method 
'from a mixture of acetonitrile and diethylether.'
_exptl_crystal_density_meas      ?
_exptl_crystal_density_method    ?
_exptl_crystal_density_diffrn    1.456
_exptl_crystal_F_000             588
_exptl_crystal_size_max          0.576
_exptl_crystal_size_mid          0.249
_exptl_crystal_size_min          0.064
_exptl_absorpt_coefficient_mu    0.273
_exptl_absorpt_correction_type   numerical
_exptl_absorpt_correction_T_min  0.7977
_exptl_absorpt_correction_T_max  1.0000
_exptl_absorpt_process_details   
;
SADABS-2016/2 (Bruker,2016/2) was used for absorption correction.
wR2(int) was 0.1353 before and 0.0567 after correction.
The Ratio of minimum to maximum transmission is 0.7977.
The \l/2 correction factor is Not present.
;
_exptl_absorpt_special_details   ?
_shelx_estimated_absorpt_T_min   0.859
_shelx_estimated_absorpt_T_max   0.983
_exptl_transmission_factor_min   ?
_exptl_transmission_factor_max   ?
_exptl_special_details           ?
_diffrn_ambient_temperature      100.00
_diffrn_ambient_environment      N~2~
_diffrn_radiation_type           MoK\a
_diffrn_radiation_wavelength     0.71073
_diffrn_radiation_monochromator  'mirror optics'
_diffrn_measurement_ambient_temperature_device_make 'Oxford Cryostream 800'
_diffrn_radiation_probe          x-ray
_diffrn_source                   'microfocus sealed X-ray tube'
_diffrn_source_type              'Incoatec I\ms'
_diffrn_source_voltage           50.0
_diffrn_source_current           1.0
_diffrn_detector                 CPAD
_diffrn_detector_type            'Bruker PHOTON III'
_diffrn_detector_area_resol_mean 7.41
_diffrn_measurement_device       'four-circle diffractometer'
_diffrn_measurement_device_type  'Bruker D8 VENTURE dual wavelength Mo/Cu'
_diffrn_measurement_method       '\w and \f scans'
_diffrn_measurement_specimen_support 'MiTeGen micromount'
_diffrn_reflns_number            66027
_diffrn_reflns_av_unetI/netI     0.0212
_diffrn_reflns_av_R_equivalents  0.0426
_diffrn_reflns_theta_min         1.971
_diffrn_reflns_theta_max         30.663
_diffrn_reflns_theta_full        25.242
_diffrn_reflns_limit_h_min       -15
_diffrn_reflns_limit_h_max       15
_diffrn_reflns_limit_k_min       -15
_diffrn_reflns_limit_k_max       15
_diffrn_reflns_limit_l_min       -17
_diffrn_reflns_limit_l_max       17
_diffrn_standards_number         0
_diffrn_measured_fraction_theta_max 0.996
_diffrn_measured_fraction_theta_full 1.000
_diffrn_reflns_Laue_measured_fraction_max 0.996
_diffrn_reflns_Laue_measured_fraction_full 1.000
_diffrn_reflns_point_group_measured_fraction_max 0.996
_diffrn_reflns_point_group_measured_fraction_full 1.000
_reflns_number_total             8010
_reflns_number_gt                7333
_reflns_threshold_expression     'I > 2\s(I)'
_reflns_Friedel_coverage         0.000
_reflns_Friedel_fraction_max     .
_reflns_Friedel_fraction_full    .
_reflns_special_details          
;
 Reflections were merged by SHELXL according to the crystal
 class for the calculation of statistics and refinement.
 
 _reflns_Friedel_fraction is defined as the number of unique
 Friedel pairs measured divided by the number that would be
 possible theoretically, ignoring centric projections and
 systematic absences.
;
_computing_data_collection       
'Bruker BIS V6.2.15/2021-03-16 && APEX4 2022.1-1'
_computing_cell_refinement       'SAINT V8.40B (?, 2016)'
_computing_data_reduction        'SAINT V8.40B (?, 2016)'
_computing_structure_solution    'XT  (Sheldrick, 2015)'
_computing_structure_refinement  'XL  (Sheldrick, 2008)'
_computing_molecular_graphics    'Olex2 1.5 (Dolomanov et al., 2009)'
_computing_publication_material  'Olex2 1.5 (Dolomanov et al., 2009)'
_refine_special_details          ?
_refine_ls_structure_factor_coef Fsqd
_refine_ls_matrix_type           full
_refine_ls_weighting_scheme      calc
_refine_ls_weighting_details     
'w=1/[\s^2^(Fo^2^)+(0.0503P)^2^+0.5235P] where P=(Fo^2^+2Fc^2^)/3'
_atom_sites_solution_primary     dual
_atom_sites_solution_secondary   ?
_atom_sites_solution_hydrogens   geom
_refine_ls_hydrogen_treatment    constr
_refine_ls_number_reflns         8010
_refine_ls_number_parameters     345
_refine_ls_number_restraints     0
_refine_ls_R_factor_all          0.0368
_refine_ls_R_factor_gt           0.0332
_refine_ls_wR_factor_ref         0.0934
_refine_ls_wR_factor_gt          0.0901
_refine_ls_goodness_of_fit_ref   1.036
_refine_ls_restrained_S_all      1.036
_refine_ls_shift/su_max          0.001
_refine_ls_shift/su_mean         0.000
_refine_diff_density_max         0.514
_refine_diff_density_min         -0.333
_refine_diff_density_rms         0.055
_refine_ls_extinction_method     none
_refine_ls_extinction_coef       .

loop_
_atom_type_symbol
_atom_type_description
_atom_type_scat_dispersion_real
_atom_type_scat_dispersion_imag
_atom_type_scat_source
C C 0.0033 0.0016 'International Tables Vol C Tables 4.2.6.8 and 6.1.1.4'
H H 0.0000 0.0000 'International Tables Vol C Tables 4.2.6.8 and 6.1.1.4'
F F 0.0171 0.0103 'International Tables Vol C Tables 4.2.6.8 and 6.1.1.4'
N N 0.0061 0.0033 'International Tables Vol C Tables 4.2.6.8 and 6.1.1.4'
O O 0.0106 0.0060 'International Tables Vol C Tables 4.2.6.8 and 6.1.1.4'
S S 0.1246 0.1234 'International Tables Vol C Tables 4.2.6.8 and 6.1.1.4'

_geom_special_details            
;
 All esds (except the esd in the dihedral angle between two l.s. planes)
 are estimated using the full covariance matrix.  The cell esds are taken
 into account individually in the estimation of esds in distances, angles
 and torsion angles; correlations between esds in cell parameters are only
 used when they are defined by crystal symmetry.  An approximate (isotropic)
 treatment of cell esds is used for estimating esds involving l.s. planes.
;

loop_
_atom_site_label
_atom_site_type_symbol
_atom_site_fract_x
_atom_site_fract_y
_atom_site_fract_z
_atom_site_U_iso_or_equiv
_atom_site_adp_type
_atom_site_occupancy
_atom_site_site_symmetry_order
_atom_site_calc_flag
_atom_site_refinement_flags_posn
_atom_site_refinement_flags_adp
_atom_site_refinement_flags_occupancy
_atom_site_disorder_assembly
_atom_site_disorder_group
S1 S 0.68876(2) 0.37233(2) 0.42113(2) 0.01333(6) Uani 1 1 d . . . . .
S2 S 0.93961(2) 0.68196(2) 0.43095(2) 0.01604(6) Uani 1 1 d . . . . .
F1 F 0.93670(8) -0.20335(7) -0.07534(7) 0.03088(17) Uani 1 1 d . . . . .
F2 F 0.95737(11) 0.72136(10) 0.23022(8) 0.0448(2) Uani 1 1 d . . . . .
F3 F 0.84755(7) 0.84383(8) 0.34081(7) 0.02924(16) Uani 1 1 d . . . . .
F4 F 1.05488(8) 0.88243(8) 0.39272(10) 0.0386(2) Uani 1 1 d . . . . .
O1 O 0.56313(7) 0.11237(8) 0.21238(7) 0.02094(15) Uani 1 1 d . . . . .
O2 O 0.82526(8) 0.58474(8) 0.36226(8) 0.02342(16) Uani 1 1 d . . . . .
O3 O 0.92682(8) 0.76967(9) 0.54729(7) 0.02431(17) Uani 1 1 d . . . . .
O4 O 1.05989(8) 0.63435(8) 0.43112(8) 0.02234(16) Uani 1 1 d . . . . .
N1 N 0.86878(8) 0.31665(8) 0.29904(7) 0.01456(15) Uani 1 1 d . . . . .
N2 N 0.96498(9) 0.35494(9) 0.28614(8) 0.01984(17) Uani 1 1 d . . . . .
C1 C 0.75126(9) 0.26738(9) 0.30869(9) 0.01481(17) Uani 1 1 d . . . . .
C2 C 0.67945(10) 0.14164(9) 0.21989(9) 0.01504(17) Uani 1 1 d . . . . .
C3 C 0.75297(10) 0.05421(9) 0.14226(9) 0.01497(17) Uani 1 1 d . . . . .
C4 C 0.69581(10) -0.01254(10) 0.01942(9) 0.01797(18) Uani 1 1 d . . . . .
H4 H 0.614115 0.001175 -0.012927 0.022 Uiso 1 1 calc R U . . .
C5 C 0.75862(11) -0.09876(10) -0.05505(10) 0.0217(2) Uani 1 1 d . . . . .
H5 H 0.721933 -0.143435 -0.138862 0.026 Uiso 1 1 calc R U . . .
C6 C 0.87596(11) -0.11765(10) -0.00368(10) 0.0217(2) Uani 1 1 d . . . . .
C7 C 0.93466(11) -0.05396(10) 0.11707(10) 0.02009(19) Uani 1 1 d . . . . .
H7 H 1.015386 -0.069928 0.148979 0.024 Uiso 1 1 calc R U . . .
C8 C 0.87248(10) 0.03432(10) 0.19090(9) 0.01708(18) Uani 1 1 d . . . . .
H8 H 0.911332 0.080737 0.274006 0.020 Uiso 1 1 calc R U . . .
C9 C 0.60553(10) 0.27386(9) 0.48692(9) 0.01494(17) Uani 1 1 d . . . . .
C10 C 0.47254(9) 0.27157(9) 0.46305(9) 0.01486(17) Uani 1 1 d . . . . .
C11 C 0.43504(9) 0.34210(9) 0.38414(9) 0.01453(17) Uani 1 1 d . . . . .
C12 C 0.54024(9) 0.39556(9) 0.34788(9) 0.01436(17) Uani 1 1 d . . . . .
C13 C 0.52936(10) 0.46644(10) 0.27303(9) 0.01654(18) Uani 1 1 d . . . . .
H13 H 0.602886 0.501292 0.250109 0.020 Uiso 1 1 calc R U . . .
C14 C 0.40549(10) 0.48425(10) 0.23287(9) 0.01794(18) Uani 1 1 d . . . . .
H14 H 0.393448 0.530925 0.180334 0.022 Uiso 1 1 calc R U . . .
C15 C 0.29925(10) 0.43394(10) 0.26942(9) 0.01782(18) Uani 1 1 d . . . . .
H15 H 0.216006 0.448588 0.242484 0.021 Uiso 1 1 calc R U . . .
C16 C 0.31237(10) 0.36253(10) 0.34467(9) 0.01649(18) Uani 1 1 d . . . . .
H16 H 0.239082 0.328557 0.368481 0.020 Uiso 1 1 calc R U . . .
C17 C 0.39372(10) 0.20752(10) 0.51638(9) 0.01800(18) Uani 1 1 d . . . . .
H17 H 0.302800 0.203491 0.501377 0.022 Uiso 1 1 calc R U . . .
C18 C 0.45074(11) 0.14970(10) 0.59190(10) 0.0204(2) Uani 1 1 d . . . . .
H18 H 0.397716 0.105588 0.628169 0.024 Uiso 1 1 calc R U . . .
C19 C 0.58420(11) 0.15522(11) 0.61542(10) 0.0208(2) Uani 1 1 d . . . . .
H19 H 0.620654 0.115357 0.667688 0.025 Uiso 1 1 calc R U . . .
C20 C 0.66453(10) 0.21848(10) 0.56316(10) 0.01863(19) Uani 1 1 d . . . . .
H20 H 0.755580 0.223479 0.578990 0.022 Uiso 1 1 calc R U . . .
C21 C 0.95041(11) 0.78768(11) 0.34402(11) 0.0231(2) Uani 1 1 d . . . . .
O5 O 0.38000(8) 0.65698(8) 0.05618(8) 0.02518(17) Uani 1 1 d . . . . .
C22 C 0.49234(12) 0.74117(12) 0.05689(11) 0.0251(2) Uani 1 1 d . . . . .
H22A H 0.494933 0.830747 0.112900 0.030 Uiso 1 1 calc R U . . .
H22B H 0.490884 0.742381 -0.025334 0.030 Uiso 1 1 calc R U . . .
C23 C 0.60986(12) 0.69188(12) 0.09768(11) 0.0262(2) Uani 1 1 d . . . . .
H23A H 0.604686 0.601959 0.043711 0.039 Uiso 1 1 calc R U . . .
H23B H 0.612956 0.695324 0.180706 0.039 Uiso 1 1 calc R U . . .
H23C H 0.688224 0.746359 0.095084 0.039 Uiso 1 1 calc R U . . .
C24 C 0.26404(13) 0.69340(15) 0.01681(14) 0.0339(3) Uani 1 1 d . . . . .
H24A H 0.259418 0.692489 -0.066442 0.041 Uiso 1 1 calc R U . . .
H24B H 0.261600 0.782489 0.070777 0.041 Uiso 1 1 calc R U . . .
C25 C 0.15099(15) 0.59906(18) 0.01903(19) 0.0458(4) Uani 1 1 d . . . . .
H25A H 0.155357 0.510805 -0.032761 0.069 Uiso 1 1 calc R U . . .
H25B H 0.070008 0.621754 -0.010971 0.069 Uiso 1 1 calc R U . . .
H25C H 0.154064 0.603252 0.102273 0.069 Uiso 1 1 calc R U . . .

loop_
_atom_site_aniso_label
_atom_site_aniso_U_11
_atom_site_aniso_U_22
_atom_site_aniso_U_33
_atom_site_aniso_U_23
_atom_site_aniso_U_13
_atom_site_aniso_U_12
S1 0.01315(11) 0.01333(10) 0.01249(10) 0.00286(8) 0.00410(8) 0.00265(8)
S2 0.01328(11) 0.01736(11) 0.01812(11) 0.00818(9) 0.00243(8) 0.00156(8)
F1 0.0355(4) 0.0219(3) 0.0354(4) 0.0028(3) 0.0213(3) 0.0116(3)
F2 0.0727(7) 0.0484(5) 0.0313(4) 0.0244(4) 0.0286(4) 0.0260(5)
F3 0.0241(3) 0.0341(4) 0.0391(4) 0.0237(3) 0.0064(3) 0.0109(3)
F4 0.0219(4) 0.0314(4) 0.0720(6) 0.0323(4) 0.0101(4) 0.0008(3)
O1 0.0148(3) 0.0204(4) 0.0214(4) 0.0006(3) 0.0043(3) 0.0008(3)
O2 0.0162(3) 0.0204(4) 0.0308(4) 0.0099(3) -0.0003(3) -0.0018(3)
O3 0.0243(4) 0.0293(4) 0.0185(4) 0.0074(3) 0.0042(3) 0.0069(3)
O4 0.0155(3) 0.0234(4) 0.0295(4) 0.0113(3) 0.0037(3) 0.0050(3)
N1 0.0160(4) 0.0139(3) 0.0132(3) 0.0036(3) 0.0038(3) 0.0039(3)
N2 0.0190(4) 0.0181(4) 0.0213(4) 0.0045(3) 0.0081(3) 0.0028(3)
C1 0.0134(4) 0.0149(4) 0.0144(4) 0.0025(3) 0.0053(3) 0.0024(3)
C2 0.0165(4) 0.0146(4) 0.0128(4) 0.0033(3) 0.0039(3) 0.0030(3)
C3 0.0164(4) 0.0129(4) 0.0150(4) 0.0034(3) 0.0056(3) 0.0026(3)
C4 0.0196(5) 0.0159(4) 0.0160(4) 0.0032(3) 0.0041(3) 0.0021(3)
C5 0.0277(5) 0.0174(4) 0.0168(4) 0.0014(4) 0.0083(4) 0.0020(4)
C6 0.0268(5) 0.0146(4) 0.0259(5) 0.0048(4) 0.0160(4) 0.0062(4)
C7 0.0195(5) 0.0173(4) 0.0273(5) 0.0099(4) 0.0095(4) 0.0067(4)
C8 0.0185(4) 0.0156(4) 0.0178(4) 0.0061(3) 0.0053(3) 0.0037(3)
C9 0.0159(4) 0.0147(4) 0.0139(4) 0.0039(3) 0.0056(3) 0.0026(3)
C10 0.0158(4) 0.0140(4) 0.0135(4) 0.0026(3) 0.0050(3) 0.0031(3)
C11 0.0153(4) 0.0132(4) 0.0132(4) 0.0019(3) 0.0044(3) 0.0030(3)
C12 0.0133(4) 0.0141(4) 0.0141(4) 0.0027(3) 0.0034(3) 0.0034(3)
C13 0.0174(4) 0.0159(4) 0.0158(4) 0.0048(3) 0.0046(3) 0.0029(3)
C14 0.0192(5) 0.0169(4) 0.0169(4) 0.0054(3) 0.0029(3) 0.0041(3)
C15 0.0165(4) 0.0171(4) 0.0175(4) 0.0035(3) 0.0022(3) 0.0044(3)
C16 0.0145(4) 0.0158(4) 0.0169(4) 0.0029(3) 0.0043(3) 0.0029(3)
C17 0.0172(4) 0.0176(4) 0.0196(4) 0.0058(4) 0.0076(4) 0.0035(3)
C18 0.0227(5) 0.0192(5) 0.0219(5) 0.0087(4) 0.0096(4) 0.0039(4)
C19 0.0229(5) 0.0216(5) 0.0212(5) 0.0105(4) 0.0065(4) 0.0061(4)
C20 0.0178(4) 0.0200(4) 0.0188(4) 0.0074(4) 0.0046(4) 0.0047(4)
C21 0.0224(5) 0.0250(5) 0.0286(5) 0.0157(4) 0.0093(4) 0.0066(4)
O5 0.0233(4) 0.0246(4) 0.0309(4) 0.0157(3) 0.0040(3) 0.0021(3)
C22 0.0285(6) 0.0228(5) 0.0243(5) 0.0111(4) 0.0053(4) -0.0008(4)
C23 0.0254(5) 0.0283(6) 0.0239(5) 0.0101(4) 0.0051(4) 0.0001(4)
C24 0.0275(6) 0.0392(7) 0.0434(7) 0.0270(6) 0.0037(5) 0.0064(5)
C25 0.0255(7) 0.0486(9) 0.0727(12) 0.0353(9) 0.0082(7) 0.0059(6)

loop_
_geom_bond_atom_site_label_1
_geom_bond_atom_site_label_2
_geom_bond_distance
_geom_bond_site_symmetry_2
_geom_bond_publ_flag
S1 O2 2.9704(9) . ?
S1 O4 3.0022(9) 2_766 ?
S1 C1 1.7397(10) . ?
S1 C9 1.7830(10) . ?
S1 C12 1.7827(10) . ?
S2 O2 1.4459(8) . ?
S2 O3 1.4441(9) . ?
S2 O4 1.4471(8) . ?
S2 C21 1.8272(12) . ?
F1 C6 1.3550(12) . ?
F2 C21 1.3320(15) . ?
F3 C21 1.3305(13) . ?
F4 C21 1.3346(14) . ?
O1 C2 1.2221(13) . ?
N1 N2 1.1135(13) . ?
N1 C1 1.3406(12) . ?
C1 C2 1.4662(13) . ?
C2 C3 1.4922(13) . ?
C3 C4 1.4011(14) . ?
C3 C8 1.3942(14) . ?
C4 H4 0.9500 . ?
C4 C5 1.3888(14) . ?
C5 H5 0.9500 . ?
C5 C6 1.3809(17) . ?
C6 C7 1.3807(17) . ?
C7 H7 0.9500 . ?
C7 C8 1.3932(14) . ?
C8 H8 0.9500 . ?
C9 C10 1.3969(14) . ?
C9 C20 1.3871(14) . ?
C10 C11 1.4664(14) . ?
C10 C17 1.3970(14) . ?
C11 C12 1.3997(13) . ?
C11 C16 1.3941(14) . ?
C12 C13 1.3872(14) . ?
C13 H13 0.9500 . ?
C13 C14 1.3965(14) . ?
C14 H14 0.9500 . ?
C14 C15 1.3958(15) . ?
C15 H15 0.9500 . ?
C15 C16 1.3974(15) . ?
C16 H16 0.9500 . ?
C17 H17 0.9500 . ?
C17 C18 1.3922(15) . ?
C18 H18 0.9500 . ?
C18 C19 1.3956(16) . ?
C19 H19 0.9500 . ?
C19 C20 1.3925(15) . ?
C20 H20 0.9500 . ?
O5 C22 1.4223(14) . ?
O5 C24 1.4119(16) . ?
C22 H22A 0.9900 . ?
C22 H22B 0.9900 . ?
C22 C23 1.5097(18) . ?
C23 H23A 0.9800 . ?
C23 H23B 0.9800 . ?
C23 H23C 0.9800 . ?
C24 H24A 0.9900 . ?
C24 H24B 0.9900 . ?
C24 C25 1.506(2) . ?
C25 H25A 0.9800 . ?
C25 H25B 0.9800 . ?
C25 H25C 0.9800 . ?

loop_
_geom_angle_atom_site_label_1
_geom_angle_atom_site_label_2
_geom_angle_atom_site_label_3
_geom_angle
_geom_angle_site_symmetry_1
_geom_angle_site_symmetry_3
_geom_angle_publ_flag
O2 S1 O4 89.25(2) . 2_766 ?
C1 S1 O2 86.18(4) . . ?
C1 S1 O4 79.86(4) . 2_766 ?
C1 S1 C9 106.14(5) . . ?
C1 S1 C12 106.71(5) . . ?
C9 S1 O2 167.09(4) . . ?
C9 S1 O4 89.18(4) . 2_766 ?
C12 S1 O2 88.27(4) . . ?
C12 S1 O4 172.80(4) . 2_766 ?
C12 S1 C9 91.73(5) . . ?
O2 S2 O4 114.87(5) . . ?
O2 S2 C21 103.04(5) . . ?
O3 S2 O2 114.95(5) . . ?
O3 S2 O4 114.84(5) . . ?
O3 S2 C21 102.57(5) . . ?
O4 S2 C21 104.24(5) . . ?
S2 O2 S1 129.64(5) . . ?
N2 N1 C1 177.20(10) . . ?
N1 C1 S1 114.33(7) . . ?
N1 C1 C2 120.47(8) . . ?
C2 C1 S1 124.78(7) . . ?
O1 C2 C1 119.34(9) . . ?
O1 C2 C3 122.74(9) . . ?
C1 C2 C3 117.92(9) . . ?
C4 C3 C2 118.09(9) . . ?
C8 C3 C2 121.33(9) . . ?
C8 C3 C4 120.52(9) . . ?
C3 C4 H4 120.0 . . ?
C5 C4 C3 119.99(10) . . ?
C5 C4 H4 120.0 . . ?
C4 C5 H5 121.0 . . ?
C6 C5 C4 118.04(10) . . ?
C6 C5 H5 121.0 . . ?
F1 C6 C5 118.37(10) . . ?
F1 C6 C7 118.18(11) . . ?
C7 C6 C5 123.44(10) . . ?
C6 C7 H7 120.9 . . ?
C6 C7 C8 118.30(10) . . ?
C8 C7 H7 120.9 . . ?
C3 C8 H8 120.2 . . ?
C7 C8 C3 119.69(10) . . ?
C7 C8 H8 120.2 . . ?
C10 C9 S1 110.93(7) . . ?
C20 C9 S1 125.10(8) . . ?
C20 C9 C10 123.60(9) . . ?
C9 C10 C11 113.08(9) . . ?
C9 C10 C17 118.49(9) . . ?
C17 C10 C11 128.42(9) . . ?
C12 C11 C10 112.92(9) . . ?
C16 C11 C10 128.58(9) . . ?
C16 C11 C12 118.49(9) . . ?
C11 C12 S1 110.88(7) . . ?
C13 C12 S1 125.19(8) . . ?
C13 C12 C11 123.71(9) . . ?
C12 C13 H13 121.5 . . ?
C12 C13 C14 117.01(9) . . ?
C14 C13 H13 121.5 . . ?
C13 C14 H14 119.8 . . ?
C15 C14 C13 120.44(10) . . ?
C15 C14 H14 119.8 . . ?
C14 C15 H15 119.2 . . ?
C14 C15 C16 121.59(9) . . ?
C16 C15 H15 119.2 . . ?
C11 C16 C15 118.75(9) . . ?
C11 C16 H16 120.6 . . ?
C15 C16 H16 120.6 . . ?
C10 C17 H17 120.6 . . ?
C18 C17 C10 118.84(10) . . ?
C18 C17 H17 120.6 . . ?
C17 C18 H18 119.3 . . ?
C17 C18 C19 121.35(10) . . ?
C19 C18 H18 119.3 . . ?
C18 C19 H19 119.6 . . ?
C20 C19 C18 120.76(10) . . ?
C20 C19 H19 119.6 . . ?
C9 C20 C19 116.95(10) . . ?
C9 C20 H20 121.5 . . ?
C19 C20 H20 121.5 . . ?
F2 C21 S2 111.32(8) . . ?
F2 C21 F4 107.64(10) . . ?
F3 C21 S2 111.02(8) . . ?
F3 C21 F2 107.90(10) . . ?
F3 C21 F4 107.31(10) . . ?
F4 C21 S2 111.47(8) . . ?
C24 O5 C22 112.76(9) . . ?
O5 C22 H22A 110.0 . . ?
O5 C22 H22B 110.0 . . ?
O5 C22 C23 108.28(9) . . ?
H22A C22 H22B 108.4 . . ?
C23 C22 H22A 110.0 . . ?
C23 C22 H22B 110.0 . . ?
C22 C23 H23A 109.5 . . ?
C22 C23 H23B 109.5 . . ?
C22 C23 H23C 109.5 . . ?
H23A C23 H23B 109.5 . . ?
H23A C23 H23C 109.5 . . ?
H23B C23 H23C 109.5 . . ?
O5 C24 H24A 109.9 . . ?
O5 C24 H24B 109.9 . . ?
O5 C24 C25 108.91(11) . . ?
H24A C24 H24B 108.3 . . ?
C25 C24 H24A 109.9 . . ?
C25 C24 H24B 109.9 . . ?
C24 C25 H25A 109.5 . . ?
C24 C25 H25B 109.5 . . ?
C24 C25 H25C 109.5 . . ?
H25A C25 H25B 109.5 . . ?
H25A C25 H25C 109.5 . . ?
H25B C25 H25C 109.5 . . ?

loop_
_geom_torsion_atom_site_label_1
_geom_torsion_atom_site_label_2
_geom_torsion_atom_site_label_3
_geom_torsion_atom_site_label_4
_geom_torsion
_geom_torsion_site_symmetry_1
_geom_torsion_site_symmetry_2
_geom_torsion_site_symmetry_3
_geom_torsion_site_symmetry_4
_geom_torsion_publ_flag
S1 C1 C2 O1 9.31(14) . . . . ?
S1 C1 C2 C3 -170.50(7) . . . . ?
S1 C9 C10 C11 3.98(10) . . . . ?
S1 C9 C10 C17 -174.84(7) . . . . ?
S1 C9 C20 C19 173.82(8) . . . . ?
S1 C12 C13 C14 -174.09(8) . . . . ?
F1 C6 C7 C8 179.93(9) . . . . ?
O1 C2 C3 C4 41.53(14) . . . . ?
O1 C2 C3 C8 -135.56(11) . . . . ?
O2 S1 C1 N1 33.78(7) . . . . ?
O2 S1 C1 C2 -138.81(9) . . . . ?
O2 S1 C9 C10 83.95(18) . . . . ?
O2 S1 C9 C20 -89.21(19) . . . . ?
O2 S1 C12 C11 -160.79(7) . . . . ?
O2 S1 C12 C13 14.01(9) . . . . ?
O2 S2 C21 F2 -57.66(10) . . . . ?
O2 S2 C21 F3 62.56(10) . . . . ?
O2 S2 C21 F4 -177.86(8) . . . . ?
O3 S2 O2 S1 -62.59(7) . . . . ?
O3 S2 C21 F2 -177.35(9) . . . . ?
O3 S2 C21 F3 -57.13(9) . . . . ?
O3 S2 C21 F4 62.45(9) . . . . ?
O4 S1 C1 N1 -56.14(7) 2_766 . . . ?
O4 S1 C1 C2 131.26(9) 2_766 . . . ?
O4 S1 C9 C10 167.01(7) 2_766 . . . ?
O4 S1 C9 C20 -6.15(9) 2_766 . . . ?
O4 S2 O2 S1 73.99(7) . . . . ?
O4 S2 C21 F2 62.61(10) . . . . ?
O4 S2 C21 F3 -177.17(8) . . . . ?
O4 S2 C21 F4 -57.59(9) . . . . ?
N1 C1 C2 O1 -162.86(10) . . . . ?
N1 C1 C2 C3 17.33(14) . . . . ?
C1 S1 C9 C10 -113.80(7) . . . . ?
C1 S1 C9 C20 73.04(10) . . . . ?
C1 S1 C12 C11 113.72(7) . . . . ?
C1 S1 C12 C13 -71.48(9) . . . . ?
C1 C2 C3 C4 -138.66(10) . . . . ?
C1 C2 C3 C8 44.24(13) . . . . ?
C2 C3 C4 C5 -177.49(9) . . . . ?
C2 C3 C8 C7 176.16(9) . . . . ?
C3 C4 C5 C6 1.27(15) . . . . ?
C4 C3 C8 C7 -0.87(15) . . . . ?
C4 C5 C6 F1 178.85(9) . . . . ?
C4 C5 C6 C7 -1.00(16) . . . . ?
C5 C6 C7 C8 -0.22(16) . . . . ?
C6 C7 C8 C3 1.15(15) . . . . ?
C8 C3 C4 C5 -0.37(15) . . . . ?
C9 S1 C1 N1 -142.31(8) . . . . ?
C9 S1 C1 C2 45.10(10) . . . . ?
C9 S1 C12 C11 6.29(7) . . . . ?
C9 S1 C12 C13 -178.90(9) . . . . ?
C9 C10 C11 C12 0.80(12) . . . . ?
C9 C10 C11 C16 -178.14(9) . . . . ?
C9 C10 C17 C18 0.60(14) . . . . ?
C10 C9 C20 C19 1.49(15) . . . . ?
C10 C11 C12 S1 -5.20(10) . . . . ?
C10 C11 C12 C13 179.91(9) . . . . ?
C10 C11 C16 C15 179.72(9) . . . . ?
C10 C17 C18 C19 0.32(16) . . . . ?
C11 C10 C17 C18 -178.01(10) . . . . ?
C11 C12 C13 C14 0.07(15) . . . . ?
C12 S1 C1 N1 120.81(8) . . . . ?
C12 S1 C1 C2 -51.78(10) . . . . ?
C12 S1 C9 C10 -5.84(7) . . . . ?
C12 S1 C9 C20 -179.00(9) . . . . ?
C12 C11 C16 C15 0.82(14) . . . . ?
C12 C13 C14 C15 1.07(14) . . . . ?
C13 C14 C15 C16 -1.28(15) . . . . ?
C14 C15 C16 C11 0.29(15) . . . . ?
C16 C11 C12 S1 173.87(7) . . . . ?
C16 C11 C12 C13 -1.03(14) . . . . ?
C17 C10 C11 C12 179.47(10) . . . . ?
C17 C10 C11 C16 0.53(17) . . . . ?
C17 C18 C19 C20 -0.36(17) . . . . ?
C18 C19 C20 C9 -0.51(16) . . . . ?
C20 C9 C10 C11 177.26(9) . . . . ?
C20 C9 C10 C17 -1.55(15) . . . . ?
C21 S2 O2 S1 -173.33(6) . . . . ?
C22 O5 C24 C25 179.97(12) . . . . ?
C24 O5 C22 C23 -178.84(11) . . . . ?

_shelx_res_file                  
;
TITL mo_1992_cg_0m_a.res in P-1
    mo_1992_cg_0m.res
    created by SHELXL-2018/3 at 08:42:51 on 01-Jun-2023
REM Old TITL mo_1992_CG_0m in P-1
REM SHELXT solution in P-1: R1 0.175, Rweak 0.020, Alpha 0.055
REM <I/s> 0.000 for 0 systematic absences, Orientation as input
REM Formula found by SHELXT: C26 N O5 F4 S2
CELL 0.71073 10.6503 11.1577 12.0098 109.986 98.765 97.218
ZERR 2 0.0016 0.0017 0.0018 0.004 0.004 0.005
LATT 1
SFAC C H F N O S
UNIT 50 44 8 4 10 4
EQIV $1 2-X,1-Y,1-Z

L.S. 4
PLAN  2
SIZE 0.064 0.249 0.576
TEMP -173.15
CONF
BIND S1 O4_$1
BIND S1 O2
BOND
list 4
MORE -1
BOND $H
fmap 2
acta
REM <olex2.extras>
REM <HklSrc "%.\\mo_1992_CG_0m.hkl">
REM </olex2.extras>

WGHT    0.050300    0.523500
FVAR       0.55613
S1    6    0.688757    0.372326    0.421130    11.00000    0.01315    0.01333 =
         0.01249    0.00286    0.00410    0.00265
S2    6    0.939613    0.681964    0.430947    11.00000    0.01328    0.01736 =
         0.01812    0.00818    0.00243    0.00156
F1    3    0.936703   -0.203353   -0.075336    11.00000    0.03553    0.02192 =
         0.03540    0.00278    0.02133    0.01160
F2    3    0.957373    0.721360    0.230225    11.00000    0.07275    0.04840 =
         0.03129    0.02442    0.02861    0.02603
F3    3    0.847545    0.843825    0.340814    11.00000    0.02413    0.03409 =
         0.03915    0.02370    0.00639    0.01087
F4    3    1.054882    0.882429    0.392715    11.00000    0.02193    0.03142 =
         0.07204    0.03229    0.01012    0.00082
O1    5    0.563131    0.112374    0.212379    11.00000    0.01480    0.02040 =
         0.02137    0.00062    0.00430    0.00081
O2    5    0.825256    0.584743    0.362263    11.00000    0.01623    0.02040 =
         0.03076    0.00987   -0.00026   -0.00177
O3    5    0.926816    0.769675    0.547294    11.00000    0.02433    0.02933 =
         0.01852    0.00737    0.00424    0.00688
O4    5    1.059893    0.634352    0.431118    11.00000    0.01546    0.02339 =
         0.02950    0.01135    0.00372    0.00503
N1    4    0.868783    0.316645    0.299038    11.00000    0.01600    0.01390 =
         0.01321    0.00362    0.00379    0.00393
N2    4    0.964982    0.354937    0.286140    11.00000    0.01902    0.01807 =
         0.02128    0.00446    0.00806    0.00280
C1    1    0.751260    0.267384    0.308695    11.00000    0.01342    0.01491 =
         0.01444    0.00247    0.00526    0.00237
C2    1    0.679447    0.141641    0.219893    11.00000    0.01649    0.01464 =
         0.01285    0.00330    0.00386    0.00302
C3    1    0.752967    0.054213    0.142264    11.00000    0.01635    0.01285 =
         0.01501    0.00338    0.00559    0.00257
C4    1    0.695813   -0.012541    0.019418    11.00000    0.01958    0.01592 =
         0.01605    0.00323    0.00412    0.00211
AFIX  43
H4    2    0.614115    0.001175   -0.012927    11.00000   -1.20000
AFIX   0
C5    1    0.758618   -0.098762   -0.055051    11.00000    0.02774    0.01740 =
         0.01675    0.00139    0.00827    0.00203
AFIX  43
H5    2    0.721933   -0.143435   -0.138862    11.00000   -1.20000
AFIX   0
C6    1    0.875964   -0.117647   -0.003684    11.00000    0.02678    0.01458 =
         0.02587    0.00479    0.01598    0.00624
C7    1    0.934664   -0.053961    0.117066    11.00000    0.01953    0.01734 =
         0.02726    0.00993    0.00953    0.00668
AFIX  43
H7    2    1.015386   -0.069928    0.148979    11.00000   -1.20000
AFIX   0
C8    1    0.872479    0.034317    0.190904    11.00000    0.01850    0.01558 =
         0.01776    0.00605    0.00532    0.00374
AFIX  43
H8    2    0.911332    0.080737    0.274006    11.00000   -1.20000
AFIX   0
C9    1    0.605534    0.273863    0.486921    11.00000    0.01587    0.01474 =
         0.01388    0.00392    0.00563    0.00255
C10   1    0.472540    0.271573    0.463054    11.00000    0.01582    0.01401 =
         0.01351    0.00265    0.00496    0.00308
C11   1    0.435036    0.342102    0.384143    11.00000    0.01535    0.01323 =
         0.01320    0.00191    0.00440    0.00302
C12   1    0.540240    0.395560    0.347882    11.00000    0.01328    0.01411 =
         0.01408    0.00267    0.00342    0.00340
C13   1    0.529364    0.466436    0.273028    11.00000    0.01743    0.01593 =
         0.01577    0.00484    0.00460    0.00289
AFIX  43
H13   2    0.602886    0.501292    0.250109    11.00000   -1.20000
AFIX   0
C14   1    0.405488    0.484252    0.232872    11.00000    0.01923    0.01692 =
         0.01687    0.00537    0.00289    0.00411
AFIX  43
H14   2    0.393448    0.530925    0.180334    11.00000   -1.20000
AFIX   0
C15   1    0.299247    0.433936    0.269420    11.00000    0.01650    0.01706 =
         0.01749    0.00352    0.00216    0.00444
AFIX  43
H15   2    0.216006    0.448588    0.242484    11.00000   -1.20000
AFIX   0
C16   1    0.312370    0.362534    0.344670    11.00000    0.01450    0.01584 =
         0.01691    0.00287    0.00425    0.00287
AFIX  43
H16   2    0.239082    0.328557    0.368481    11.00000   -1.20000
AFIX   0
C17   1    0.393721    0.207522    0.516383    11.00000    0.01724    0.01763 =
         0.01964    0.00584    0.00762    0.00353
AFIX  43
H17   2    0.302800    0.203491    0.501377    11.00000   -1.20000
AFIX   0
C18   1    0.450739    0.149701    0.591905    11.00000    0.02266    0.01923 =
         0.02187    0.00873    0.00962    0.00394
AFIX  43
H18   2    0.397716    0.105588    0.628169    11.00000   -1.20000
AFIX   0
C19   1    0.584196    0.155217    0.615424    11.00000    0.02290    0.02159 =
         0.02121    0.01048    0.00653    0.00611
AFIX  43
H19   2    0.620654    0.115357    0.667688    11.00000   -1.20000
AFIX   0
C20   1    0.664533    0.218480    0.563157    11.00000    0.01779    0.02001 =
         0.01884    0.00739    0.00458    0.00474
AFIX  43
H20   2    0.755580    0.223479    0.578990    11.00000   -1.20000
AFIX   0
C21   1    0.950411    0.787676    0.344020    11.00000    0.02243    0.02495 =
         0.02862    0.01568    0.00931    0.00662

O5    5    0.380001    0.656984    0.056177    11.00000    0.02325    0.02459 =
         0.03086    0.01573    0.00398    0.00208
C22   1    0.492342    0.741166    0.056890    11.00000    0.02846    0.02277 =
         0.02429    0.01110    0.00530   -0.00075
AFIX  23
H22A  2    0.494933    0.830747    0.112900    11.00000   -1.20000
H22B  2    0.490884    0.742381   -0.025334    11.00000   -1.20000
AFIX   0
C23   1    0.609860    0.691879    0.097675    11.00000    0.02539    0.02835 =
         0.02393    0.01015    0.00514    0.00005
AFIX 137
H23A  2    0.604686    0.601959    0.043711    11.00000   -1.50000
H23B  2    0.612956    0.695324    0.180706    11.00000   -1.50000
H23C  2    0.688224    0.746359    0.095084    11.00000   -1.50000
AFIX   0
C24   1    0.264040    0.693399    0.016808    11.00000    0.02747    0.03921 =
         0.04338    0.02704    0.00373    0.00638
AFIX  23
H24A  2    0.259418    0.692489   -0.066442    11.00000   -1.20000
H24B  2    0.261600    0.782489    0.070777    11.00000   -1.20000
AFIX   0
C25   1    0.150993    0.599063    0.019032    11.00000    0.02545    0.04863 =
         0.07271    0.03531    0.00818    0.00587
AFIX 137
H25A  2    0.155357    0.510805   -0.032761    11.00000   -1.50000
H25B  2    0.070008    0.621754   -0.010971    11.00000   -1.50000
H25C  2    0.154064    0.603252    0.102273    11.00000   -1.50000
AFIX   0
HKLF 4


REM  mo_1992_cg_0m_a.res in P-1
REM wR2 = 0.093379, GooF = S = 1.03605, Restrained GooF = 1.03605 for all data
REM R1 = 0.033231 for 7333 Fo > 4sig(Fo) and 0.036769 for all 8010 data
REM 345 parameters refined using 0 restraints

END

WGHT      0.0503      0.5235

REM Highest difference peak  0.514,  deepest hole -0.333,  1-sigma level  0.055
Q1    1   0.9471  0.7391  0.3866  11.00000  0.05    0.51
Q2    1   0.7203  0.0966  0.1835  11.00000  0.05    0.50
;
_shelx_res_checksum              2628
####################################################################### 
# 
# This file contains crystal structure data downloaded from the 
# Cambridge Structural Database (CSD) hosted by the Cambridge 
# Crystallographic Data Centre (CCDC).
# 
# Full information about CCDC data access policies and citation 
# guidelines are available at http://www.ccdc.cam.ac.uk/access/V1 
# 
# Audit and citation data items may have been added by the CCDC. 
# Please retain this information to preserve the provenance of 
# this file and to allow appropriate attribution of the data. 
# 
#######################################################################

data_mo_1847_cg_0m
_database_code_depnum_ccdc_archive 'CCDC 2332868'
loop_
_audit_author_name
_audit_author_address
'Christopher Golz'
;Georg August University Goettingen
Germany
;
_audit_update_record             
;
2024-02-14 deposited with the CCDC.	2024-03-12 downloaded from the CCDC.
;
_smtbx_masks_special_details     ?
_audit_creation_date             2022-12-12

loop_
_audit_author_email
tun-hui.wu@chemie.uni-goettingen.de
'cgolz@gwdg.de '
'malcara@gwdg.de '
_diffrn_source_power             0.05
_audit_creation_method           
;FinalCif V113 by Daniel Kratzert, Freiburg 2022,
https://dkratzert.de/finalcif.html
;
_shelx_SHELXL_version_number     2018/3
_chemical_name_systematic        ?
_chemical_name_common            ?
_chemical_formula_sum            'C48 H39 F6 N5 O9 S4'
_chemical_formula_moiety         '2(C20 H13 N2 O S), 2(C1 F3 O3 S1), C4 H10 O'
_exptl_crystal_colour_primary    colourless
_chemical_formula_weight         1072.08
_chemical_melting_point          ?
_olex2_refinement_description    
;
1. Fixed Uiso
 At 1.2 times of:
  All C(H) groups, All C(H,H) groups
 At 1.5 times of:
  All C(H,H,H) groups
2. Restrained distances
 S3A-O3A \\sim S3B-O3B
 with sigma of 0.02
 S3A-O4A \\sim S3B-O4B
 with sigma of 0.02
 S3A-O5A \\sim S3B-O5B
 with sigma of 0.02
 S3A-C41A \\sim S3B-C41B
 with sigma of 0.02
 O3A-O4A \\sim O3B-O4B
 with sigma of 0.04
 O4A-O5A \\sim O4B-O5B
 with sigma of 0.04
 F2A-C41A \\sim F2B-C41B
 with sigma of 0.02
 O3A-C41A \\sim O3B-C41B
 with sigma of 0.04
 F3A-C41A \\sim F3B-C41B
 with sigma of 0.02
 F1A-C41A \\sim F1B-C41B
 with sigma of 0.02
 F2A-F3A \\sim F2B-F3B
 with sigma of 0.04
 O3A-O5A \\sim O3B-O5B
 with sigma of 0.04
 S3A-F1A \\sim S3B-F1B
 with sigma of 0.04
 S3A-F2A \\sim S3B-F2B
 with sigma of 0.04
 O4A-C41A \\sim O4B-C41B
 with sigma of 0.04
 S3A-F3A \\sim S3B-F3B
 with sigma of 0.04
 O5A-C41A \\sim O5B-C41B
 with sigma of 0.04
 F1A-F2A \\sim F1B-F2B
 with sigma of 0.04
 F1A-F3A \\sim F1B-F3B
 with sigma of 0.04
3. Rigid body (RIGU) restrains
 S3B, F1B, F2B, F3B, O3B, O4B, O5B, C41B
 with sigma for 1-2 distances of 0.001 and sigma for 1-3 distances of 0.002
 S3A, F1A, F2A, F3A, O3A, O4A, O5A, C41A
 with sigma for 1-2 distances of 0.004 and sigma for 1-3 distances of 0.004
4. Others
 Sof(S3B)=Sof(F1B)=Sof(F2B)=Sof(F3B)=Sof(O3B)=Sof(O4B)=Sof(O5B)=Sof(C41B)=1-
 FVAR(1)
 Sof(S3A)=Sof(F1A)=Sof(F2A)=Sof(F3A)=Sof(O3A)=Sof(O4A)=Sof(O5A)=Sof(C41A)=
 FVAR(1)
5.a Secondary CH2 refined with riding coordinates:
 C45(H45A,H45B), C47(H47A,H47B)
5.b Aromatic/amide H refined with riding coordinates:
 C2(H2), C3(H3), C4(H4), C5(H5), C9(H9), C10(H10), C11(H11), C12(H12),
 C16(H16), C17(H17), C18(H18), C19(H19), C20(H20), C23(H23), C24(H24), C25(H25),
  C26(H26), C29(H29), C30(H30), C31(H31), C32(H32), C36(H36), C37(H37),
 C38(H38), C39(H39), C40(H40)
5.c Idealised Me refined as rotating group:
 C46(H46A,H46B,H46C), C48(H48A,H48B,H48C)
;
_olex2_submission_special_instructions 'No special instructions were received'
_space_group_crystal_system      triclinic
_space_group_IT_number           2
_space_group_name_H-M_alt        'P -1'
_space_group_name_Hall           '-P 1'
_shelx_space_group_comment       
;
The symmetry employed for this shelxl refinement is uniquely defined
by the following loop, which should always be used as a source of
symmetry information in preference to the above space-group names.
They are only intended as comments.
;

loop_
_space_group_symop_operation_xyz
'x, y, z'
'-x, -y, -z'

_cell_length_a                   10.5731(18)
_cell_length_b                   13.509(2)
_cell_length_c                   18.976(3)
_cell_angle_alpha                103.841(5)
_cell_angle_beta                 96.946(4)
_cell_angle_gamma                107.996(5)
_cell_volume                     2446.6(7)
_cell_formula_units_Z            2
_cell_measurement_temperature    100.00
_cell_measurement_reflns_used    9780
_cell_measurement_theta_min      2.263
_cell_measurement_theta_max      27.884
_exptl_crystal_description       needle
_exptl_crystal_colour            colourless
_exptl_crystal_recrystallization_method 
'Crystallized from a mixture of acetonitrile and diethylether.'
_exptl_crystal_density_meas      ?
_exptl_crystal_density_method    ?
_smtbx_masks_void_probe_radius   1.2
_smtbx_masks_void_truncation_radius 1.2
_exptl_crystal_density_diffrn    1.455
_exptl_crystal_F_000             1104
_exptl_crystal_size_max          0.233
_exptl_crystal_size_mid          0.106
_exptl_crystal_size_min          0.035
_vrf_PLAT430_mo_1847_cg_0m       
;PROBLEM: Short Inter D...A Contact  S1       ..O5B      .       2.76 Ang.  
RESPONSE: Genuine chalcogenic interactions between the triflate anion and the
cationic sulfur, forming a loose dimeric aggragate. In addition, the diazo
transfer reagents feature very close contacts of the triflate to the N1 of the
diazo-mojety, which appears to be systematic for these compounds.
;
_exptl_absorpt_coefficient_mu    0.278
_exptl_absorpt_correction_type   multi-scan
_exptl_absorpt_correction_T_min  0.5943
_exptl_absorpt_correction_T_max  0.6654
_exptl_absorpt_process_details   
;
SADABS-2016/2 (Bruker,2016/2) was used for absorption correction.
wR2(int) was 0.1168 before and 0.0622 after correction.
The Ratio of minimum to maximum transmission is 0.8931.
The \l/2 correction factor is Not present.
;
_exptl_absorpt_special_details   ?
_shelx_estimated_absorpt_T_min   0.938
_shelx_estimated_absorpt_T_max   0.990
_exptl_transmission_factor_min   ?
_exptl_transmission_factor_max   ?
_exptl_special_details           ?
_diffrn_ambient_temperature      100.00
_diffrn_ambient_environment      N~2~
_diffrn_radiation_type           MoK\a
_diffrn_radiation_wavelength     0.71073
_diffrn_radiation_monochromator  'mirror optics'
_olex2_diffrn_ambient_temperature_device 'Oxford Cryostream 800'
_diffrn_measurement_ambient_temperature_device_make ?
_diffrn_radiation_probe          x-ray
_diffrn_source                   'microfocus sealed X-ray tube'
_diffrn_source_type              'Incoatec I\ms'
_diffrn_source_voltage           50.0
_diffrn_source_current           1.0
_diffrn_detector                 CPAD
_diffrn_detector_type            'Bruker PHOTON III'
_diffrn_detector_area_resol_mean 7.41
_diffrn_measurement_device       'four-circle diffractometer'
_diffrn_measurement_device_type  'Bruker D8 VENTURE dual wavelength Mo/Cu'
_diffrn_measurement_method       '\w and \f scans'
_diffrn_measurement_specimen_support 'MiTeGen micromount'
_diffrn_reflns_number            92894
_diffrn_reflns_av_unetI/netI     0.0294
_diffrn_reflns_av_R_equivalents  0.0479
_diffrn_reflns_theta_min         2.072
_diffrn_reflns_theta_max         27.954
_diffrn_reflns_theta_full        25.242
_diffrn_reflns_limit_h_min       -13
_diffrn_reflns_limit_h_max       13
_diffrn_reflns_limit_k_min       -17
_diffrn_reflns_limit_k_max       17
_diffrn_reflns_limit_l_min       -24
_diffrn_reflns_limit_l_max       24
_diffrn_standards_number         0
_diffrn_measured_fraction_theta_max 0.996
_diffrn_measured_fraction_theta_full 1.000
_diffrn_reflns_Laue_measured_fraction_max 0.996
_diffrn_reflns_Laue_measured_fraction_full 1.000
_diffrn_reflns_point_group_measured_fraction_max 0.996
_diffrn_reflns_point_group_measured_fraction_full 1.000
_reflns_number_total             11682
_reflns_number_gt                9120
_reflns_threshold_expression     'I > 2\s(I)'
_reflns_Friedel_coverage         0.000
_reflns_Friedel_fraction_max     .
_reflns_Friedel_fraction_full    .
_reflns_special_details          
;
 Reflections were merged by SHELXL according to the crystal
 class for the calculation of statistics and refinement.
 
 Structure factors included contributions from the .fab file.
 
 _reflns_Friedel_fraction is defined as the number of unique
 Friedel pairs measured divided by the number that would be
 possible theoretically, ignoring centric projections and
 systematic absences.
;
_computing_data_collection       'Bruker BIS V6.2.14/2020-04-30'
_computing_cell_refinement       'SAINT V8.40A (Bruker, 2019)'
_computing_data_reduction        'SAINT V8.40A (Bruker, 2019)'
_computing_structure_solution    'XT  (Sheldrick, 2015)'
_computing_structure_refinement  'XL  (Sheldrick, 2008)'
_computing_molecular_graphics    'Olex2 1.5 (Dolomanov et al., 2009)'
_computing_publication_material  'Olex2 1.5 (Dolomanov et al., 2009)'
_refine_special_details          
'Besides the diethylether the crystal structure has another solvent which most likely is acetonitrile. However, there is a disorder which extends over a symmetry center and obscures the residual density as far as it is not clear weather there is only poorly disordered acetonitrile or a combination of acetonitrile and diethylether. Considering the volume, both appear possible, but the models refine only poorly. The best solution seems to be solvent mask, which was used here in the end. The electron count corresponds to 0.75-1.0 molecule of acetonitrle.,SQUEEZE'
_refine_ls_structure_factor_coef Fsqd
_refine_ls_matrix_type           full
_refine_ls_weighting_scheme      calc
_refine_ls_weighting_details     
'w=1/[\s^2^(Fo^2^)+(0.0578P)^2^+0.9916P] where P=(Fo^2^+2Fc^2^)/3'
_atom_sites_solution_primary     dual
_atom_sites_solution_secondary   ?
_atom_sites_solution_hydrogens   geom
_refine_ls_hydrogen_treatment    constr
_refine_ls_number_reflns         11682
_refine_ls_number_parameters     697
_refine_ls_number_restraints     125
_refine_ls_R_factor_all          0.0578
_refine_ls_R_factor_gt           0.0449
_refine_ls_wR_factor_ref         0.1230
_refine_ls_wR_factor_gt          0.1169
_refine_ls_goodness_of_fit_ref   1.146
_refine_ls_restrained_S_all      1.145
_refine_ls_shift/su_max          0.001
_refine_ls_shift/su_mean         0.000
_refine_diff_density_max         0.468
_refine_diff_density_min         -0.365
_refine_diff_density_rms         0.059
_refine_ls_extinction_method     none
_refine_ls_extinction_coef       .

loop_
_atom_type_symbol
_atom_type_description
_atom_type_scat_dispersion_real
_atom_type_scat_dispersion_imag
_atom_type_scat_source
C C 0.0033 0.0016 'International Tables Vol C Tables 4.2.6.8 and 6.1.1.4'
H H 0.0000 0.0000 'International Tables Vol C Tables 4.2.6.8 and 6.1.1.4'
F F 0.0171 0.0103 'International Tables Vol C Tables 4.2.6.8 and 6.1.1.4'
N N 0.0061 0.0033 'International Tables Vol C Tables 4.2.6.8 and 6.1.1.4'
O O 0.0106 0.0060 'International Tables Vol C Tables 4.2.6.8 and 6.1.1.4'
S S 0.1246 0.1234 'International Tables Vol C Tables 4.2.6.8 and 6.1.1.4'

_geom_special_details            
;
 All esds (except the esd in the dihedral angle between two l.s. planes)
 are estimated using the full covariance matrix.  The cell esds are taken
 into account individually in the estimation of esds in distances, angles
 and torsion angles; correlations between esds in cell parameters are only
 used when they are defined by crystal symmetry.  An approximate (isotropic)
 treatment of cell esds is used for estimating esds involving l.s. planes.
;

loop_
_atom_site_label
_atom_site_type_symbol
_atom_site_fract_x
_atom_site_fract_y
_atom_site_fract_z
_atom_site_U_iso_or_equiv
_atom_site_adp_type
_atom_site_occupancy
_atom_site_site_symmetry_order
_atom_site_calc_flag
_atom_site_refinement_flags_posn
_atom_site_refinement_flags_adp
_atom_site_refinement_flags_occupancy
_atom_site_disorder_assembly
_atom_site_disorder_group
S1 S 0.18260(4) 0.38668(4) 0.50547(3) 0.02363(11) Uani 1 1 d . . . . .
O1 O 0.02065(14) 0.13859(12) 0.47159(8) 0.0319(3) Uani 1 1 d . . . . .
N1 N 0.35231(16) 0.29264(13) 0.46768(10) 0.0286(4) Uani 1 1 d . . . . .
N2 N 0.46038(18) 0.30674(16) 0.46424(12) 0.0410(5) Uani 1 1 d . . . . .
C1 C 0.11160(19) 0.37670(16) 0.58520(11) 0.0279(4) Uani 1 1 d . . . . .
C2 C 0.1819(2) 0.38179(17) 0.65256(12) 0.0321(4) Uani 1 1 d . . . . .
H2 H 0.272755 0.382485 0.659106 0.038 Uiso 1 1 calc R U . . .
C3 C 0.1133(2) 0.38588(18) 0.71064(12) 0.0365(5) Uani 1 1 d . . . . .
H3 H 0.157005 0.387660 0.757965 0.044 Uiso 1 1 calc R U . . .
C4 C -0.0183(2) 0.38739(18) 0.70028(13) 0.0376(5) Uani 1 1 d . . . . .
H4 H -0.061876 0.392633 0.741260 0.045 Uiso 1 1 calc R U . . .
C5 C -0.0873(2) 0.38147(17) 0.63214(13) 0.0351(5) Uani 1 1 d . . . . .
H5 H -0.177475 0.382273 0.626132 0.042 Uiso 1 1 calc R U . . .
C6 C -0.02277(19) 0.37426(16) 0.57186(12) 0.0287(4) Uani 1 1 d . . . . .
C7 C -0.07419(19) 0.36388(16) 0.49447(13) 0.0306(4) Uani 1 1 d . . . . .
C8 C 0.02140(18) 0.36049(15) 0.44958(12) 0.0267(4) Uani 1 1 d . . . . .
C9 C -0.0052(2) 0.34852(17) 0.37439(12) 0.0320(4) Uani 1 1 d . . . . .
H9 H 0.062393 0.347013 0.345819 0.038 Uiso 1 1 calc R U . . .
C10 C -0.1362(2) 0.33874(19) 0.34229(14) 0.0401(5) Uani 1 1 d . . . . .
H10 H -0.160202 0.327938 0.290421 0.048 Uiso 1 1 calc R U . . .
C11 C -0.2319(2) 0.3448(2) 0.38629(16) 0.0441(6) Uani 1 1 d . . . . .
H11 H -0.319548 0.340508 0.363922 0.053 Uiso 1 1 calc R U . . .
C12 C -0.2026(2) 0.35681(18) 0.46116(14) 0.0376(5) Uani 1 1 d . . . . .
H12 H -0.269535 0.360241 0.489903 0.045 Uiso 1 1 calc R U . . .
C13 C 0.22231(18) 0.27144(15) 0.47349(11) 0.0240(4) Uani 1 1 d . . . . .
C14 C 0.12557(18) 0.15988(15) 0.44869(10) 0.0228(4) Uani 1 1 d . . . . .
C15 C 0.15962(19) 0.07893(15) 0.39341(11) 0.0251(4) Uani 1 1 d . . . . .
C16 C 0.2034(2) 0.10550(19) 0.33199(12) 0.0370(5) Uani 1 1 d . . . . .
H16 H 0.218629 0.176769 0.327854 0.044 Uiso 1 1 calc R U . . .
C17 C 0.2251(3) 0.0283(2) 0.27670(15) 0.0569(7) Uani 1 1 d . . . . .
H17 H 0.252173 0.046024 0.234001 0.068 Uiso 1 1 calc R U . . .
C18 C 0.2077(3) -0.0725(2) 0.28350(17) 0.0617(8) Uani 1 1 d . . . . .
H18 H 0.223288 -0.124802 0.245576 0.074 Uiso 1 1 calc R U . . .
C19 C 0.1679(3) -0.0996(2) 0.34432(18) 0.0562(8) Uani 1 1 d . . . . .
H19 H 0.158144 -0.169947 0.348839 0.067 Uiso 1 1 calc R U . . .
C20 C 0.1413(2) -0.02450(17) 0.40003(14) 0.0381(5) Uani 1 1 d . . . . .
H20 H 0.111272 -0.043979 0.441653 0.046 Uiso 1 1 calc R U . . .
S2 S 0.26413(4) 0.57757(3) 0.07453(2) 0.01707(10) Uani 1 1 d . . . . .
O2 O 0.29439(13) 0.71471(11) 0.23247(7) 0.0249(3) Uani 1 1 d . . . . .
N3 N 0.49237(15) 0.57999(13) 0.14343(8) 0.0215(3) Uani 1 1 d . . . . .
N4 N 0.57452(16) 0.54460(14) 0.13876(10) 0.0314(4) Uani 1 1 d . . . . .
C21 C 0.10626(16) 0.51756(14) 0.09922(9) 0.0172(3) Uani 1 1 d . . . . .
C22 C 0.02261(17) 0.57927(15) 0.09350(9) 0.0182(3) Uani 1 1 d . . . . .
C23 C -0.11145(17) 0.53690(16) 0.10078(9) 0.0216(4) Uani 1 1 d . . . . .
H23 H -0.171312 0.575999 0.096169 0.026 Uiso 1 1 calc R U . . .
C24 C -0.15657(18) 0.43725(16) 0.11480(10) 0.0239(4) Uani 1 1 d . . . . .
H24 H -0.248110 0.408193 0.119575 0.029 Uiso 1 1 calc R U . . .
C25 C -0.07008(18) 0.37850(16) 0.12209(10) 0.0234(4) Uani 1 1 d . . . . .
H25 H -0.102484 0.311348 0.133242 0.028 Uiso 1 1 calc R U . . .
C26 C 0.06392(17) 0.41812(15) 0.11305(10) 0.0205(3) Uani 1 1 d . . . . .
H26 H 0.123169 0.378192 0.116294 0.025 Uiso 1 1 calc R U . . .
C27 C 0.09136(17) 0.68196(15) 0.07853(9) 0.0189(3) Uani 1 1 d . . . . .
C28 C 0.22509(17) 0.69558(14) 0.07074(9) 0.0184(3) Uani 1 1 d . . . . .
C29 C 0.30982(19) 0.78530(16) 0.05666(11) 0.0249(4) Uani 1 1 d . . . . .
H29 H 0.399945 0.791650 0.051327 0.030 Uiso 1 1 calc R U . . .
C30 C 0.2580(2) 0.86641(16) 0.05055(12) 0.0294(4) Uani 1 1 d . . . . .
H30 H 0.313529 0.930024 0.041129 0.035 Uiso 1 1 calc R U . . .
C31 C 0.1249(2) 0.85522(16) 0.05813(11) 0.0281(4) Uani 1 1 d . . . . .
H31 H 0.091156 0.911440 0.053573 0.034 Uiso 1 1 calc R U . . .
C32 C 0.04143(19) 0.76429(16) 0.07209(10) 0.0240(4) Uani 1 1 d . . . . .
H32 H -0.048801 0.757826 0.077247 0.029 Uiso 1 1 calc R U . . .
C33 C 0.39555(17) 0.62325(15) 0.15197(10) 0.0195(3) Uani 1 1 d . . . . .
C34 C 0.39972(18) 0.70096(15) 0.22187(10) 0.0207(4) Uani 1 1 d . . . . .
C35 C 0.53280(18) 0.76365(15) 0.27479(10) 0.0233(4) Uani 1 1 d . . . . .
C36 C 0.65422(19) 0.79636(16) 0.25112(11) 0.0263(4) Uani 1 1 d . . . . .
H36 H 0.655414 0.774486 0.199827 0.032 Uiso 1 1 calc R U . . .
C37 C 0.7744(2) 0.86138(18) 0.30280(12) 0.0353(5) Uani 1 1 d . . . . .
H37 H 0.857397 0.884588 0.286728 0.042 Uiso 1 1 calc R U . . .
C38 C 0.7724(2) 0.8918(2) 0.37707(13) 0.0411(5) Uani 1 1 d . . . . .
H38 H 0.854398 0.935935 0.412241 0.049 Uiso 1 1 calc R U . . .
C39 C 0.6516(2) 0.8586(2) 0.40096(12) 0.0401(5) Uani 1 1 d . . . . .
H39 H 0.651421 0.879389 0.452439 0.048 Uiso 1 1 calc R U . . .
C40 C 0.5313(2) 0.79526(18) 0.35021(11) 0.0311(4) Uani 1 1 d . . . . .
H40 H 0.448291 0.773473 0.366571 0.037 Uiso 1 1 calc R U . . .
S3A S 0.41148(9) 0.47412(7) 0.34633(8) 0.0277(2) Uani 0.862(4) 1 d D . P A 1
F1A F 0.4370(2) 0.28721(16) 0.28640(12) 0.0502(5) Uani 0.862(4) 1 d D . P A 1
F2A F 0.5368(2) 0.4127(2) 0.24188(11) 0.0695(8) Uani 0.862(4) 1 d D . P A 1
F3A F 0.3191(2) 0.3384(2) 0.21329(12) 0.0804(8) Uani 0.862(4) 1 d D . P A 1
O3A O 0.2987(4) 0.4125(3) 0.3711(3) 0.0400(9) Uani 0.862(4) 1 d D . P A 1
O4A O 0.5392(4) 0.5095(4) 0.3962(2) 0.0502(11) Uani 0.862(4) 1 d D . P A 1
O5A O 0.3847(3) 0.5512(2) 0.31178(18) 0.0723(9) Uani 0.862(4) 1 d D . P A 1
C41A C 0.4263(3) 0.3738(3) 0.26743(18) 0.0359(7) Uani 0.862(4) 1 d D . P A 1
S3B S 0.4242(7) 0.4782(6) 0.3765(5) 0.0390(15) Uani 0.138(4) 1 d D . P A 2
F1B F 0.3089(15) 0.417(2) 0.2335(9) 0.105(6) Uani 0.138(4) 1 d D . P A 2
F2B F 0.440(3) 0.3338(17) 0.2645(11) 0.094(6) Uani 0.138(4) 1 d D . P A 2
F3B F 0.5177(13) 0.4952(15) 0.2564(7) 0.074(5) Uani 0.138(4) 1 d D . P A 2
O3B O 0.3855(14) 0.5734(10) 0.3752(11) 0.062(4) Uani 0.138(4) 1 d D . P A 2
O4B O 0.310(2) 0.3937(19) 0.3824(18) 0.043(6) Uani 0.138(4) 1 d D . P A 2
O5B O 0.5564(18) 0.5031(15) 0.4111(11) 0.022(3) Uani 0.138(4) 1 d D . P A 2
C41B C 0.4214(16) 0.4305(17) 0.2795(7) 0.054(4) Uani 0.138(4) 1 d D . P A 2
S4 S 0.35794(4) 0.30416(4) -0.00464(3) 0.02250(11) Uani 1 1 d . . . . .
F4 F 0.19183(16) 0.12696(13) 0.01284(11) 0.0627(5) Uani 1 1 d . . . . .
F5 F 0.3797(2) 0.19925(16) 0.09324(9) 0.0734(6) Uani 1 1 d . . . . .
F6 F 0.37631(16) 0.11169(11) -0.01708(10) 0.0531(4) Uani 1 1 d . . . . .
O6 O 0.30124(14) 0.36731(11) 0.04614(8) 0.0299(3) Uani 1 1 d . . . . .
O7 O 0.50363(13) 0.34726(12) 0.00480(9) 0.0323(3) Uani 1 1 d . . . . .
O8 O 0.28457(15) 0.26429(14) -0.08050(8) 0.0381(4) Uani 1 1 d . . . . .
C42 C 0.3248(2) 0.17993(19) 0.02298(14) 0.0387(5) Uani 1 1 d . . . . .
O9 O 0.80519(18) 0.11964(16) 0.17208(10) 0.0500(4) Uani 1 1 d . . . . .
C45 C 0.6912(3) 0.0641(3) 0.19589(19) 0.0647(8) Uani 1 1 d . . . . .
H45A H 0.714002 0.076498 0.250191 0.078 Uiso 1 1 calc R U . . .
H45B H 0.662055 -0.015068 0.171109 0.078 Uiso 1 1 calc R U . . .
C46 C 0.5790(3) 0.1048(3) 0.1771(2) 0.0906(13) Uani 1 1 d . . . . .
H46A H 0.558899 0.094269 0.123431 0.136 Uiso 1 1 calc R U . . .
H46B H 0.607079 0.182470 0.203540 0.136 Uiso 1 1 calc R U . . .
H46C H 0.497491 0.064438 0.191832 0.136 Uiso 1 1 calc R U . . .
C47 C 0.9113(3) 0.0779(3) 0.18313(18) 0.0567(7) Uani 1 1 d . . . . .
H47A H 0.879644 -0.000444 0.155597 0.068 Uiso 1 1 calc R U . . .
H47B H 0.939623 0.086395 0.236545 0.068 Uiso 1 1 calc R U . . .
C48 C 1.0270(4) 0.1396(4) 0.1557(2) 0.0828(12) Uani 1 1 d . . . . .
H48A H 0.997865 0.130776 0.102841 0.124 Uiso 1 1 calc R U . . .
H48B H 1.101710 0.112011 0.162527 0.124 Uiso 1 1 calc R U . . .
H48C H 1.058025 0.216952 0.183593 0.124 Uiso 1 1 calc R U . . .

loop_
_atom_site_aniso_label
_atom_site_aniso_U_11
_atom_site_aniso_U_22
_atom_site_aniso_U_33
_atom_site_aniso_U_23
_atom_site_aniso_U_13
_atom_site_aniso_U_12
S1 0.0151(2) 0.0212(2) 0.0305(2) 0.00018(18) 0.00882(17) 0.00475(17)
O1 0.0232(7) 0.0326(8) 0.0347(8) 0.0083(6) 0.0123(6) 0.0015(6)
N1 0.0213(8) 0.0207(8) 0.0421(10) 0.0038(7) 0.0124(7) 0.0069(7)
N2 0.0249(9) 0.0321(10) 0.0667(14) 0.0094(9) 0.0200(9) 0.0110(8)
C1 0.0219(9) 0.0230(10) 0.0347(11) -0.0006(8) 0.0152(8) 0.0056(8)
C2 0.0247(10) 0.0282(11) 0.0358(11) 0.0002(9) 0.0105(8) 0.0045(8)
C3 0.0361(12) 0.0332(12) 0.0312(11) -0.0008(9) 0.0136(9) 0.0050(9)
C4 0.0368(12) 0.0304(11) 0.0388(12) -0.0009(9) 0.0217(10) 0.0058(9)
C5 0.0235(10) 0.0244(10) 0.0535(14) 0.0021(9) 0.0209(9) 0.0053(8)
C6 0.0201(9) 0.0189(9) 0.0427(12) 0.0005(8) 0.0131(8) 0.0047(7)
C7 0.0181(9) 0.0192(9) 0.0509(13) 0.0037(9) 0.0112(8) 0.0051(7)
C8 0.0147(8) 0.0205(9) 0.0399(11) 0.0028(8) 0.0063(7) 0.0036(7)
C9 0.0236(10) 0.0276(11) 0.0404(12) 0.0047(9) 0.0055(8) 0.0075(8)
C10 0.0313(11) 0.0355(12) 0.0476(13) 0.0089(10) -0.0007(10) 0.0094(10)
C11 0.0204(10) 0.0372(13) 0.0714(17) 0.0149(12) 0.0026(10) 0.0091(9)
C12 0.0177(9) 0.0312(11) 0.0610(15) 0.0091(10) 0.0098(9) 0.0075(8)
C13 0.0154(8) 0.0226(9) 0.0310(10) 0.0013(8) 0.0102(7) 0.0054(7)
C14 0.0212(9) 0.0219(9) 0.0237(9) 0.0066(7) 0.0061(7) 0.0049(7)
C15 0.0246(9) 0.0191(9) 0.0290(10) 0.0041(8) 0.0029(7) 0.0072(7)
C16 0.0490(13) 0.0355(12) 0.0347(11) 0.0088(9) 0.0180(10) 0.0238(11)
C17 0.076(2) 0.0589(18) 0.0459(15) 0.0038(13) 0.0237(14) 0.0416(16)
C18 0.073(2) 0.0505(17) 0.0571(18) -0.0116(14) 0.0054(15) 0.0392(16)
C19 0.0568(16) 0.0195(11) 0.079(2) -0.0032(12) -0.0122(14) 0.0178(11)
C20 0.0333(11) 0.0227(10) 0.0496(13) 0.0104(10) -0.0046(10) 0.0033(9)
S2 0.01319(19) 0.0194(2) 0.0192(2) 0.00289(16) 0.00327(15) 0.00871(16)
O2 0.0208(6) 0.0287(7) 0.0241(7) 0.0019(5) 0.0034(5) 0.0124(6)
N3 0.0146(7) 0.0220(8) 0.0273(8) 0.0059(6) 0.0022(6) 0.0073(6)
N4 0.0199(8) 0.0306(9) 0.0425(10) 0.0058(8) 0.0018(7) 0.0129(7)
C21 0.0118(7) 0.0236(9) 0.0150(8) 0.0011(7) 0.0027(6) 0.0079(7)
C22 0.0155(8) 0.0241(9) 0.0144(8) 0.0015(7) 0.0018(6) 0.0098(7)
C23 0.0150(8) 0.0304(10) 0.0192(8) 0.0018(7) 0.0033(6) 0.0120(7)
C24 0.0165(8) 0.0317(10) 0.0214(9) 0.0029(8) 0.0056(7) 0.0087(8)
C25 0.0213(9) 0.0247(10) 0.0213(9) 0.0039(7) 0.0054(7) 0.0059(7)
C26 0.0177(8) 0.0228(9) 0.0209(8) 0.0042(7) 0.0038(6) 0.0087(7)
C27 0.0155(8) 0.0235(9) 0.0159(8) 0.0005(7) 0.0010(6) 0.0095(7)
C28 0.0174(8) 0.0197(9) 0.0186(8) 0.0021(7) 0.0022(6) 0.0105(7)
C29 0.0209(9) 0.0251(10) 0.0305(10) 0.0072(8) 0.0066(7) 0.0110(8)
C30 0.0279(10) 0.0231(10) 0.0394(11) 0.0099(9) 0.0089(8) 0.0107(8)
C31 0.0280(10) 0.0252(10) 0.0347(11) 0.0069(8) 0.0052(8) 0.0162(8)
C32 0.0209(9) 0.0276(10) 0.0246(9) 0.0030(8) 0.0023(7) 0.0146(8)
C33 0.0127(7) 0.0210(9) 0.0243(9) 0.0039(7) 0.0018(6) 0.0082(7)
C34 0.0205(8) 0.0207(9) 0.0202(8) 0.0050(7) 0.0016(7) 0.0079(7)
C35 0.0204(9) 0.0225(9) 0.0238(9) 0.0077(7) -0.0010(7) 0.0045(7)
C36 0.0218(9) 0.0265(10) 0.0270(9) 0.0098(8) 0.0011(7) 0.0036(8)
C37 0.0221(10) 0.0361(12) 0.0394(12) 0.0140(10) 0.0006(8) -0.0014(9)
C38 0.0289(11) 0.0426(13) 0.0348(12) 0.0087(10) -0.0086(9) -0.0029(10)
C39 0.0371(12) 0.0450(14) 0.0246(10) 0.0063(9) -0.0037(9) 0.0023(10)
C40 0.0276(10) 0.0333(11) 0.0260(10) 0.0081(8) 0.0029(8) 0.0033(9)
S3A 0.0228(3) 0.0222(3) 0.0343(5) 0.0090(4) 0.0034(4) 0.0033(2)
F1A 0.0592(11) 0.0398(10) 0.0599(12) 0.0128(9) 0.0279(9) 0.0246(9)
F2A 0.0702(14) 0.0788(17) 0.0446(11) 0.0141(11) 0.0363(10) -0.0002(12)
F3A 0.0696(14) 0.100(2) 0.0413(11) -0.0120(12) -0.0263(10) 0.0267(14)
O3A 0.0228(10) 0.0474(19) 0.0533(19) 0.0184(13) 0.0148(10) 0.0119(11)
O4A 0.0204(13) 0.074(2) 0.0317(17) -0.0058(13) -0.0009(10) 0.0022(12)
O5A 0.100(2) 0.0401(13) 0.088(2) 0.0374(14) 0.0141(16) 0.0273(14)
C41A 0.0319(14) 0.0395(19) 0.0268(15) 0.0080(15) 0.0043(11) 0.0013(14)
S3B 0.039(3) 0.041(3) 0.033(3) 0.012(3) 0.007(3) 0.009(2)
F1B 0.071(7) 0.165(19) 0.062(8) 0.058(10) -0.016(6) 0.010(9)
F2B 0.154(16) 0.087(10) 0.048(9) 0.017(7) 0.039(10) 0.047(10)
F3B 0.072(6) 0.113(12) 0.047(7) 0.045(8) 0.021(5) 0.025(7)
O3B 0.045(7) 0.040(6) 0.112(12) 0.029(6) 0.016(8) 0.024(6)
O4B 0.041(8) 0.032(7) 0.046(11) 0.004(7) 0.021(8) 0.000(7)
O5B 0.026(6) 0.008(5) 0.023(6) -0.001(5) 0.002(4) 0.000(4)
C41B 0.056(6) 0.072(9) 0.017(5) 0.007(5) 0.000(4) 0.007(7)
S4 0.0188(2) 0.0242(2) 0.0294(2) 0.00885(19) 0.00960(17) 0.01170(18)
F4 0.0522(9) 0.0414(8) 0.1117(14) 0.0353(9) 0.0519(10) 0.0170(7)
F5 0.1205(16) 0.0835(13) 0.0560(10) 0.0438(10) 0.0297(10) 0.0683(13)
F6 0.0579(9) 0.0294(7) 0.0876(11) 0.0191(7) 0.0405(8) 0.0258(7)
O6 0.0255(7) 0.0267(7) 0.0430(8) 0.0085(6) 0.0154(6) 0.0148(6)
O7 0.0188(7) 0.0305(8) 0.0474(9) 0.0063(7) 0.0110(6) 0.0108(6)
O8 0.0280(8) 0.0583(11) 0.0299(8) 0.0130(7) 0.0080(6) 0.0167(7)
C42 0.0453(13) 0.0338(12) 0.0503(14) 0.0180(11) 0.0251(11) 0.0223(10)
O9 0.0452(10) 0.0544(11) 0.0571(11) 0.0207(9) 0.0067(8) 0.0247(9)
C45 0.0497(17) 0.066(2) 0.071(2) 0.0150(16) 0.0083(14) 0.0158(15)
C46 0.0433(18) 0.093(3) 0.111(3) -0.003(2) -0.0086(18) 0.0252(19)
C47 0.0576(17) 0.0620(18) 0.0673(18) 0.0298(15) 0.0150(14) 0.0348(15)
C48 0.070(2) 0.131(3) 0.098(3) 0.073(3) 0.044(2) 0.063(2)

loop_
_geom_bond_atom_site_label_1
_geom_bond_atom_site_label_2
_geom_bond_distance
_geom_bond_site_symmetry_2
_geom_bond_publ_flag
S1 C1 1.783(2) . ?
S1 C8 1.7791(19) . ?
S1 C13 1.7267(19) . ?
O1 C14 1.217(2) . ?
N1 N2 1.112(2) . ?
N1 C13 1.339(2) . ?
C1 C2 1.374(3) . ?
C1 C6 1.401(3) . ?
C2 H2 0.9500 . ?
C2 C3 1.390(3) . ?
C3 H3 0.9500 . ?
C3 C4 1.389(3) . ?
C4 H4 0.9500 . ?
C4 C5 1.377(3) . ?
C5 H5 0.9500 . ?
C5 C6 1.400(3) . ?
C6 C7 1.460(3) . ?
C7 C8 1.403(3) . ?
C7 C12 1.391(3) . ?
C8 C9 1.380(3) . ?
C9 H9 0.9500 . ?
C9 C10 1.396(3) . ?
C10 H10 0.9500 . ?
C10 C11 1.397(3) . ?
C11 H11 0.9500 . ?
C11 C12 1.376(4) . ?
C12 H12 0.9500 . ?
C13 C14 1.460(3) . ?
C14 C15 1.487(3) . ?
C15 C16 1.389(3) . ?
C15 C20 1.389(3) . ?
C16 H16 0.9500 . ?
C16 C17 1.387(3) . ?
C17 H17 0.9500 . ?
C17 C18 1.356(4) . ?
C18 H18 0.9500 . ?
C18 C19 1.367(5) . ?
C19 H19 0.9500 . ?
C19 C20 1.400(4) . ?
C20 H20 0.9500 . ?
S2 C21 1.7881(17) . ?
S2 C28 1.7808(17) . ?
S2 C33 1.7359(17) . ?
O2 C34 1.216(2) . ?
N3 N4 1.116(2) . ?
N3 C33 1.334(2) . ?
C21 C22 1.402(2) . ?
C21 C26 1.378(3) . ?
C22 C23 1.393(2) . ?
C22 C27 1.466(3) . ?
C23 H23 0.9500 . ?
C23 C24 1.384(3) . ?
C24 H24 0.9500 . ?
C24 C25 1.398(3) . ?
C25 H25 0.9500 . ?
C25 C26 1.399(2) . ?
C26 H26 0.9500 . ?
C27 C28 1.399(2) . ?
C27 C32 1.394(2) . ?
C28 C29 1.373(3) . ?
C29 H29 0.9500 . ?
C29 C30 1.390(3) . ?
C30 H30 0.9500 . ?
C30 C31 1.397(3) . ?
C31 H31 0.9500 . ?
C31 C32 1.378(3) . ?
C32 H32 0.9500 . ?
C33 C34 1.468(2) . ?
C34 C35 1.490(2) . ?
C35 C36 1.389(3) . ?
C35 C40 1.396(3) . ?
C36 H36 0.9500 . ?
C36 C37 1.394(3) . ?
C37 H37 0.9500 . ?
C37 C38 1.375(3) . ?
C38 H38 0.9500 . ?
C38 C39 1.386(3) . ?
C39 H39 0.9500 . ?
C39 C40 1.384(3) . ?
C40 H40 0.9500 . ?
S3A O3A 1.430(3) . ?
S3A O4A 1.422(3) . ?
S3A O5A 1.434(2) . ?
S3A C41A 1.822(4) . ?
F1A C41A 1.336(4) . ?
F2A C41A 1.325(3) . ?
F3A C41A 1.310(4) . ?
S3B O3B 1.470(11) . ?
S3B O4B 1.418(15) . ?
S3B O5B 1.371(14) . ?
S3B C41B 1.793(14) . ?
F1B C41B 1.321(15) . ?
F2B C41B 1.349(16) . ?
F3B C41B 1.317(16) . ?
S4 O6 1.4415(14) . ?
S4 O7 1.4399(14) . ?
S4 O8 1.4369(15) . ?
S4 C42 1.821(2) . ?
F4 C42 1.332(3) . ?
F5 C42 1.317(3) . ?
F6 C42 1.341(2) . ?
O9 C45 1.398(4) . ?
O9 C47 1.418(3) . ?
C45 H45A 0.9900 . ?
C45 H45B 0.9900 . ?
C45 C46 1.494(4) . ?
C46 H46A 0.9800 . ?
C46 H46B 0.9800 . ?
C46 H46C 0.9800 . ?
C47 H47A 0.9900 . ?
C47 H47B 0.9900 . ?
C47 C48 1.482(4) . ?
C48 H48A 0.9800 . ?
C48 H48B 0.9800 . ?
C48 H48C 0.9800 . ?

loop_
_geom_angle_atom_site_label_1
_geom_angle_atom_site_label_2
_geom_angle_atom_site_label_3
_geom_angle
_geom_angle_site_symmetry_1
_geom_angle_site_symmetry_3
_geom_angle_publ_flag
C8 S1 C1 92.19(10) . . ?
C13 S1 C1 108.06(10) . . ?
C13 S1 C8 105.34(9) . . ?
N2 N1 C13 176.9(2) . . ?
C2 C1 S1 125.12(15) . . ?
C2 C1 C6 124.41(18) . . ?
C6 C1 S1 110.17(16) . . ?
C1 C2 H2 121.7 . . ?
C1 C2 C3 116.6(2) . . ?
C3 C2 H2 121.7 . . ?
C2 C3 H3 119.6 . . ?
C4 C3 C2 120.8(2) . . ?
C4 C3 H3 119.6 . . ?
C3 C4 H4 119.1 . . ?
C5 C4 C3 121.7(2) . . ?
C5 C4 H4 119.1 . . ?
C4 C5 H5 120.5 . . ?
C4 C5 C6 119.09(19) . . ?
C6 C5 H5 120.5 . . ?
C1 C6 C7 112.79(17) . . ?
C5 C6 C1 117.4(2) . . ?
C5 C6 C7 129.81(19) . . ?
C8 C7 C6 113.68(17) . . ?
C12 C7 C6 128.60(19) . . ?
C12 C7 C8 117.7(2) . . ?
C7 C8 S1 109.82(16) . . ?
C9 C8 S1 125.96(15) . . ?
C9 C8 C7 123.97(19) . . ?
C8 C9 H9 121.6 . . ?
C8 C9 C10 116.9(2) . . ?
C10 C9 H9 121.6 . . ?
C9 C10 H10 119.9 . . ?
C9 C10 C11 120.1(2) . . ?
C11 C10 H10 119.9 . . ?
C10 C11 H11 119.1 . . ?
C12 C11 C10 121.7(2) . . ?
C12 C11 H11 119.1 . . ?
C7 C12 H12 120.2 . . ?
C11 C12 C7 119.5(2) . . ?
C11 C12 H12 120.2 . . ?
N1 C13 S1 113.70(14) . . ?
N1 C13 C14 120.71(16) . . ?
C14 C13 S1 125.42(13) . . ?
O1 C14 C13 119.36(17) . . ?
O1 C14 C15 123.59(17) . . ?
C13 C14 C15 116.99(16) . . ?
C16 C15 C14 119.20(17) . . ?
C20 C15 C14 121.18(19) . . ?
C20 C15 C16 119.5(2) . . ?
C15 C16 H16 119.9 . . ?
C17 C16 C15 120.2(2) . . ?
C17 C16 H16 119.9 . . ?
C16 C17 H17 120.0 . . ?
C18 C17 C16 120.1(3) . . ?
C18 C17 H17 120.0 . . ?
C17 C18 H18 119.6 . . ?
C17 C18 C19 120.7(2) . . ?
C19 C18 H18 119.6 . . ?
C18 C19 H19 119.7 . . ?
C18 C19 C20 120.6(2) . . ?
C20 C19 H19 119.7 . . ?
C15 C20 C19 118.9(2) . . ?
C15 C20 H20 120.6 . . ?
C19 C20 H20 120.6 . . ?
C28 S2 C21 91.84(8) . . ?
C33 S2 C21 109.40(8) . . ?
C33 S2 C28 104.34(8) . . ?
N4 N3 C33 177.70(19) . . ?
C22 C21 S2 110.35(13) . . ?
C26 C21 S2 125.59(13) . . ?
C26 C21 C22 123.61(16) . . ?
C21 C22 C27 113.16(15) . . ?
C23 C22 C21 118.25(17) . . ?
C23 C22 C27 128.58(15) . . ?
C22 C23 H23 120.3 . . ?
C24 C23 C22 119.32(16) . . ?
C24 C23 H23 120.3 . . ?
C23 C24 H24 119.3 . . ?
C23 C24 C25 121.31(17) . . ?
C25 C24 H24 119.3 . . ?
C24 C25 H25 119.8 . . ?
C24 C25 C26 120.34(18) . . ?
C26 C25 H25 119.8 . . ?
C21 C26 C25 117.13(16) . . ?
C21 C26 H26 121.4 . . ?
C25 C26 H26 121.4 . . ?
C28 C27 C22 112.98(15) . . ?
C32 C27 C22 128.76(16) . . ?
C32 C27 C28 118.26(17) . . ?
C27 C28 S2 110.88(13) . . ?
C29 C28 S2 125.28(13) . . ?
C29 C28 C27 123.67(16) . . ?
C28 C29 H29 121.5 . . ?
C28 C29 C30 117.08(17) . . ?
C30 C29 H29 121.5 . . ?
C29 C30 H30 119.7 . . ?
C29 C30 C31 120.58(19) . . ?
C31 C30 H30 119.7 . . ?
C30 C31 H31 119.3 . . ?
C32 C31 C30 121.36(17) . . ?
C32 C31 H31 119.3 . . ?
C27 C32 H32 120.5 . . ?
C31 C32 C27 119.04(17) . . ?
C31 C32 H32 120.5 . . ?
N3 C33 S2 114.33(13) . . ?
N3 C33 C34 122.24(15) . . ?
C34 C33 S2 123.42(12) . . ?
O2 C34 C33 118.05(16) . . ?
O2 C34 C35 122.79(16) . . ?
C33 C34 C35 119.08(15) . . ?
C36 C35 C34 122.34(17) . . ?
C36 C35 C40 120.04(17) . . ?
C40 C35 C34 117.50(17) . . ?
C35 C36 H36 120.1 . . ?
C35 C36 C37 119.86(19) . . ?
C37 C36 H36 120.1 . . ?
C36 C37 H37 120.1 . . ?
C38 C37 C36 119.9(2) . . ?
C38 C37 H37 120.1 . . ?
C37 C38 H38 119.8 . . ?
C37 C38 C39 120.4(2) . . ?
C39 C38 H38 119.8 . . ?
C38 C39 H39 119.8 . . ?
C40 C39 C38 120.3(2) . . ?
C40 C39 H39 119.8 . . ?
C35 C40 H40 120.3 . . ?
C39 C40 C35 119.4(2) . . ?
C39 C40 H40 120.3 . . ?
O3A S3A O5A 114.5(2) . . ?
O3A S3A C41A 103.2(2) . . ?
O4A S3A O3A 114.6(3) . . ?
O4A S3A O5A 116.8(2) . . ?
O4A S3A C41A 103.5(2) . . ?
O5A S3A C41A 101.50(17) . . ?
F1A C41A S3A 111.2(2) . . ?
F2A C41A S3A 112.2(2) . . ?
F2A C41A F1A 105.7(3) . . ?
F3A C41A S3A 111.3(3) . . ?
F3A C41A F1A 107.1(3) . . ?
F3A C41A F2A 109.1(3) . . ?
O3B S3B C41B 98.1(10) . . ?
O4B S3B O3B 109.1(13) . . ?
O4B S3B C41B 99.9(14) . . ?
O5B S3B O3B 114.4(10) . . ?
O5B S3B O4B 125.5(14) . . ?
O5B S3B C41B 104.7(11) . . ?
F1B C41B S3B 116.0(13) . . ?
F1B C41B F2B 106.8(17) . . ?
F2B C41B S3B 109.6(13) . . ?
F3B C41B S3B 114.2(12) . . ?
F3B C41B F1B 103.4(14) . . ?
F3B C41B F2B 106.0(17) . . ?
O6 S4 C42 102.70(9) . . ?
O7 S4 O6 115.38(9) . . ?
O7 S4 C42 104.40(10) . . ?
O8 S4 O6 114.92(9) . . ?
O8 S4 O7 114.62(9) . . ?
O8 S4 C42 102.39(11) . . ?
F4 C42 S4 111.26(16) . . ?
F4 C42 F6 107.2(2) . . ?
F5 C42 S4 112.26(17) . . ?
F5 C42 F4 107.8(2) . . ?
F5 C42 F6 106.76(19) . . ?
F6 C42 S4 111.24(15) . . ?
C45 O9 C47 111.2(2) . . ?
O9 C45 H45A 109.9 . . ?
O9 C45 H45B 109.9 . . ?
O9 C45 C46 108.8(3) . . ?
H45A C45 H45B 108.3 . . ?
C46 C45 H45A 109.9 . . ?
C46 C45 H45B 109.9 . . ?
C45 C46 H46A 109.5 . . ?
C45 C46 H46B 109.5 . . ?
C45 C46 H46C 109.5 . . ?
H46A C46 H46B 109.5 . . ?
H46A C46 H46C 109.5 . . ?
H46B C46 H46C 109.5 . . ?
O9 C47 H47A 110.1 . . ?
O9 C47 H47B 110.1 . . ?
O9 C47 C48 107.9(2) . . ?
H47A C47 H47B 108.4 . . ?
C48 C47 H47A 110.1 . . ?
C48 C47 H47B 110.1 . . ?
C47 C48 H48A 109.5 . . ?
C47 C48 H48B 109.5 . . ?
C47 C48 H48C 109.5 . . ?
H48A C48 H48B 109.5 . . ?
H48A C48 H48C 109.5 . . ?
H48B C48 H48C 109.5 . . ?

loop_
_geom_torsion_atom_site_label_1
_geom_torsion_atom_site_label_2
_geom_torsion_atom_site_label_3
_geom_torsion_atom_site_label_4
_geom_torsion
_geom_torsion_site_symmetry_1
_geom_torsion_site_symmetry_2
_geom_torsion_site_symmetry_3
_geom_torsion_site_symmetry_4
_geom_torsion_publ_flag
S1 C1 C2 C3 172.31(16) . . . . ?
S1 C1 C6 C5 -171.52(15) . . . . ?
S1 C1 C6 C7 8.7(2) . . . . ?
S1 C8 C9 C10 -174.00(16) . . . . ?
S1 C13 C14 O1 -24.5(3) . . . . ?
S1 C13 C14 C15 152.91(15) . . . . ?
O1 C14 C15 C16 130.7(2) . . . . ?
O1 C14 C15 C20 -45.8(3) . . . . ?
N1 C13 C14 O1 160.54(19) . . . . ?
N1 C13 C14 C15 -22.1(3) . . . . ?
C1 S1 C8 C7 10.07(15) . . . . ?
C1 S1 C8 C9 -175.56(19) . . . . ?
C1 S1 C13 N1 -124.75(16) . . . . ?
C1 S1 C13 C14 59.97(19) . . . . ?
C1 C2 C3 C4 -1.5(3) . . . . ?
C1 C6 C7 C8 -1.1(2) . . . . ?
C1 C6 C7 C12 178.6(2) . . . . ?
C2 C1 C6 C5 2.4(3) . . . . ?
C2 C1 C6 C7 -177.41(19) . . . . ?
C2 C3 C4 C5 2.1(3) . . . . ?
C3 C4 C5 C6 -0.3(3) . . . . ?
C4 C5 C6 C1 -1.8(3) . . . . ?
C4 C5 C6 C7 177.9(2) . . . . ?
C5 C6 C7 C8 179.1(2) . . . . ?
C5 C6 C7 C12 -1.1(4) . . . . ?
C6 C1 C2 C3 -0.7(3) . . . . ?
C6 C7 C8 S1 -7.0(2) . . . . ?
C6 C7 C8 C9 178.50(19) . . . . ?
C6 C7 C12 C11 -178.5(2) . . . . ?
C7 C8 C9 C10 -0.4(3) . . . . ?
C8 S1 C1 C2 175.38(19) . . . . ?
C8 S1 C1 C6 -10.75(15) . . . . ?
C8 S1 C13 N1 137.71(15) . . . . ?
C8 S1 C13 C14 -37.56(19) . . . . ?
C8 C7 C12 C11 1.2(3) . . . . ?
C8 C9 C10 C11 2.1(3) . . . . ?
C9 C10 C11 C12 -2.2(4) . . . . ?
C10 C11 C12 C7 0.4(4) . . . . ?
C12 C7 C8 S1 173.23(16) . . . . ?
C12 C7 C8 C9 -1.3(3) . . . . ?
C13 S1 C1 C2 68.5(2) . . . . ?
C13 S1 C1 C6 -117.66(15) . . . . ?
C13 S1 C8 C7 119.47(15) . . . . ?
C13 S1 C8 C9 -66.2(2) . . . . ?
C13 C14 C15 C16 -46.6(3) . . . . ?
C13 C14 C15 C20 137.0(2) . . . . ?
C14 C15 C16 C17 -174.7(2) . . . . ?
C14 C15 C20 C19 176.5(2) . . . . ?
C15 C16 C17 C18 -2.1(4) . . . . ?
C16 C15 C20 C19 0.1(3) . . . . ?
C16 C17 C18 C19 0.4(5) . . . . ?
C17 C18 C19 C20 1.5(5) . . . . ?
C18 C19 C20 C15 -1.7(4) . . . . ?
C20 C15 C16 C17 1.8(3) . . . . ?
S2 C21 C22 C23 171.39(13) . . . . ?
S2 C21 C22 C27 -7.33(18) . . . . ?
S2 C21 C26 C25 -171.89(13) . . . . ?
S2 C28 C29 C30 175.43(15) . . . . ?
S2 C33 C34 O2 17.6(2) . . . . ?
S2 C33 C34 C35 -159.24(14) . . . . ?
O2 C34 C35 C36 -143.4(2) . . . . ?
O2 C34 C35 C40 32.6(3) . . . . ?
N3 C33 C34 O2 -160.99(17) . . . . ?
N3 C33 C34 C35 22.2(3) . . . . ?
C21 S2 C28 C27 -7.34(13) . . . . ?
C21 S2 C28 C29 177.15(16) . . . . ?
C21 S2 C33 N3 121.98(14) . . . . ?
C21 S2 C33 C34 -56.70(17) . . . . ?
C21 C22 C23 C24 1.3(2) . . . . ?
C21 C22 C27 C28 1.9(2) . . . . ?
C21 C22 C27 C32 -177.54(17) . . . . ?
C22 C21 C26 C25 -0.4(3) . . . . ?
C22 C23 C24 C25 0.3(3) . . . . ?
C22 C27 C28 S2 4.52(18) . . . . ?
C22 C27 C28 C29 -179.88(17) . . . . ?
C22 C27 C32 C31 179.62(17) . . . . ?
C23 C22 C27 C28 -176.67(17) . . . . ?
C23 C22 C27 C32 3.9(3) . . . . ?
C23 C24 C25 C26 -1.9(3) . . . . ?
C24 C25 C26 C21 2.0(3) . . . . ?
C26 C21 C22 C23 -1.3(3) . . . . ?
C26 C21 C22 C27 -179.97(16) . . . . ?
C27 C22 C23 C24 179.79(16) . . . . ?
C27 C28 C29 C30 0.5(3) . . . . ?
C28 S2 C21 C22 8.35(13) . . . . ?
C28 S2 C21 C26 -179.18(16) . . . . ?
C28 S2 C33 N3 -140.83(14) . . . . ?
C28 S2 C33 C34 40.49(17) . . . . ?
C28 C27 C32 C31 0.2(3) . . . . ?
C28 C29 C30 C31 -0.4(3) . . . . ?
C29 C30 C31 C32 0.2(3) . . . . ?
C30 C31 C32 C27 -0.2(3) . . . . ?
C32 C27 C28 S2 -175.99(13) . . . . ?
C32 C27 C28 C29 -0.4(3) . . . . ?
C33 S2 C21 C22 114.26(13) . . . . ?
C33 S2 C21 C26 -73.28(17) . . . . ?
C33 S2 C28 C27 -117.90(13) . . . . ?
C33 S2 C28 C29 66.59(17) . . . . ?
C33 C34 C35 C36 33.3(3) . . . . ?
C33 C34 C35 C40 -150.74(18) . . . . ?
C34 C35 C36 C37 175.50(18) . . . . ?
C34 C35 C40 C39 -176.55(19) . . . . ?
C35 C36 C37 C38 0.7(3) . . . . ?
C36 C35 C40 C39 -0.5(3) . . . . ?
C36 C37 C38 C39 -0.2(4) . . . . ?
C37 C38 C39 C40 -0.7(4) . . . . ?
C38 C39 C40 C35 1.0(4) . . . . ?
C40 C35 C36 C37 -0.4(3) . . . . ?
O3A S3A C41A F1A -54.3(3) . . . . ?
O3A S3A C41A F2A -172.5(3) . . . . ?
O3A S3A C41A F3A 65.0(3) . . . . ?
O4A S3A C41A F1A 65.4(3) . . . . ?
O4A S3A C41A F2A -52.7(3) . . . . ?
O4A S3A C41A F3A -175.3(3) . . . . ?
O5A S3A C41A F1A -173.2(2) . . . . ?
O5A S3A C41A F2A 68.7(3) . . . . ?
O5A S3A C41A F3A -53.9(3) . . . . ?
O3B S3B C41B F1B -52.3(17) . . . . ?
O3B S3B C41B F2B -173.3(16) . . . . ?
O3B S3B C41B F3B 67.9(15) . . . . ?
O4B S3B C41B F1B 59(2) . . . . ?
O4B S3B C41B F2B -62(2) . . . . ?
O4B S3B C41B F3B 179.0(17) . . . . ?
O5B S3B C41B F1B -170.2(16) . . . . ?
O5B S3B C41B F2B 68.7(18) . . . . ?
O5B S3B C41B F3B -50.0(17) . . . . ?
O6 S4 C42 F4 63.00(18) . . . . ?
O6 S4 C42 F5 -57.97(18) . . . . ?
O6 S4 C42 F6 -177.52(17) . . . . ?
O7 S4 C42 F4 -176.24(16) . . . . ?
O7 S4 C42 F5 62.80(18) . . . . ?
O7 S4 C42 F6 -56.8(2) . . . . ?
O8 S4 C42 F4 -56.46(18) . . . . ?
O8 S4 C42 F5 -177.42(16) . . . . ?
O8 S4 C42 F6 63.03(19) . . . . ?
C45 O9 C47 C48 179.2(3) . . . . ?
C47 O9 C45 C46 -175.2(3) . . . . ?

loop_
_smtbx_masks_void_nr
_smtbx_masks_void_average_x
_smtbx_masks_void_average_y
_smtbx_masks_void_average_z
_smtbx_masks_void_volume
_smtbx_masks_void_count_electrons
_smtbx_masks_void_content
1 0.500 1.000 0.500 169.6 36.0 '1.5 CH3CN'

_shelx_res_file                  
;
TITL mo_1847_cg_0m_a.res in P-1
    mo_1847_cg_0m.res
    created by SHELXL-2018/3 at 14:29:26 on 12-Dec-2022
REM Old TITL mo_1847_CG_0m in P-1
REM SHELXT solution in P-1
REM R1 0.146, Rweak 0.008, Alpha 0.060, Orientation as input
REM Formula found by SHELXT: C49 N5 O5A F9 S4
CELL 0.71073 10.5731 13.5093 18.9756 103.841 96.946 107.996
ZERR 2 0.0018 0.0024 0.0032 0.005 0.004 0.005
LATT 1
SFAC C H F N O S
UNIT 96 78 12 10 18 8
SADI S3A O3A S3B O3B
SADI S3A O4A S3B O4B
SADI S3A O5A S3B O5B
SADI S3A C41A S3B C41B
SADI 0.04 O3A O4A O3B O4B
SADI 0.04 O4A O5A O4B O5B
SADI F2A C41A F2B C41B
SADI 0.04 O3A C41A O3B C41B
SADI F3A C41A F3B C41B
SADI F1A C41A F1B C41B
SADI 0.04 F2A F3A F2B F3B
SADI 0.04 O3A O5A O3B O5B
SADI 0.04 S3A F1A S3B F1B
SADI 0.04 S3A F2A S3B F2B
SADI 0.04 O4A C41A O4B C41B
SADI 0.04 S3A F3A S3B F3B
SADI 0.04 O5A C41A O5B C41B
SADI 0.04 F1A F2A F1B F2B
SADI 0.04 F1A F3A F1B F3B
RIGU 0.001 0.002 S3B > C41B
RIGU S3A > C41A

L.S. 4
PLAN  15
SIZE 0.035 0.106 0.233
TEMP -173.15
CONF
BOND $H
list 4
MORE -1
fmap 2
acta
ABIN
REM <olex2.extras>
REM <HklSrc "%.\\mo_1847_CG_0m.hkl">
REM </olex2.extras>

WGHT    0.057800    0.991600
FVAR       0.49672   0.86163
S1    6    0.182595    0.386681    0.505471    11.00000    0.01505    0.02115 =
         0.03051    0.00018    0.00882    0.00475
O1    5    0.020652    0.138585    0.471594    11.00000    0.02318    0.03256 =
         0.03470    0.00830    0.01226    0.00152
N1    4    0.352310    0.292644    0.467682    11.00000    0.02126    0.02065 =
         0.04208    0.00384    0.01236    0.00691
N2    4    0.460383    0.306742    0.464243    11.00000    0.02486    0.03213 =
         0.06674    0.00938    0.02000    0.01098
C1    1    0.111601    0.376696    0.585198    11.00000    0.02192    0.02303 =
         0.03473   -0.00064    0.01524    0.00563
C2    1    0.181942    0.381791    0.652562    11.00000    0.02472    0.02825 =
         0.03583    0.00022    0.01047    0.00452
AFIX  43
H2    2    0.272755    0.382485    0.659106    11.00000   -1.20000
AFIX   0
C3    1    0.113349    0.385878    0.710644    11.00000    0.03607    0.03323 =
         0.03118   -0.00082    0.01355    0.00504
AFIX  43
H3    2    0.157005    0.387660    0.757965    11.00000   -1.20000
AFIX   0
C4    1   -0.018307    0.387385    0.700276    11.00000    0.03685    0.03041 =
         0.03878   -0.00088    0.02173    0.00582
AFIX  43
H4    2   -0.061876    0.392633    0.741260    11.00000   -1.20000
AFIX   0
C5    1   -0.087316    0.381472    0.632144    11.00000    0.02354    0.02437 =
         0.05350    0.00206    0.02090    0.00529
AFIX  43
H5    2   -0.177475    0.382273    0.626132    11.00000   -1.20000
AFIX   0
C6    1   -0.022775    0.374263    0.571858    11.00000    0.02015    0.01886 =
         0.04270    0.00054    0.01306    0.00469
C7    1   -0.074195    0.363884    0.494470    11.00000    0.01812    0.01922 =
         0.05087    0.00373    0.01122    0.00514
C8    1    0.021402    0.360487    0.449579    11.00000    0.01470    0.02046 =
         0.03987    0.00277    0.00626    0.00363
C9    1   -0.005204    0.348521    0.374386    11.00000    0.02359    0.02759 =
         0.04035    0.00472    0.00547    0.00745
AFIX  43
H9    2    0.062393    0.347013    0.345819    11.00000   -1.20000
AFIX   0
C10   1   -0.136166    0.338737    0.342290    11.00000    0.03131    0.03549 =
         0.04759    0.00892   -0.00066    0.00944
AFIX  43
H10   2   -0.160202    0.327938    0.290421    11.00000   -1.20000
AFIX   0
C11   1   -0.231884    0.344794    0.386286    11.00000    0.02041    0.03724 =
         0.07139    0.01485    0.00258    0.00909
AFIX  43
H11   2   -0.319548    0.340508    0.363922    11.00000   -1.20000
AFIX   0
C12   1   -0.202568    0.356806    0.461163    11.00000    0.01773    0.03116 =
         0.06101    0.00911    0.00983    0.00747
AFIX  43
H12   2   -0.269535    0.360241    0.489903    11.00000   -1.20000
AFIX   0
C13   1    0.222307    0.271443    0.473491    11.00000    0.01536    0.02257 =
         0.03103    0.00129    0.01022    0.00541
C14   1    0.125571    0.159883    0.448687    11.00000    0.02125    0.02188 =
         0.02369    0.00658    0.00612    0.00486
C15   1    0.159619    0.078932    0.393415    11.00000    0.02463    0.01910 =
         0.02897    0.00408    0.00287    0.00720
C16   1    0.203447    0.105505    0.331991    11.00000    0.04899    0.03548 =
         0.03469    0.00882    0.01803    0.02376
AFIX  43
H16   2    0.218629    0.176769    0.327854    11.00000   -1.20000
AFIX   0
C17   1    0.225094    0.028293    0.276702    11.00000    0.07552    0.05890 =
         0.04586    0.00376    0.02369    0.04156
AFIX  43
H17   2    0.252173    0.046024    0.234001    11.00000   -1.20000
AFIX   0
C18   1    0.207665   -0.072473    0.283504    11.00000    0.07288    0.05046 =
         0.05713   -0.01157    0.00544    0.03923
AFIX  43
H18   2    0.223288   -0.124802    0.245576    11.00000   -1.20000
AFIX   0
C19   1    0.167869   -0.099571    0.344324    11.00000    0.05680    0.01947 =
         0.07873   -0.00317   -0.01216    0.01781
AFIX  43
H19   2    0.158144   -0.169947    0.348839    11.00000   -1.20000
AFIX   0
C20   1    0.141311   -0.024497    0.400029    11.00000    0.03331    0.02269 =
         0.04959    0.01036   -0.00459    0.00327
AFIX  43
H20   2    0.111272   -0.043979    0.441653    11.00000   -1.20000
AFIX   0

S2    6    0.264126    0.577574    0.074529    11.00000    0.01319    0.01941 =
         0.01923    0.00289    0.00327    0.00871
O2    5    0.294391    0.714709    0.232470    11.00000    0.02079    0.02874 =
         0.02415    0.00188    0.00340    0.01242
N3    4    0.492373    0.579992    0.143427    11.00000    0.01457    0.02202 =
         0.02726    0.00595    0.00222    0.00726
N4    4    0.574524    0.544603    0.138756    11.00000    0.01988    0.03062 =
         0.04247    0.00583    0.00177    0.01287
C21   1    0.106261    0.517563    0.099219    11.00000    0.01181    0.02360 =
         0.01497    0.00108    0.00274    0.00791
C22   1    0.022608    0.579268    0.093496    11.00000    0.01546    0.02412 =
         0.01445    0.00151    0.00175    0.00980
C23   1   -0.111447    0.536904    0.100779    11.00000    0.01503    0.03045 =
         0.01916    0.00178    0.00328    0.01198
AFIX  43
H23   2   -0.171312    0.575999    0.096169    11.00000   -1.20000
AFIX   0
C24   1   -0.156568    0.437253    0.114805    11.00000    0.01648    0.03165 =
         0.02144    0.00286    0.00563    0.00872
AFIX  43
H24   2   -0.248110    0.408193    0.119575    11.00000   -1.20000
AFIX   0
C25   1   -0.070083    0.378503    0.122092    11.00000    0.02129    0.02466 =
         0.02129    0.00390    0.00544    0.00586
AFIX  43
H25   2   -0.102484    0.311348    0.133242    11.00000   -1.20000
AFIX   0
C26   1    0.063921    0.418119    0.113046    11.00000    0.01771    0.02280 =
         0.02091    0.00423    0.00378    0.00871
AFIX  43
H26   2    0.123169    0.378192    0.116294    11.00000   -1.20000
AFIX   0
C27   1    0.091356    0.681964    0.078528    11.00000    0.01546    0.02353 =
         0.01591    0.00046    0.00096    0.00948
C28   1    0.225090    0.695579    0.070740    11.00000    0.01741    0.01973 =
         0.01864    0.00211    0.00218    0.01049
C29   1    0.309823    0.785297    0.056659    11.00000    0.02092    0.02509 =
         0.03053    0.00720    0.00655    0.01101
AFIX  43
H29   2    0.399945    0.791650    0.051327    11.00000   -1.20000
AFIX   0
C30   1    0.257977    0.866407    0.050547    11.00000    0.02792    0.02310 =
         0.03944    0.00994    0.00886    0.01070
AFIX  43
H30   2    0.313529    0.930024    0.041129    11.00000   -1.20000
AFIX   0
C31   1    0.124853    0.855217    0.058131    11.00000    0.02799    0.02519 =
         0.03468    0.00686    0.00520    0.01620
AFIX  43
H31   2    0.091156    0.911440    0.053573    11.00000   -1.20000
AFIX   0
C32   1    0.041428    0.764291    0.072089    11.00000    0.02086    0.02763 =
         0.02460    0.00298    0.00227    0.01464
AFIX  43
H32   2   -0.048801    0.757826    0.077247    11.00000   -1.20000
AFIX   0
C33   1    0.395551    0.623250    0.151968    11.00000    0.01269    0.02097 =
         0.02428    0.00386    0.00179    0.00818
C34   1    0.399720    0.700959    0.221869    11.00000    0.02050    0.02067 =
         0.02023    0.00497    0.00159    0.00794
C35   1    0.532799    0.763653    0.274785    11.00000    0.02037    0.02249 =
         0.02385    0.00771   -0.00104    0.00452
C36   1    0.654224    0.796365    0.251120    11.00000    0.02183    0.02650 =
         0.02702    0.00981    0.00109    0.00361
AFIX  43
H36   2    0.655414    0.774486    0.199827    11.00000   -1.20000
AFIX   0
C37   1    0.774360    0.861375    0.302796    11.00000    0.02206    0.03606 =
         0.03936    0.01403    0.00063   -0.00145
AFIX  43
H37   2    0.857397    0.884588    0.286728    11.00000   -1.20000
AFIX   0
C38   1    0.772415    0.891828    0.377070    11.00000    0.02895    0.04256 =
         0.03480    0.00874   -0.00858   -0.00287
AFIX  43
H38   2    0.854398    0.935935    0.412241    11.00000   -1.20000
AFIX   0
C39   1    0.651598    0.858586    0.400963    11.00000    0.03706    0.04495 =
         0.02463    0.00633   -0.00370    0.00235
AFIX  43
H39   2    0.651421    0.879389    0.452439    11.00000   -1.20000
AFIX   0
C40   1    0.531259    0.795258    0.350215    11.00000    0.02764    0.03332 =
         0.02595    0.00808    0.00286    0.00329
AFIX  43
H40   2    0.448291    0.773473    0.366571    11.00000   -1.20000
AFIX   0

PART 1
S3A   6    0.411480    0.474118    0.346330    21.00000    0.02280    0.02220 =
         0.03433    0.00900    0.00339    0.00333
F1A   3    0.436995    0.287210    0.286404    21.00000    0.05922    0.03982 =
         0.05992    0.01279    0.02788    0.02458
F2A   3    0.536833    0.412709    0.241875    21.00000    0.07025    0.07879 =
         0.04465    0.01411    0.03629   -0.00021
F3A   3    0.319140    0.338387    0.213293    21.00000    0.06962    0.09969 =
         0.04125   -0.01197   -0.02626    0.02672
O3A   5    0.298688    0.412540    0.371103    21.00000    0.02281    0.04738 =
         0.05328    0.01844    0.01484    0.01186
O4A   5    0.539231    0.509532    0.396187    21.00000    0.02039    0.07426 =
         0.03168   -0.00581   -0.00093    0.00216
O5A   5    0.384700    0.551159    0.311783    21.00000    0.09956    0.04013 =
         0.08814    0.03740    0.01410    0.02735
C41A  1    0.426330    0.373806    0.267430    21.00000    0.03185    0.03950 =
         0.02679    0.00804    0.00431    0.00126

PART 2
S3B   6    0.424222    0.478229    0.376537   -21.00000    0.03889    0.04133 =
         0.03339    0.01167    0.00717    0.00896
F1B   3    0.308949    0.416624    0.233507   -21.00000    0.07074    0.16546 =
         0.06183    0.05767   -0.01600    0.01049
F2B   3    0.440106    0.333808    0.264491   -21.00000    0.15449    0.08723 =
         0.04795    0.01718    0.03932    0.04701
F3B   3    0.517692    0.495197    0.256370   -21.00000    0.07168    0.11252 =
         0.04671    0.04533    0.02107    0.02474
O3B   5    0.385480    0.573401    0.375198   -21.00000    0.04521    0.03994 =
         0.11212    0.02947    0.01554    0.02445
O4B   5    0.310237    0.393733    0.382411   -21.00000    0.04099    0.03220 =
         0.04629    0.00414    0.02093    0.00024
O5B   5    0.556363    0.503078    0.411119   -21.00000    0.02598    0.00816 =
         0.02297   -0.00062    0.00225   -0.00015
C41B  1    0.421442    0.430496    0.279503   -21.00000    0.05598    0.07169 =
         0.01700    0.00663    0.00000    0.00719

PART 0
S4    6    0.357937    0.304161   -0.004638    11.00000    0.01877    0.02420 =
         0.02937    0.00885    0.00960    0.01170
F4    3    0.191830    0.126964    0.012840    11.00000    0.05219    0.04144 =
         0.11167    0.03533    0.05190    0.01701
F5    3    0.379734    0.199253    0.093239    11.00000    0.12046    0.08350 =
         0.05597    0.04383    0.02972    0.06827
F6    3    0.376314    0.111691   -0.017079    11.00000    0.05789    0.02941 =
         0.08755    0.01908    0.04048    0.02580
O6    5    0.301236    0.367311    0.046138    11.00000    0.02548    0.02666 =
         0.04303    0.00850    0.01543    0.01481
O7    5    0.503631    0.347259    0.004801    11.00000    0.01883    0.03051 =
         0.04737    0.00626    0.01102    0.01082
O8    5    0.284571    0.264290   -0.080496    11.00000    0.02801    0.05825 =
         0.02988    0.01301    0.00797    0.01673
C42   1    0.324824    0.179932    0.022976    11.00000    0.04534    0.03385 =
         0.05034    0.01797    0.02507    0.02235

O9    5    0.805186    0.119638    0.172082    11.00000    0.04515    0.05436 =
         0.05706    0.02070    0.00669    0.02467
C45   1    0.691230    0.064080    0.195891    11.00000    0.04967    0.06595 =
         0.07114    0.01499    0.00825    0.01576
AFIX  23
H45A  2    0.714002    0.076498    0.250191    11.00000   -1.20000
H45B  2    0.662055   -0.015068    0.171109    11.00000   -1.20000
AFIX   0
C46   1    0.579018    0.104820    0.177052    11.00000    0.04327    0.09289 =
         0.11147   -0.00321   -0.00855    0.02519
AFIX 137
H46A  2    0.558899    0.094269    0.123431    11.00000   -1.50000
H46B  2    0.607079    0.182470    0.203540    11.00000   -1.50000
H46C  2    0.497491    0.064438    0.191832    11.00000   -1.50000
AFIX   0
C47   1    0.911256    0.077928    0.183133    11.00000    0.05760    0.06201 =
         0.06725    0.02978    0.01504    0.03485
AFIX  23
H47A  2    0.879644   -0.000444    0.155597    11.00000   -1.20000
H47B  2    0.939623    0.086395    0.236545    11.00000   -1.20000
AFIX   0
C48   1    1.027011    0.139640    0.155702    11.00000    0.06965    0.13052 =
         0.09776    0.07251    0.04437    0.06300
AFIX 137
H48A  2    0.997865    0.130776    0.102841    11.00000   -1.50000
H48B  2    1.101710    0.112011    0.162527    11.00000   -1.50000
H48C  2    1.058025    0.216952    0.183593    11.00000   -1.50000
AFIX   0
HKLF 4


REM  mo_1847_cg_0m_a.res in P-1
REM wR2 = 0.123010, GooF = S = 1.14619, Restrained GooF = 1.14547 for all data
REM R1 = 0.044906 for 9120 Fo > 4sig(Fo) and 0.057769 for all 11682 data
REM 697 parameters refined using 125 restraints

END

WGHT      0.0578      0.9916

REM Highest difference peak  0.468,  deepest hole -0.365,  1-sigma level  0.059
Q1    1   0.1227  0.3856  0.4687  11.00000  0.05    0.47
Q2    1   0.1997  0.3171  0.4966  11.00000  0.05    0.45
Q3    1   0.2606  0.1448  0.0518  11.00000  0.05    0.44
Q4    1   0.0536  0.6312  0.0807  11.00000  0.05    0.43
Q5    1   0.4048  0.6649  0.1856  11.00000  0.05    0.39
Q6    1   0.1518  0.6878  0.0698  11.00000  0.05    0.38
Q7    1   0.0789  0.5661  0.1111  11.00000  0.05    0.37
Q8    1   0.4786  0.3006  0.5143  11.00000  0.05    0.36
Q9    1   0.2587  0.3437  0.2537  11.00000  0.05    0.36
Q10   1   0.1535  0.1250  0.4227  11.00000  0.05    0.36
Q11   1   0.3403  0.2383  0.0102  11.00000  0.05    0.36
Q12   1   0.0470  0.3929  0.6879  11.00000  0.05    0.35
Q13   1   0.3360  0.4764  0.4159  11.00000  0.05    0.35
Q14   1   0.1783  0.5442  0.0900  11.00000  0.05    0.35
Q15   1   0.4126  0.4185  0.3130  11.00000  0.05    0.35
;
_shelx_res_checksum              43908
_shelx_fab_file                  
;
-13 0 1 -0.1926 -0.0092
-13 0 2 0.0760 0.0056
-13 0 3 -0.1255 -0.0024
-13 0 4 0.3829 0.0008
-13 0 5 -0.5841 -0.0009
-13 0 6 0.5284 0.0030
-13 0 7 -0.2865 -0.0054
-13 0 8 0.0662 0.0047
-13 0 9 0.0073 -0.0004
-13 1 1 -0.2364 -0.0099
-13 1 2 0.1843 0.0044
-13 1 3 -0.1803 0.0007
-13 1 4 0.3173 -0.0044
-13 1 5 -0.4637 0.0067
-13 1 6 0.4629 -0.0058
-13 1 7 -0.3077 0.0019
-13 1 8 0.1359 0.0004
-13 1 9 -0.0787 0.0011
-13 1 10 0.1069 -0.0019
-13 2 1 0.0625 -0.0051
-13 2 2 -0.0913 0.0017
-13 2 3 0.1400 0.0011
-13 2 4 -0.1210 -0.0028
-13 2 5 0.0373 0.0045
-13 2 6 0.0417 -0.0041
-13 2 7 -0.0636 0.0009
-13 2 8 0.0854 0.0017
-13 2 9 -0.2037 -0.0010
-13 2 10 0.3566 0.0009
-13 2 11 -0.3370 -0.0039
-13 3 1 0.4286 -0.0021
-13 3 2 -0.4796 0.0011
-13 3 3 0.5410 -0.0008
-13 3 4 -0.5737 0.0015
-13 3 5 0.5293 -0.0013
-13 3 6 -0.4174 0.0012
-13 3 7 0.2984 -0.0021
-13 3 8 -0.1561 0.0018
-13 3 9 -0.0867 0.0006
-13 3 10 0.3634 -0.0015
-13 3 11 -0.4434 -0.0006
-13 4 1 0.5317 -0.0020
-13 4 2 -0.6518 0.0018
-13 4 3 0.7442 -0.0018
-13 4 4 -0.8064 0.0022
-13 4 5 0.8063 -0.0016
-13 4 6 -0.7442 0.0009
-13 4 7 0.6635 -0.0003
-13 4 8 -0.5446 -0.0018
-13 4 9 0.3143 0.0050
-13 4 10 -0.0065 -0.0058
-13 4 11 -0.2123 0.0037
-13 5 1 0.3970 -0.0010
-13 5 2 -0.6050 0.0015
-13 5 3 0.7650 -0.0016
-13 5 4 -0.8603 0.0010
-13 5 5 0.8934 0.0003
-13 5 6 -0.8916 -0.0009
-13 5 7 0.8733 0.0004
-13 5 8 -0.7968 -0.0007
-13 5 9 0.6133 0.0021
-13 5 10 -0.3472 -0.0027
-13 5 11 0.0593 0.0023
-13 6 1 0.1686 0.0015
-13 6 2 -0.4145 -0.0003
-13 6 3 0.6269 -0.0010
-13 6 4 -0.7356 0.0013
-13 6 5 0.7606 -0.0006
-13 6 6 -0.7737 0.0010
-13 6 7 0.7808 -0.0042
-13 6 8 -0.7114 0.0080
-13 6 9 0.5526 -0.0099
-13 6 10 -0.3673 0.0086
-13 7 1 -0.1628 0.0025
-13 7 2 -0.0403 -0.0024
-13 7 3 0.2652 0.0006
-13 7 4 -0.3845 0.0007
-13 7 5 0.4011 -0.0000
-13 7 6 -0.4255 0.0003
-13 7 7 0.4780 -0.0049
-13 7 8 -0.4630 0.0127
-13 7 9 0.3648 -0.0189
-13 7 10 -0.2756 0.0183
-13 8 1 -0.5088 0.0007
-13 8 2 0.3983 -0.0024
-13 8 3 -0.1886 0.0016
-13 8 4 0.0330 -0.0018
-13 8 5 0.0144 0.0055
-13 8 6 -0.0659 -0.0089
-13 8 7 0.1847 0.0061
-13 8 8 -0.2813 0.0034
-13 8 9 0.2939 -0.0138
-13 9 1 -0.5488 -0.0017
-13 9 2 0.5677 0.0007
-13 9 3 -0.4372 -0.0021
-13 9 4 0.2754 0.0006
-13 9 5 -0.2082 0.0076
-13 9 6 0.1728 -0.0171
-13 9 7 -0.0573 0.0188
-13 10 1 -0.1673 -0.0013
-13 10 2 0.3519 0.0028
-13 10 3 -0.3984 -0.0085
-13 10 4 0.3227 0.0104
-13 10 5 -0.2910 -0.0020
-13 11 1 0.2856 0.0019
-13 11 2 0.0204 -0.0014
-12 -3 1 0.1500 -0.0173
-12 -3 2 0.0734 0.0091
-12 -3 3 -0.2014 -0.0023
-12 -3 4 0.1362 -0.0016
-12 -3 5 -0.0039 0.0021
-12 -3 6 -0.0208 0.0001
-12 -3 7 -0.0823 -0.0019
-12 -3 8 0.1852 0.0000
-12 -3 9 -0.1760 0.0047
-12 -3 10 0.0593 -0.0088
-12 -3 11 0.0804 0.0102
-12 -2 1 0.2216 -0.0076
-12 -2 2 0.0602 0.0020
-12 -2 3 -0.1652 0.0027
-12 -2 4 -0.0250 -0.0067
-12 -2 5 0.2484 0.0096
-12 -2 6 -0.2457 -0.0098
-12 -2 7 0.0546 0.0073
-12 -2 8 0.1088 -0.0039
-12 -2 9 -0.1164 0.0013
-12 -2 10 0.0064 0.0000
-12 -2 11 0.1121 -0.0008
-12 -2 12 -0.1545 0.0031
-12 -1 1 0.3888 0.0033
-12 -1 2 -0.1704 -0.0023
-12 -1 3 0.1039 0.0011
-12 -1 4 -0.3665 -0.0009
-12 -1 5 0.6694 0.0025
-12 -1 6 -0.6884 -0.0044
-12 -1 7 0.4304 0.0045
-12 -1 8 -0.1395 -0.0014
-12 -1 9 -0.0022 -0.0037
-12 -1 10 0.0052 0.0068
-12 -1 11 0.0164 -0.0059
-12 -1 12 0.0084 0.0056
-12 -1 13 -0.0448 -0.0108
-12 -1 14 0.0192 0.0168
-12 0 1 0.4476 0.0070
-12 0 2 -0.3205 -0.0023
-12 0 3 0.2328 -0.0029
-12 0 4 -0.4248 0.0068
-12 0 5 0.7162 -0.0080
-12 0 6 -0.8077 0.0057
-12 0 7 0.6307 -0.0016
-12 0 8 -0.3664 0.0004
-12 0 9 0.2066 -0.0031
-12 0 10 -0.1530 0.0042
-12 0 11 0.0698 0.0001
-12 0 12 0.0881 -0.0039
-12 0 13 -0.1828 -0.0007
-12 0 14 0.0888 0.0095
-12 1 1 0.1276 0.0036
-12 1 2 -0.0450 -0.0007
-12 1 3 -0.0944 -0.0025
-12 1 4 0.0412 0.0054
-12 1 5 0.1882 -0.0076
-12 1 6 -0.3965 0.0062
-12 1 7 0.4478 -0.0012
-12 1 8 -0.4111 -0.0022
-12 1 9 0.4317 0.0009
-12 1 10 -0.4796 -0.0004
-12 1 11 0.3582 0.0055
-12 1 12 -0.0240 -0.0104
-12 1 13 -0.2627 0.0072
-12 1 14 0.2454 0.0017
-12 1 15 -0.0180 -0.0070
-12 2 1 -0.4135 -0.0001
-12 2 2 0.5038 -0.0002
-12 2 3 -0.6702 0.0011
-12 2 4 0.7282 -0.0017
-12 2 5 -0.5797 0.0004
-12 2 6 0.3071 -0.0001
-12 2 7 -0.0713 0.0025
-12 2 8 -0.1078 -0.0035
-12 2 9 0.3330 0.0008
-12 2 10 -0.5545 0.0009
-12 2 11 0.5231 0.0027
-12 2 12 -0.1429 -0.0072
-12 2 13 -0.3048 0.0069
-12 2 14 0.4566 -0.0038
-12 2 15 -0.2814 0.0019
-12 3 1 -0.7273 -0.0000
-12 3 2 0.8771 -0.0004
-12 3 3 -1.0763 0.0023
-12 3 4 1.2350 -0.0040
-12 3 5 -1.2196 0.0033
-12 3 6 1.0243 -0.0020
-12 3 7 -0.7827 0.0019
-12 3 8 0.5476 -0.0005
-12 3 9 -0.2362 -0.0029
-12 3 10 -0.1295 0.0042
-12 3 11 0.3244 -0.0014
-12 3 12 -0.1854 -0.0022
-12 3 13 -0.1538 0.0047
-12 3 14 0.3933 -0.0089
-12 3 15 -0.3619 0.0136
-12 4 1 -0.6329 0.0007
-12 4 2 0.8733 0.0000
-12 4 3 -1.1395 0.0002
-12 4 4 1.4061 -0.0006
-12 4 5 -1.5551 -0.0003
-12 4 6 1.5236 0.0009
-12 4 7 -1.3744 -0.0006
-12 4 8 1.1544 0.0009
-12 4 9 -0.8244 -0.0020
-12 4 10 0.3863 0.0014
-12 4 11 0.0370 0.0004
-12 4 12 -0.2873 -0.0011
-12 4 13 0.2837 0.0031
-12 4 14 -0.0923 -0.0104
-12 5 1 -0.2736 -0.0010
-12 5 2 0.5501 0.0013
-12 5 3 -0.8450 -0.0010
-12 5 4 1.1540 0.0007
-12 5 5 -1.4038 -0.0011
-12 5 6 1.5148 0.0007
-12 5 7 -1.4597 0.0013
-12 5 8 1.2469 -0.0038
-12 5 9 -0.9135 0.0060
-12 5 10 0.5076 -0.0074
-12 5 11 -0.0473 0.0055
-12 5 12 -0.4107 -0.0002
-12 5 13 0.6710 -0.0018
-12 5 14 -0.5623 -0.0043
-12 6 1 0.2140 -0.0029
-12 6 2 -0.0206 0.0026
-12 6 3 -0.2006 -0.0006
-12 6 4 0.4419 -0.0014
-12 6 5 -0.6918 0.0018
-12 6 6 0.9075 -0.0020
-12 6 7 -0.9926 0.0037
-12 6 8 0.8758 -0.0077
-12 6 9 -0.6251 0.0125
-12 6 10 0.3589 -0.0141
-12 6 11 -0.0595 0.0081
-12 6 12 -0.3247 0.0032
-12 6 13 0.6181 -0.0094
-12 7 1 0.6725 -0.0013
-12 7 2 -0.6393 0.0026
-12 7 3 0.5483 -0.0011
-12 7 4 -0.4223 -0.0009
-12 7 5 0.2327 0.0006
-12 7 6 0.0502 0.0016
-12 7 7 -0.3293 -0.0022
-12 7 8 0.4487 -0.0016
-12 7 9 -0.4039 0.0088
-12 7 10 0.3099 -0.0129
-12 7 11 -0.1717 0.0076
-12 7 12 -0.0731 0.0042
-12 7 13 0.2949 -0.0119
-12 8 1 0.7658 0.0024
-12 8 2 -0.9007 0.0005
-12 8 3 0.9414 -0.0011
-12 8 4 -0.9193 0.0011
-12 8 5 0.8283 -0.0039
-12 8 6 -0.5890 0.0089
-12 8 7 0.2193 -0.0118
-12 8 8 0.1159 0.0088
-12 8 9 -0.2953 -0.0008
-12 8 10 0.3290 -0.0062
-12 8 11 -0.2365 0.0062
-12 8 12 0.0318 -0.0001
-12 9 1 0.3048 0.0033
-12 9 2 -0.6018 -0.0019
-12 9 3 0.7916 0.0028
-12 9 4 -0.8673 -0.0033
-12 9 5 0.8962 -0.0004
-12 9 6 -0.8242 0.0066
-12 9 7 0.5690 -0.0099
-12 9 8 -0.2044 0.0081
-12 9 9 -0.0901 -0.0035
-12 9 10 0.1983 -0.0005
-12 9 11 -0.1172 0.0028
-12 10 1 -0.3870 -0.0007
-12 10 2 -0.0280 0.0003
-12 10 3 0.3639 0.0055
-12 10 4 -0.5127 -0.0114
-12 10 5 0.6052 0.0114
-12 10 6 -0.6800 -0.0075
-12 10 7 0.6138 0.0062
-12 10 8 -0.3685 -0.0073
-12 10 9 0.0998 0.0053
-12 11 1 -0.7873 -0.0042
-12 11 2 0.4045 0.0083
-12 11 3 -0.0351 -0.0021
-12 11 4 -0.1034 -0.0088
-12 11 5 0.1505 0.0148
-12 11 6 -0.2346 -0.0159
-12 11 7 0.2629 0.0187
-12 11 8 -0.1482 -0.0219
-12 12 1 -0.7305 0.0006
-12 12 2 0.5535 0.0136
-12 12 3 -0.3109 -0.0166
-12 12 4 0.2587 0.0088
-12 12 5 -0.2929 -0.0002
-12 13 1 -0.4159 0.0131
-12 13 2 0.4652 0.0068
-11 -6 6 0.4531 -0.0286
-11 -6 7 -0.3824 0.0265
-11 -5 1 -0.2703 0.0279
-11 -5 2 0.2299 -0.0220
-11 -5 3 -0.0301 0.0134
-11 -5 4 -0.0769 -0.0097
-11 -5 5 -0.0883 0.0124
-11 -5 6 0.2860 -0.0162
-11 -5 7 -0.1554 0.0156
-11 -5 8 -0.2653 -0.0091
-11 -5 9 0.5947 -0.0001
-11 -5 10 -0.6015 0.0076
-11 -5 11 0.3927 -0.0120
-11 -5 12 -0.1757 0.0154
-11 -4 1 -0.4333 0.0175
-11 -4 2 0.2303 -0.0105
-11 -4 3 0.0506 0.0023
-11 -4 4 -0.1522 0.0030
-11 -4 5 0.0139 -0.0035
-11 -4 6 0.1114 0.0006
-11 -4 7 0.0293 0.0015
-11 -4 8 -0.3717 0.0004
-11 -4 9 0.6399 -0.0052
-11 -4 10 -0.6655 0.0091
-11 -4 11 0.4899 -0.0104
-11 -4 12 -0.2517 0.0109
-11 -4 13 0.0799 -0.0105
-11 -4 14 -0.0263 0.0066
-11 -3 1 -0.4085 0.0064
-11 -3 2 0.1406 -0.0010
-11 -3 3 0.0889 -0.0035
-11 -3 4 -0.0341 0.0069
-11 -3 5 -0.2069 -0.0087
-11 -3 6 0.3329 0.0073
-11 -3 7 -0.1927 -0.0036
-11 -3 8 -0.0965 0.0006
-11 -3 9 0.3383 0.0007
-11 -3 10 -0.4401 -0.0017
-11 -3 11 0.4135 0.0029
-11 -3 12 -0.3127 -0.0036
-11 -3 13 0.1989 0.0045
-11 -3 14 -0.0980 -0.0068
-11 -3 15 -0.0101 0.0084
-11 -2 1 -0.3791 0.0001
-11 -2 2 0.1556 0.0014
-11 -2 3 -0.0403 -0.0010
-11 -2 4 0.2864 0.0006
-11 -2 5 -0.6768 -0.0016
-11 -2 6 0.8465 0.0021
-11 -2 7 -0.6932 -0.0006
-11 -2 8 0.3894 -0.0028
-11 -2 9 -0.1197 0.0065
-11 -2 10 -0.0696 -0.0089
-11 -2 11 0.2119 0.0086
-11 -2 12 -0.3192 -0.0071
-11 -2 13 0.3502 0.0077
-11 -2 14 -0.2508 -0.0095
-11 -2 15 0.0436 0.0074
-11 -2 16 0.1266 0.0002
-11 -1 1 -0.3941 -0.0016
-11 -1 2 0.2122 0.0004
-11 -1 3 -0.1077 0.0027
-11 -1 4 0.3899 -0.0059
-11 -1 5 -0.8517 0.0065
-11 -1 6 1.1040 -0.0044
-11 -1 7 -1.0154 0.0018
-11 -1 8 0.7543 -0.0016
-11 -1 9 -0.5205 0.0041
-11 -1 10 0.3409 -0.0052
-11 -1 11 -0.1188 0.0017
-11 -1 12 -0.1679 0.0026
-11 -1 13 0.3741 -0.0011
-11 -1 14 -0.3354 -0.0045
-11 -1 15 0.0966 0.0053
-11 -1 16 0.0879 0.0014
-11 -1 17 -0.0285 -0.0078
-11 0 1 -0.2078 -0.0001
-11 0 2 0.0044 -0.0006
-11 0 3 0.2127 0.0021
-11 0 4 -0.0660 -0.0045
-11 0 5 -0.3756 0.0060
-11 0 6 0.7718 -0.0042
-11 0 7 -0.9011 -0.0004
-11 0 8 0.8359 0.0032
-11 0 9 -0.7653 -0.0013
-11 0 10 0.7086 -0.0001
-11 0 11 -0.4992 -0.0043
-11 0 12 0.0817 0.0097
-11 0 13 0.3040 -0.0077
-11 0 14 -0.3673 -0.0005
-11 0 15 0.1369 0.0052
-11 0 16 0.0607 -0.0033
-11 0 17 0.0035 -0.0001
-11 1 1 0.2560 0.0022
-11 1 2 -0.4970 -0.0015
-11 1 3 0.8369 -0.0005
-11 1 4 -0.8929 0.0014
-11 1 5 0.5511 -0.0002
-11 1 6 -0.0350 0.0001
-11 1 7 -0.3487 -0.0030
-11 1 8 0.5311 0.0047
-11 1 9 -0.6603 -0.0017
-11 1 10 0.7642 -0.0010
-11 1 11 -0.6391 -0.0021
-11 1 12 0.1881 0.0072
-11 1 13 0.3111 -0.0070
-11 1 14 -0.4719 0.0027
-11 1 15 0.2534 0.0002
-11 1 16 0.0164 -0.0014
-11 1 17 -0.0464 0.0033
-11 2 1 0.6562 0.0018
-11 2 2 -0.9143 -0.0022
-11 2 3 1.3347 -0.0004
-11 2 4 -1.6184 0.0031
-11 2 5 1.5053 -0.0026
-11 2 6 -1.0508 0.0011
-11 2 7 0.5635 -0.0015
-11 2 8 -0.2215 0.0013
-11 2 9 -0.0626 0.0016
-11 2 10 0.3354 -0.0033
-11 2 11 -0.4098 0.0007
-11 2 12 0.1395 0.0029
-11 2 13 0.2846 -0.0044
-11 2 14 -0.4963 0.0067
-11 2 15 0.3474 -0.0101
-11 2 16 -0.0362 0.0091
-11 2 17 -0.1290 -0.0017
-11 3 1 0.6653 -0.0013
-11 3 2 -0.9232 -0.0019
-11 3 3 1.3888 0.0021
-11 3 4 -1.8989 -0.0007
-11 3 5 2.1245 0.0009
-11 3 6 -1.9349 -0.0020
-11 3 7 1.5249 0.0022
-11 3 8 -1.1068 -0.0025
-11 3 9 0.6857 0.0029
-11 3 10 -0.2313 -0.0011
-11 3 11 -0.1305 -0.0021
-11 3 12 0.2327 0.0027
-11 3 13 -0.0755 -0.0023
-11 3 14 -0.1484 0.0071
-11 3 15 0.2075 -0.0150
-11 3 16 -0.0439 0.0162
-11 3 17 -0.1456 -0.0078
-11 4 1 0.3323 -0.0029
-11 4 2 -0.5272 -0.0005
-11 4 3 0.9344 0.0025
-11 4 4 -1.5349 -0.0026
-11 4 5 2.0367 0.0025
-11 4 6 -2.1735 -0.0024
-11 4 7 1.9461 0.0023
-11 4 8 -1.5112 -0.0024
-11 4 9 0.9874 0.0008
-11 4 10 -0.4292 0.0034
-11 4 11 -0.1109 -0.0059
-11 4 12 0.5216 0.0026
-11 4 13 -0.6380 0.0017
-11 4 14 0.4118 0.0013
-11 4 15 -0.0767 -0.0091
-11 4 16 -0.0551 0.0121
-11 4 17 -0.0160 -0.0079
-11 5 1 -0.1205 -0.0012
-11 5 2 0.1064 0.0004
-11 5 3 0.0625 -0.0002
-11 5 4 -0.4950 0.0009
-11 5 5 1.0483 -0.0019
-11 5 6 -1.4458 0.0023
-11 5 7 1.4972 -0.0014
-11 5 8 -1.2088 0.0003
-11 5 9 0.7506 -0.0016
-11 5 10 -0.2836 0.0052
-11 5 11 -0.1797 -0.0052
-11 5 12 0.6325 -0.0012
-11 5 13 -0.8635 0.0072
-11 5 14 0.6561 -0.0057
-11 5 15 -0.1809 0.0003
-11 5 16 -0.1387 0.0021
-11 6 1 -0.5113 0.0006
-11 6 2 0.7272 -0.0002
-11 6 3 -0.8836 -0.0010
-11 6 4 0.7960 0.0031
-11 6 5 -0.4105 -0.0048
-11 6 6 -0.1245 0.0048
-11 6 7 0.5257 -0.0024
-11 6 8 -0.6027 0.0002
-11 6 9 0.4351 -0.0013
-11 6 10 -0.2112 0.0038
-11 6 11 -0.0477 -0.0018
-11 6 12 0.3815 -0.0053
-11 6 13 -0.6004 0.0099
-11 6 14 0.4510 -0.0078
-11 6 15 -0.0529 0.0046
-11 6 16 -0.2049 -0.0049
-11 7 1 -0.6051 -0.0007
-11 7 2 0.9588 -0.0012
-11 7 3 -1.3364 0.0022
-11 7 4 1.5594 -0.0013
-11 7 5 -1.4486 -0.0002
-11 7 6 0.9681 0.0002
-11 7 7 -0.3390 0.0016
-11 7 8 -0.1264 -0.0026
-11 7 9 0.3197 0.0003
-11 7 10 -0.3237 0.0025
-11 7 11 0.1766 -0.0005
-11 7 12 0.0978 -0.0050
-11 7 13 -0.2958 0.0072
-11 7 14 0.2049 -0.0048
-11 7 15 0.0475 0.0037
-11 8 1 -0.1959 -0.0028
-11 8 2 0.5674 -0.0002
-11 8 3 -1.0022 0.0032
-11 8 4 1.3768 -0.0046
-11 8 5 -1.5317 0.0044
-11 8 6 1.3155 -0.0036
-11 8 7 -0.7745 0.0027
-11 8 8 0.1727 -0.0009
-11 8 9 0.2397 -0.0017
-11 8 10 -0.3690 0.0028
-11 8 11 0.2262 -0.0007
-11 8 12 0.0677 -0.0019
-11 8 13 -0.2585 0.0020
-11 8 14 0.1803 -0.0011
-11 9 1 0.5531 -0.0017
-11 9 2 -0.2077 0.0014
-11 9 3 -0.2046 -0.0011
-11 9 4 0.5814 0.0007
-11 9 5 -0.8832 -0.0002
-11 9 6 0.9828 0.0012
-11 9 7 -0.7663 -0.0047
-11 9 8 0.3247 0.0085
-11 9 9 0.0874 -0.0080
-11 9 10 -0.2533 0.0023
-11 9 11 0.1292 0.0032
-11 9 12 0.1310 -0.0032
-11 9 13 -0.2754 -0.0002
-11 10 1 1.1507 0.0024
-11 10 2 -0.8696 -0.0021
-11 10 3 0.5132 -0.0016
-11 10 4 -0.2316 0.0054
-11 10 5 -0.0444 -0.0061
-11 10 6 0.3012 0.0070
-11 10 7 -0.3741 -0.0119
-11 10 8 0.2018 0.0172
-11 10 9 0.0467 -0.0134
-11 10 10 -0.1541 -0.0005
-11 10 11 0.0708 0.0120
-11 10 12 0.0750 -0.0105
-11 11 1 1.2607 0.0029
-11 11 2 -1.1528 -0.0100
-11 11 3 0.9238 0.0093
-11 11 4 -0.7796 -0.0039
-11 11 5 0.6227 0.0008
-11 11 6 -0.3831 0.0011
-11 11 7 0.1981 -0.0078
-11 11 8 -0.1747 0.0164
-11 11 9 0.2103 -0.0144
-11 11 10 -0.1647 -0.0018
-11 12 1 0.9288 -0.0065
-11 12 2 -1.0728 -0.0108
-11 12 3 1.0419 0.0213
-11 12 4 -1.0229 -0.0214
-11 12 5 0.9442 0.0176
-11 12 6 -0.7500 -0.0132
-11 12 7 0.5645 0.0040
-11 12 8 -0.4700 0.0087
-11 13 1 0.3756 -0.0206
-11 13 2 -0.6888 0.0020
-11 13 3 0.8388 0.0188
-11 13 4 -0.9132 -0.0287
-11 13 5 0.8518 0.0277
-11 13 6 -0.6644 -0.0215
-11 14 1 -0.1496 -0.0247
-11 14 2 -0.1438 0.0167
-11 14 3 0.3750 0.0045
-10 -7 1 -0.0582 -0.0254
-10 -7 2 -0.1385 0.0206
-10 -7 3 0.0828 -0.0159
-10 -7 4 -0.0088 0.0173
-10 -7 5 0.2466 -0.0237
-10 -7 6 -0.5788 0.0288
-10 -7 7 0.5102 -0.0291
-10 -7 8 -0.0375 0.0253
-10 -7 9 -0.3512 -0.0191
-10 -7 10 0.3864 0.0112
-10 -7 11 -0.2629 -0.0024
-10 -7 12 0.1891 -0.0068
-10 -6 1 0.2326 -0.0244
-10 -6 2 -0.2686 0.0168
-10 -6 3 0.0496 -0.0064
-10 -6 4 0.1468 0.0017
-10 -6 5 -0.0085 -0.0038
-10 -6 6 -0.2254 0.0074
-10 -6 7 0.0744 -0.0082
-10 -6 8 0.4543 0.0058
-10 -6 9 -0.8799 -0.0020
-10 -6 10 0.9024 -0.0022
-10 -6 11 -0.6566 0.0065
-10 -6 12 0.3839 -0.0117
-10 -6 13 -0.2022 0.0173
-10 -6 14 0.1577 -0.0194
-10 -6 15 -0.2045 0.0155
-10 -5 1 0.4559 -0.0097
-10 -5 2 -0.3199 0.0041
-10 -5 3 -0.0265 0.0044
-10 -5 4 0.2737 -0.0097
-10 -5 5 -0.1835 0.0097
-10 -5 6 0.0076 -0.0073
-10 -5 7 -0.1609 0.0058
-10 -5 8 0.6432 -0.0062
-10 -5 9 -1.0715 0.0072
-10 -5 10 1.1637 -0.0068
-10 -5 11 -0.9428 0.0053
-10 -5 12 0.5803 -0.0055
-10 -5 13 -0.2700 0.0072
-10 -5 14 0.1593 -0.0064
-10 -5 15 -0.2107 0.0012
-10 -5 16 0.2141 0.0034
-10 -4 1 0.3439 0.0014
-10 -4 2 -0.1690 -0.0039
-10 -4 3 -0.0956 0.0065
-10 -4 4 0.1568 -0.0078
-10 -4 5 0.0742 0.0073
-10 -4 6 -0.3124 -0.0054
-10 -4 7 0.2372 0.0034
-10 -4 8 0.1456 -0.0027
-10 -4 9 -0.5801 0.0022
-10 -4 10 0.8475 0.0003
-10 -4 11 -0.8680 -0.0040
-10 -4 12 0.6700 0.0052
-10 -4 13 -0.3850 -0.0036
-10 -4 14 0.1759 0.0033
-10 -4 15 -0.0871 -0.0057
-10 -4 16 0.0450 0.0065
-10 -4 17 -0.0100 -0.0022
-10 -3 1 0.0990 0.0016
-10 -3 2 0.0272 -0.0033
-10 -3 3 -0.1016 0.0023
-10 -3 4 -0.1366 -0.0002
-10 -3 5 0.6040 -0.0013
-10 -3 6 -0.9601 0.0024
-10 -3 7 0.9731 -0.0037
-10 -3 8 -0.6884 0.0040
-10 -3 9 0.2775 -0.0041
-10 -3 10 0.1268 0.0054
-10 -3 11 -0.4329 -0.0070
-10 -3 12 0.5677 0.0062
-10 -3 13 -0.5127 -0.0035
-10 -3 14 0.3131 0.0017
-10 -3 15 -0.0593 -0.0009
-10 -3 16 -0.1097 -0.0012
-10 -3 17 0.0648 0.0045
-10 -3 18 0.1521 -0.0060
-10 -2 1 0.0175 -0.0016
-10 -2 2 0.1406 -0.0009
-10 -2 3 -0.1808 -0.0000
-10 -2 4 -0.1914 0.0025
-10 -2 5 0.8074 -0.0039
-10 -2 6 -1.2762 0.0039
-10 -2 7 1.3928 -0.0035
-10 -2 8 -1.2316 0.0028
-10 -2 9 0.9436 -0.0026
-10 -2 10 -0.5926 0.0026
-10 -2 11 0.1820 -0.0014
-10 -2 12 0.2319 -0.0013
-10 -2 13 -0.4962 0.0027
-10 -2 14 0.4619 -0.0019
-10 -2 15 -0.1687 0.0023
-10 -2 16 -0.1025 -0.0054
-10 -2 17 0.0667 0.0072
-10 -2 18 0.2470 -0.0045
-10 -1 1 -0.0008 -0.0024
-10 -1 2 0.3106 -0.0000
-10 -1 3 -0.5500 0.0009
-10 -1 4 0.3113 -0.0001
-10 -1 5 0.3087 -0.0007
-10 -1 6 -0.9122 0.0003
-10 -1 7 1.2213 0.0013
-10 -1 8 -1.2546 -0.0022
-10 -1 9 1.1704 0.0010
-10 -1 10 -1.0189 0.0003
-10 -1 11 0.6994 0.0017
-10 -1 12 -0.1785 -0.0048
-10 -1 13 -0.3265 0.0038
-10 -1 14 0.4993 0.0007
-10 -1 15 -0.2839 -0.0022
-10 -1 16 -0.0092 -0.0011
-10 -1 17 0.0306 0.0038
-10 -1 18 0.2259 -0.0023
-10 -1 19 -0.4514 -0.0009
-10 0 1 -0.2235 -0.0025
-10 0 2 0.6618 0.0014
-10 0 3 -1.1591 0.0009
-10 0 4 1.2092 -0.0022
-10 0 5 -0.7097 0.0018
-10 0 6 -0.0210 -0.0016
-10 0 7 0.5814 0.0030
-10 0 8 -0.8408 -0.0032
-10 0 9 0.9420 0.0001
-10 0 10 -0.9758 0.0029
-10 0 11 0.8075 -0.0014
-10 0 12 -0.3317 -0.0017
-10 0 13 -0.2332 0.0005
-10 0 14 0.5010 0.0037
-10 0 15 -0.3516 -0.0047
-10 0 16 0.0639 0.0019
-10 0 17 0.0167 0.0003
-10 0 18 0.1477 -0.0006
-10 0 19 -0.2982 0.0016
-10 1 1 -0.5603 -0.0021
-10 1 2 0.9905 0.0033
-10 1 3 -1.6435 -0.0013
-10 1 4 2.0310 -0.0011
-10 1 5 -1.8162 0.0010
-10 1 6 1.1251 0.0000
-10 1 7 -0.4103 0.0004
-10 1 8 -0.0341 -0.0003
-10 1 9 0.2819 -0.0025
-10 1 10 -0.4599 0.0045
-10 1 11 0.4653 -0.0026
-10 1 12 -0.1695 -0.0000
-10 1 13 -0.2659 -0.0006
-10 1 14 0.4947 0.0017
-10 1 15 -0.3699 0.0002
-10 1 16 0.0910 -0.0018
-10 1 17 0.0313 -0.0004
-10 1 18 0.0934 0.0028
-10 1 19 -0.2540 -0.0015
-10 2 1 -0.6505 0.0011
-10 2 2 0.9659 0.0028
-10 2 3 -1.6499 -0.0032
-10 2 4 2.3629 0.0015
-10 2 5 -2.5998 -0.0014
-10 2 6 2.2131 0.0022
-10 2 7 -1.5452 -0.0024
-10 2 8 0.9710 0.0026
-10 2 9 -0.5403 -0.0032
-10 2 10 0.1677 0.0016
-10 2 11 0.0829 0.0018
-10 2 12 -0.0876 -0.0023
-10 2 13 -0.1044 -0.0003
-10 2 14 0.2781 -0.0001
-10 2 15 -0.2580 0.0048
-10 2 16 0.0768 -0.0063
-10 2 17 0.0424 0.0009
-10 2 18 0.0677 0.0049
-10 2 19 -0.2761 -0.0059
-10 3 1 -0.3726 0.0049
-10 3 2 0.5042 -0.0002
-10 3 3 -1.0634 -0.0026
-10 3 4 1.9374 0.0028
-10 3 5 -2.6029 -0.0024
-10 3 6 2.6705 0.0022
-10 3 7 -2.2341 -0.0027
-10 3 8 1.6148 0.0040
-10 3 9 -0.9987 -0.0036
-10 3 10 0.4282 -0.0009
-10 3 11 0.0498 0.0055
-10 3 12 -0.3460 -0.0037
-10 3 13 0.3838 -0.0019
-10 3 14 -0.1971 0.0024
-10 3 15 -0.0142 0.0031
-10 3 16 0.0556 -0.0061
-10 3 17 0.0012 0.0033
-10 3 18 0.0692 0.0002
-10 3 19 -0.2464 -0.0015
-10 4 1 0.0602 0.0046
-10 4 2 -0.2050 -0.0026
-10 4 3 -0.0037 0.0003
-10 4 4 0.6926 0.0006
-10 4 5 -1.5083 0.0000
-10 4 6 1.9787 -0.0010
-10 4 7 -1.9209 -0.0001
-10 4 8 1.4664 0.0033
-10 4 9 -0.8625 -0.0041
-10 4 10 0.2916 -0.0002
-10 4 11 0.2039 0.0042
-10 4 12 -0.6062 -0.0016
-10 4 13 0.7657 -0.0041
-10 4 14 -0.5509 0.0050
-10 4 15 0.1459 -0.0011
-10 4 16 0.0911 -0.0018
-10 4 17 -0.1002 0.0035
-10 4 18 0.1213 -0.0065
-10 5 1 0.3996 0.0009
-10 5 2 -0.8524 -0.0025
-10 5 3 1.1339 0.0025
-10 5 4 -0.9345 -0.0023
-10 5 5 0.3106 0.0031
-10 5 6 0.3889 -0.0041
-10 5 7 -0.7978 0.0027
-10 5 8 0.7783 0.0012
-10 5 9 -0.4906 -0.0028
-10 5 10 0.1724 0.0005
-10 5 11 0.1295 0.0008
-10 5 12 -0.4516 0.0020
-10 5 13 0.6271 -0.0048
-10 5 14 -0.4396 0.0039
-10 5 15 0.0375 -0.0029
-10 5 16 0.1937 0.0038
-10 5 17 -0.1822 -0.0017
-10 5 18 0.1791 -0.0055
-10 6 1 0.4541 -0.0012
-10 6 2 -1.0582 -0.0004
-10 6 3 1.6999 0.0005
-10 6 4 -2.0114 -0.0003
-10 6 5 1.7753 0.0011
-10 6 6 -1.0843 -0.0023
-10 6 7 0.3133 0.0017
-10 6 8 0.1749 -0.0002
-10 6 9 -0.3311 0.0005
-10 6 10 0.3166 -0.0016
-10 6 11 -0.1884 -0.0004
-10 6 12 -0.0515 0.0045
-10 6 13 0.2034 -0.0048
-10 6 14 -0.0524 0.0017
-10 6 15 -0.2365 -0.0022
-10 6 16 0.3104 0.0067
-10 6 17 -0.1810 -0.0068
-10 7 1 0.0412 0.0000
-10 7 2 -0.5441 0.0006
-10 7 3 1.2394 -0.0028
-10 7 4 -1.8358 0.0047
-10 7 5 2.0047 -0.0047
-10 7 6 -1.5937 0.0032
-10 7 7 0.8117 -0.0016
-10 7 8 -0.0694 -0.0007
-10 7 9 -0.3836 0.0040
-10 7 10 0.5316 -0.0048
-10 7 11 -0.4115 0.0003
-10 7 12 0.1347 0.0049
-10 7 13 0.0102 -0.0045
-10 7 14 0.1668 0.0008
-10 7 15 -0.4283 -0.0009
-10 7 16 0.4066 0.0042
-10 8 1 -0.7904 0.0016
-10 8 2 0.5133 -0.0014
-10 8 3 0.0185 -0.0009
-10 8 4 -0.6443 0.0040
-10 8 5 1.1099 -0.0056
-10 8 6 -1.1521 0.0049
-10 8 7 0.7408 -0.0020
-10 8 8 -0.1313 -0.0024
-10 8 9 -0.3632 0.0059
-10 8 10 0.5499 -0.0046
-10 8 11 -0.3844 -0.0011
-10 8 12 0.0385 0.0050
-10 8 13 0.1249 -0.0038
-10 8 14 0.0899 0.0015
-10 8 15 -0.4186 -0.0018
-10 9 1 -1.5782 0.0000
-10 9 2 1.4935 -0.0029
-10 9 3 -1.1653 0.0042
-10 9 4 0.6714 -0.0028
-10 9 5 -0.1026 -0.0004
-10 9 6 -0.3250 0.0023
-10 9 7 0.4093 -0.0000
-10 9 8 -0.1691 -0.0045
-10 9 9 -0.1713 0.0052
-10 9 10 0.3516 0.0007
-10 9 11 -0.2380 -0.0072
-10 9 12 -0.0578 0.0069
-10 9 13 0.2241 -0.0026
-10 9 14 -0.0593 0.0026
-10 10 1 -1.7997 -0.0035
-10 10 2 1.8873 0.0019
-10 10 3 -1.7583 0.0019
-10 10 4 1.4777 -0.0038
-10 10 5 -1.0054 0.0011
-10 10 6 0.4405 0.0025
-10 10 7 -0.0274 -0.0009
-10 10 8 -0.0949 -0.0043
-10 10 9 0.0118 0.0037
-10 10 10 0.0913 0.0056
-10 10 11 -0.0868 -0.0126
-10 10 12 -0.0254 0.0079
-10 10 13 0.1235 0.0009
-10 11 1 -1.3568 -0.0021
-10 11 2 1.6690 0.0083
-10 11 3 -1.7777 -0.0088
-10 11 4 1.7400 0.0058
-10 11 5 -1.4644 -0.0054
-10 11 6 0.9781 0.0070
-10 11 7 -0.4955 -0.0037
-10 11 8 0.1745 -0.0040
-10 11 9 0.0008 0.0056
-10 11 10 -0.0767 0.0033
-10 11 11 0.0529 -0.0102
-10 11 12 0.0234 0.0034
-10 12 1 -0.5417 0.0079
-10 12 2 1.0549 0.0050
-10 12 3 -1.4067 -0.0145
-10 12 4 1.5921 0.0153
-10 12 5 -1.5035 -0.0120
-10 12 6 1.1757 0.0088
-10 12 7 -0.8050 -0.0029
-10 12 8 0.4866 -0.0062
-10 12 9 -0.1734 0.0099
-10 12 10 -0.0878 -0.0034
-10 13 1 0.2872 0.0170
-10 13 2 0.2364 -0.0067
-10 13 3 -0.7234 -0.0091
-10 13 4 1.0696 0.0166
-10 13 5 -1.1285 -0.0138
-10 13 6 0.9619 0.0071
-10 13 7 -0.7743 0.0003
-10 13 8 0.5983 -0.0073
-10 14 1 0.8026 0.0115
-10 14 2 -0.4885 -0.0109
-10 14 3 0.0412 -0.0033
-10 14 4 0.3681 0.0154
-10 14 5 -0.5329 -0.0154
-10 14 6 0.5033 0.0076
-10 15 1 0.7748 -0.0056
-10 15 2 -0.7282 -0.0020
-10 15 3 0.4463 -0.0050
-9 -9 3 -0.0588 0.0065
-9 -9 4 0.1529 -0.0142
-9 -9 5 -0.4884 0.0202
-9 -9 6 0.8568 -0.0240
-9 -9 7 -0.8427 0.0247
-9 -9 8 0.4477 -0.0221
-9 -9 9 -0.0936 0.0167
-9 -9 10 0.0077 -0.0081
-9 -9 11 -0.0118 -0.0027
-9 -8 1 0.2300 0.0071
-9 -8 2 -0.0239 -0.0031
-9 -8 3 0.0318 0.0025
-9 -8 4 -0.0512 -0.0059
-9 -8 5 -0.2468 0.0115
-9 -8 6 0.6500 -0.0157
-9 -8 7 -0.6366 0.0167
-9 -8 8 0.1627 -0.0157
-9 -8 9 0.2842 0.0133
-9 -8 10 -0.3894 -0.0080
-9 -8 11 0.2992 -0.0006
-9 -8 12 -0.2076 0.0106
-9 -8 13 0.1218 -0.0194
-9 -8 14 -0.0771 0.0238
-9 -8 15 0.1595 -0.0209
-9 -7 1 -0.0770 0.0115
-9 -7 2 0.1196 -0.0031
-9 -7 3 0.1141 -0.0053
-9 -7 4 -0.3888 0.0078
-9 -7 5 0.3092 -0.0048
-9 -7 6 -0.0436 0.0015
-9 -7 7 0.1076 -0.0004
-9 -7 8 -0.5697 -0.0001
-9 -7 9 0.9789 0.0010
-9 -7 10 -1.0181 -0.0011
-9 -7 11 0.7846 -0.0008
-9 -7 12 -0.4770 0.0051
-9 -7 13 0.2213 -0.0115
-9 -7 14 -0.1614 0.0163
-9 -7 15 0.3330 -0.0154
-9 -7 16 -0.4855 0.0087
-9 -6 1 -0.2918 0.0033
-9 -6 2 0.1999 0.0022
-9 -6 3 0.1620 -0.0100
-9 -6 4 -0.5398 0.0134
-9 -6 5 0.5724 -0.0115
-9 -6 6 -0.4122 0.0090
-9 -6 7 0.5051 -0.0084
-9 -6 8 -0.9178 0.0082
-9 -6 9 1.2916 -0.0068
-9 -6 10 -1.3495 0.0035
-9 -6 11 1.1038 0.0005
-9 -6 12 -0.6837 -0.0024
-9 -6 13 0.2817 0.0008
-9 -6 14 -0.1463 0.0015
-9 -6 15 0.3246 -0.0011
-9 -6 16 -0.5184 -0.0009
-9 -6 17 0.4453 0.0011
-9 -6 18 -0.2054 0.0000
-9 -5 1 -0.1211 -0.0042
-9 -5 2 0.0615 0.0047
-9 -5 3 0.1579 -0.0070
-9 -5 4 -0.2997 0.0070
-9 -5 5 0.1467 -0.0044
-9 -5 6 0.0981 0.0021
-9 -5 7 -0.0635 -0.0019
-9 -5 8 -0.3023 0.0033
-9 -5 9 0.7396 -0.0042
-9 -5 10 -1.0097 0.0019
-9 -5 11 1.0080 0.0030
-9 -5 12 -0.7243 -0.0063
-9 -5 13 0.3127 0.0060
-9 -5 14 -0.0590 -0.0050
-9 -5 15 0.0883 0.0057
-9 -5 16 -0.2259 -0.0053
-9 -5 17 0.2682 0.0007
-9 -5 18 -0.2223 0.0048
-9 -5 19 0.1691 -0.0054
-9 -4 1 0.2383 -0.0024
-9 -4 2 -0.2075 0.0024
-9 -4 3 0.1759 -0.0017
-9 -4 4 0.0681 -0.0005
-9 -4 5 -0.5611 0.0032
-9 -4 6 1.0190 -0.0053
-9 -4 7 -1.1287 0.0056
-9 -4 8 0.8497 -0.0034
-9 -4 9 -0.3533 0.0002
-9 -4 10 -0.1667 0.0002
-9 -4 11 0.5304 0.0021
-9 -4 12 -0.5957 -0.0030
-9 -4 13 0.3846 0.0011
-9 -4 14 -0.0897 0.0003
-9 -4 15 -0.1075 0.0009
-9 -4 16 0.1445 -0.0016
-9 -4 17 -0.0198 -0.0011
-9 -4 18 -0.2141 0.0039
-9 -4 19 0.3942 -0.0024
-9 -3 1 0.4009 0.0020
-9 -3 2 -0.4460 0.0007
-9 -3 3 0.3819 -0.0011
-9 -3 4 0.0357 -0.0000
-9 -3 5 -0.7376 0.0012
-9 -3 6 1.3887 -0.0025
-9 -3 7 -1.7027 0.0036
-9 -3 8 1.6252 -0.0026
-9 -3 9 -1.2498 -0.0001
-9 -3 10 0.7004 0.0013
-9 -3 11 -0.1249 -0.0010
-9 -3 12 -0.3054 0.0018
-9 -3 13 0.4607 -0.0039
-9 -3 14 -0.3187 0.0047
-9 -3 15 0.0019 -0.0033
-9 -3 16 0.2335 0.0020
-9 -3 17 -0.1481 -0.0014
-9 -3 18 -0.2379 -0.0006
-9 -3 19 0.6097 0.0052
-9 -3 20 -0.6662 -0.0099
-9 -2 1 0.3499 0.0018
-9 -2 2 -0.6636 0.0012
-9 -2 3 0.8737 -0.0026
-9 -2 4 -0.6227 0.0031
-9 -2 5 -0.0540 -0.0037
-9 -2 6 0.8275 0.0033
-9 -2 7 -1.3835 -0.0019
-9 -2 8 1.6026 0.0010
-9 -2 9 -1.5196 -0.0007
-9 -2 10 1.1983 0.0002
-9 -2 11 -0.6799 -0.0001
-9 -2 12 0.0553 0.0009
-9 -2 13 0.4555 -0.0010
-9 -2 14 -0.5996 -0.0003
-9 -2 15 0.3483 0.0008
-9 -2 16 -0.0099 0.0009
-9 -2 17 -0.0320 -0.0019
-9 -2 18 -0.2849 -0.0004
-9 -2 19 0.6453 0.0045
-9 -2 20 -0.7164 -0.0076
-9 -1 1 0.4090 0.0000
-9 -1 2 -0.9633 0.0006
-9 -1 3 1.5251 -0.0012
-9 -1 4 -1.6187 0.0020
-9 -1 5 1.1230 -0.0029
-9 -1 6 -0.2932 0.0030
-9 -1 7 -0.4815 -0.0024
-9 -1 8 0.9647 0.0008
-9 -1 9 -1.1573 0.0018
-9 -1 10 1.1210 -0.0041
-9 -1 11 -0.8174 0.0039
-9 -1 12 0.2291 -0.0027
-9 -1 13 0.4219 0.0039
-9 -1 14 -0.7618 -0.0065
-9 -1 15 0.6400 0.0058
-9 -1 16 -0.3143 -0.0011
-9 -1 17 0.1786 -0.0030
-9 -1 18 -0.3478 0.0037
-9 -1 19 0.5758 -0.0023
-9 -1 20 -0.5706 0.0005
-9 0 1 0.6668 -0.0000
-9 0 2 -1.2487 -0.0012
-9 0 3 2.0157 0.0015
-9 0 4 -2.4691 -0.0009
-9 0 5 2.2727 0.0006
-9 0 6 -1.5201 -0.0006
-9 0 7 0.6472 0.0002
-9 0 8 -0.0176 -0.0009
-9 0 9 -0.3355 0.0034
-9 0 10 0.5078 -0.0052
-9 0 11 -0.4518 0.0036
-9 0 12 0.0877 -0.0015
-9 0 13 0.4213 0.0030
-9 0 14 -0.7286 -0.0058
-9 0 15 0.6610 0.0051
-9 0 16 -0.3989 -0.0016
-9 0 17 0.2680 -0.0009
-9 0 18 -0.3930 0.0018
-9 0 19 0.5748 -0.0026
-9 0 20 -0.5292 0.0019
-9 1 1 0.7669 -0.0007
-9 1 2 -1.1985 -0.0012
-9 1 3 2.0073 0.0015
-9 1 4 -2.7991 -0.0008
-9 1 5 3.0423 0.0009
-9 1 6 -2.5822 -0.0012
-9 1 7 1.7850 0.0007
-9 1 8 -1.0874 -0.0008
-9 1 9 0.5951 0.0021
-9 1 10 -0.2300 -0.0017
-9 1 11 0.0274 -0.0013
-9 1 12 -0.0758 0.0026
-9 1 13 0.2927 0.0002
-9 1 14 -0.4497 -0.0027
-9 1 15 0.3994 0.0020
-9 1 16 -0.2177 -0.0014
-9 1 17 0.1374 0.0034
-9 1 18 -0.3052 -0.0046
-9 1 19 0.5635 0.0029
-9 1 20 -0.5830 -0.0021
-9 2 1 0.4026 -0.0027
-9 2 2 -0.6009 0.0003
-9 2 3 1.3097 0.0006
-9 2 4 -2.3318 -0.0001
-9 2 5 3.0475 -0.0001
-9 2 6 -3.0456 0.0001
-9 2 7 2.4897 -0.0001
-9 2 8 -1.7808 -0.0011
-9 2 9 1.1271 0.0020
-9 2 10 -0.5629 0.0004
-9 2 11 0.1388 -0.0043
-9 2 12 0.0807 0.0038
-9 2 13 -0.1022 0.0007
-9 2 14 0.0147 -0.0026
-9 2 15 0.0393 0.0003
-9 2 16 0.0254 0.0004
-9 2 17 -0.0883 0.0026
-9 2 18 -0.0584 -0.0039
-9 2 19 0.3497 0.0017
-9 2 20 -0.4433 -0.0006
-9 3 1 -0.2528 -0.0029
-9 3 2 0.3835 0.0009
-9 3 3 0.0022 0.0006
-9 3 4 -0.9468 -0.0010
-9 3 5 1.9232 0.0006
-9 3 6 -2.3829 0.0004
-9 3 7 2.2247 -0.0000
-9 3 8 -1.6813 -0.0026
-9 3 9 1.0165 0.0040
-9 3 10 -0.4092 -0.0006
-9 3 11 -0.0601 -0.0037
-9 3 12 0.3753 0.0026
-9 3 13 -0.4873 0.0020
-9 3 14 0.3540 -0.0027
-9 3 15 -0.1250 -0.0008
-9 3 16 0.0559 0.0027
-9 3 17 -0.1404 -0.0025
-9 3 18 0.1141 0.0040
-9 3 19 0.0696 -0.0062
-9 3 20 -0.1251 0.0049
-9 4 1 -0.7480 -0.0005
-9 4 2 1.2892 0.0011
-9 4 3 -1.4523 -0.0005
-9 4 4 0.9648 -0.0006
-9 4 5 -0.0867 0.0008
-9 4 6 -0.6940 0.0003
-9 4 7 1.0536 -0.0001
-9 4 8 -0.9524 -0.0026
-9 4 9 0.5842 0.0037
-9 4 10 -0.2047 -0.0004
-9 4 11 -0.0901 -0.0030
-9 4 12 0.3305 0.0018
-9 4 13 -0.4293 0.0009
-9 4 14 0.2424 -0.0006
-9 4 15 0.0907 -0.0010
-9 4 16 -0.2243 0.0009
-9 4 17 0.1105 -0.0021
-9 4 18 -0.0368 0.0065
-9 4 19 0.0868 -0.0088
-9 5 1 -0.7313 0.0014
-9 5 2 1.5636 0.0015
-9 5 3 -2.2557 -0.0025
-9 5 4 2.3888 0.0013
-9 5 5 -1.8936 -0.0001
-9 5 6 1.0285 0.0000
-9 5 7 -0.2086 0.0004
-9 5 8 -0.2489 -0.0013
-9 5 9 0.3491 0.0004
-9 5 10 -0.3085 0.0023
-9 5 11 0.2256 -0.0027
-9 5 12 -0.0832 0.0002
-9 5 13 0.0221 0.0006
-9 5 14 -0.2326 0.0010
-9 5 15 0.5615 0.0001
-9 5 16 -0.6482 -0.0037
-9 5 17 0.4843 0.0031
-9 5 18 -0.3890 0.0025
-9 5 19 0.4112 -0.0049
-9 6 1 -0.0510 0.0015
-9 6 2 0.8387 0.0007
-9 6 3 -1.7484 -0.0017
-9 6 4 2.3596 0.0008
-9 6 5 -2.3624 0.0006
-9 6 6 1.7261 -0.0018
-9 6 7 -0.7828 0.0027
-9 6 8 -0.0058 -0.0018
-9 6 9 0.4375 -0.0018
-9 6 10 -0.5916 0.0043
-9 6 11 0.5476 -0.0015
-9 6 12 -0.3769 -0.0029
-9 6 13 0.3253 0.0024
-9 6 14 -0.5883 0.0012
-9 6 15 0.9290 -0.0007
-9 6 16 -0.9457 -0.0026
-9 6 17 0.6891 0.0011
-9 6 18 -0.5555 0.0043
-9 7 1 1.1486 0.0007
-9 7 2 -0.6972 -0.0001
-9 7 3 -0.0815 0.0002
-9 7 4 0.8955 -0.0008
-9 7 5 -1.3723 0.0017
-9 7 6 1.2549 -0.0033
-9 7 7 -0.6541 0.0048
-9 7 8 -0.0391 -0.0034
-9 7 9 0.5180 -0.0010
-9 7 10 -0.6862 0.0031
-9 7 11 0.5399 0.0006
-9 7 12 -0.2272 -0.0047
-9 7 13 0.1217 0.0032
-9 7 14 -0.4503 0.0011
-9 7 15 0.8951 -0.0024
-9 7 16 -0.9515 0.0036
-9 7 17 0.6285 -0.0090
-9 8 1 2.2652 0.0002
-9 8 2 -2.2014 0.0014
-9 8 3 1.7223 -0.0018
-9 8 4 -0.9496 0.0011
-9 8 5 0.1581 0.0003
-9 8 6 0.3119 -0.0025
-9 8 7 -0.3295 0.0043
-9 8 8 0.0510 -0.0035
-9 8 9 0.2728 0.0009
-9 8 10 -0.4235 -0.0006
-9 8 11 0.2518 0.0032
-9 8 12 0.1457 -0.0038
-9 8 13 -0.3559 0.0013
-9 8 14 0.0689 -0.0004
-9 8 15 0.4594 0.0013
-9 8 16 -0.6754 0.0030
-9 8 17 0.4292 -0.0130
-9 9 1 2.5481 0.0015
-9 9 2 -2.7871 0.0024
-9 9 3 2.6423 -0.0048
-9 9 4 -2.1082 0.0046
-9 9 5 1.2938 -0.0017
-9 9 6 -0.4798 -0.0020
-9 9 7 -0.0653 0.0036
-9 9 8 0.2573 -0.0024
-9 9 9 -0.1795 0.0018
-9 9 10 0.0289 -0.0041
-9 9 11 -0.0541 0.0049
-9 9 12 0.3336 -0.0001
-9 9 13 -0.6011 -0.0040
-9 9 14 0.5029 -0.0011
-9 9 15 -0.0680 0.0098
-9 9 16 -0.2820 -0.0074
-9 10 1 1.8097 0.0037
-9 10 2 -2.3026 -0.0013
-9 10 3 2.5105 -0.0022
-9 10 4 -2.3604 0.0038
-9 10 5 1.8207 -0.0013
-9 10 6 -1.0529 -0.0028
-9 10 7 0.3256 0.0032
-9 10 8 0.1738 -0.0001
-9 10 9 -0.3786 -0.0001
-9 10 10 0.3252 -0.0041
-9 10 11 -0.1889 0.0035
-9 10 12 0.1994 0.0067
-9 10 13 -0.3823 -0.0142
-9 10 14 0.4876 0.0050
-9 11 1 0.5778 0.0024
-9 11 2 -1.2704 -0.0051
-9 11 3 1.8026 0.0041
-9 11 4 -2.0550 -0.0008
-9 11 5 1.9149 -0.0004
-9 11 6 -1.4631 -0.0009
-9 11 7 0.9044 -0.0002
-9 11 8 -0.3696 0.0041
-9 11 9 -0.0595 -0.0036
-9 11 10 0.2431 -0.0024
-9 11 11 -0.1257 0.0021
-9 11 12 -0.0756 0.0115
-9 11 13 0.0732 -0.0237
-9 12 1 -0.5201 -0.0033
-9 12 2 -0.1836 -0.0031
-9 12 3 0.8837 0.0076
-9 12 4 -1.4038 -0.0055
-9 12 5 1.5793 0.0005
-9 12 6 -1.4757 0.0029
-9 12 7 1.2625 -0.0054
-9 12 8 -0.9486 0.0071
-9 12 9 0.4920 -0.0034
-9 12 10 -0.0886 -0.0057
-9 12 11 0.0231 0.0080
-9 13 1 -1.1702 -0.0047
-9 13 2 0.7155 -0.0005
-9 13 3 -0.0815 0.0095
-9 13 4 -0.5044 -0.0121
-9 13 5 0.8182 0.0062
-9 13 6 -0.9276 0.0015
-9 13 7 1.0181 -0.0061
-9 13 8 -1.0241 0.0060
-9 13 9 0.7537 0.0009
-9 13 10 -0.3247 -0.0128
-9 14 1 -1.2111 0.0035
-9 14 2 1.1286 -0.0042
-9 14 3 -0.7345 0.0133
-9 14 4 0.2535 -0.0196
-9 14 5 0.0368 0.0153
-9 14 6 -0.1797 -0.0048
-9 14 7 0.3851 -0.0035
-9 14 8 -0.5979 0.0053
-9 15 1 -0.6427 0.0109
-9 15 2 0.8352 -0.0083
-9 15 3 -0.7188 0.0135
-9 15 4 0.4413 -0.0197
-9 15 5 -0.2782 0.0171
-9 16 1 0.0872 0.0064
-8 -10 2 0.3970 -0.0139
-8 -10 3 -0.2808 0.0066
-8 -10 4 -0.0159 -0.0023
-8 -10 5 0.4801 0.0005
-8 -10 6 -0.8173 0.0010
-8 -10 7 0.7302 -0.0018
-8 -10 8 -0.3299 0.0012
-8 -10 9 0.0378 0.0004
-8 -10 10 -0.0560 -0.0038
-8 -10 11 0.1834 0.0099
-8 -10 12 -0.1908 -0.0151
-8 -10 13 0.0829 0.0146
-8 -9 1 -0.2484 0.0088
-8 -9 2 0.2170 -0.0094
-8 -9 3 -0.2680 0.0070
-8 -9 4 0.2190 -0.0043
-8 -9 5 0.1324 0.0017
-8 -9 6 -0.5279 0.0001
-8 -9 7 0.4896 -0.0004
-8 -9 8 0.0038 0.0002
-8 -9 9 -0.4627 -0.0005
-8 -9 10 0.5263 -0.0007
-8 -9 11 -0.2966 0.0054
-8 -9 12 0.0248 -0.0112
-8 -9 13 0.1422 0.0143
-8 -9 14 -0.0673 -0.0131
-8 -9 15 -0.3039 0.0082
-8 -9 16 0.6863 -0.0006
-8 -8 1 0.1404 -0.0010
-8 -8 2 -0.0909 -0.0034
-8 -8 3 -0.2105 0.0068
-8 -8 4 0.5607 -0.0072
-8 -8 5 -0.5630 0.0047
-8 -8 6 0.3261 -0.0027
-8 -8 7 -0.3429 0.0025
-8 -8 8 0.7483 -0.0023
-8 -8 9 -1.1550 0.0007
-8 -8 10 1.2124 0.0008
-8 -8 11 -0.9230 -0.0001
-8 -8 12 0.4428 -0.0022
-8 -8 13 0.0197 0.0055
-8 -8 14 -0.1418 -0.0080
-8 -8 15 -0.2375 0.0070
-8 -8 16 0.7723 -0.0008
-8 -8 17 -0.9253 -0.0073
-8 -8 18 0.6258 0.0121
-8 -7 1 0.2723 -0.0032
-8 -7 2 -0.2195 -0.0004
-8 -7 3 -0.1293 0.0053
-8 -7 4 0.6175 -0.0065
-8 -7 5 -0.8226 0.0038
-8 -7 6 0.7492 -0.0016
-8 -7 7 -0.7824 0.0017
-8 -7 8 1.0651 -0.0023
-8 -7 9 -1.3563 0.0017
-8 -7 10 1.4267 -0.0001
-8 -7 11 -1.2231 -0.0023
-8 -7 12 0.7518 0.0043
-8 -7 13 -0.1714 -0.0040
-8 -7 14 -0.1189 0.0012
-8 -7 15 -0.1304 0.0008
-8 -7 16 0.6272 0.0002
-8 -7 17 -0.8679 -0.0031
-8 -7 18 0.7459 0.0060
-8 -7 19 -0.5190 -0.0089
-8 -6 1 -0.0087 -0.0009
-8 -6 2 -0.0801 0.0009
-8 -6 3 -0.0087 0.0014
-8 -6 4 0.1850 -0.0013
-8 -6 5 -0.1835 -0.0014
-8 -6 6 0.0604 0.0032
-8 -6 7 -0.1006 -0.0026
-8 -6 8 0.3740 0.0007
-8 -6 9 -0.7090 0.0011
-8 -6 10 0.9609 -0.0014
-8 -6 11 -1.0264 -0.0008
-8 -6 12 0.7759 0.0041
-8 -6 13 -0.2717 -0.0055
-8 -6 14 -0.1132 0.0047
-8 -6 15 0.0841 -0.0032
-8 -6 16 0.2111 0.0011
-8 -6 17 -0.4375 0.0021
-8 -6 18 0.5061 -0.0034
-8 -6 19 -0.5108 -0.0009
-8 -6 20 0.4366 0.0084
-8 -5 1 -0.4199 -0.0003
-8 -5 2 0.2048 0.0018
-8 -5 3 0.0117 -0.0015
-8 -5 4 -0.3062 0.0021
-8 -5 5 0.7472 -0.0036
-8 -5 6 -1.1353 0.0044
-8 -5 7 1.2002 -0.0039
-8 -5 8 -0.9136 0.0020
-8 -5 9 0.4283 0.0010
-8 -5 10 0.1119 -0.0027
-8 -5 11 -0.5317 0.0018
-8 -5 12 0.6066 -0.0004
-8 -5 13 -0.3052 0.0001
-8 -5 14 -0.0943 0.0004
-8 -5 15 0.2947 -0.0021
-8 -5 16 -0.2559 0.0021
-8 -5 17 0.0799 0.0019
-8 -5 18 0.1792 -0.0050
-8 -5 19 -0.4469 0.0006
-8 -5 20 0.5522 0.0098
-8 -4 1 -0.6208 -0.0007
-8 -4 2 0.5152 0.0007
-8 -4 3 -0.3006 -0.0005
-8 -4 4 -0.1751 0.0003
-8 -4 5 0.8994 0.0003
-8 -4 6 -1.5907 -0.0006
-8 -4 7 1.9387 0.0001
-8 -4 8 -1.8454 -0.0005
-8 -4 9 1.3863 0.0023
-8 -4 10 -0.7013 -0.0032
-8 -4 11 0.0133 0.0023
-8 -4 12 0.4054 -0.0023
-8 -4 13 -0.4216 0.0038
-8 -4 14 0.1459 -0.0035
-8 -4 15 0.1868 -0.0003
-8 -4 16 -0.3663 0.0035
-8 -4 17 0.2626 -0.0025
-8 -4 18 0.1138 0.0005
-8 -4 19 -0.5575 -0.0033
-8 -4 20 0.7882 0.0113
-8 -4 21 -0.6866 -0.0181
-8 -3 1 -0.6231 0.0013
-8 -3 2 0.8562 -0.0017
-8 -3 3 -0.9839 0.0012
-8 -3 4 0.7359 -0.0016
-8 -3 5 -0.0631 0.0034
-8 -3 6 -0.8029 -0.0043
-8 -3 7 1.5254 0.0032
-8 -3 8 -1.8627 -0.0021
-8 -3 9 1.7342 0.0020
-8 -3 10 -1.2044 -0.0011
-8 -3 11 0.4579 -0.0006
-8 -3 12 0.2464 0.0006
-8 -3 13 -0.6624 0.0010
-8 -3 14 0.6670 -0.0013
-8 -3 15 -0.3562 -0.0009
-8 -3 16 0.0340 0.0029
-8 -3 17 -0.0120 -0.0026
-8 -3 18 0.3438 0.0014
-8 -3 19 -0.7760 -0.0023
-8 -3 20 0.9909 0.0057
-8 -3 21 -0.8722 -0.0091
-8 -2 1 -0.7282 0.0036
-8 -2 2 1.2831 -0.0026
-8 -2 3 -1.8056 0.0001
-8 -2 4 1.9487 0.0008
-8 -2 5 -1.5412 0.0007
-8 -2 6 0.6846 -0.0019
-8 -2 7 0.2988 0.0013
-8 -2 8 -1.0497 -0.0002
-8 -2 9 1.3569 -0.0008
-8 -2 10 -1.1891 0.0023
-8 -2 11 0.6192 -0.0034
-8 -2 12 0.1797 0.0030
-8 -2 13 -0.8919 -0.0021
-8 -2 14 1.1822 0.0020
-8 -2 15 -0.9819 -0.0016
-8 -2 16 0.5963 -0.0002
-8 -2 17 -0.4297 0.0025
-8 -2 18 0.6062 -0.0039
-8 -2 19 -0.8971 0.0041
-8 -2 20 0.9921 -0.0028
-8 -2 21 -0.7909 0.0003
-8 -1 1 -1.0249 0.0035
-8 -1 2 1.6866 -0.0024
-8 -1 3 -2.4252 -0.0007
-8 -1 4 2.8981 0.0026
-8 -1 5 -2.8137 -0.0023
-8 -1 6 2.1298 0.0014
-8 -1 7 -1.1314 -0.0009
-8 -1 8 0.2170 0.0010
-8 -1 9 0.3792 -0.0020
-8 -1 10 -0.5921 0.0028
-8 -1 11 0.3811 -0.0020
-8 -1 12 0.2137 0.0003
-8 -1 13 -0.9070 -0.0003
-8 -1 14 1.2822 0.0015
-8 -1 15 -1.1627 -0.0011
-8 -1 16 0.7846 -0.0013
-8 -1 17 -0.5475 0.0034
-8 -1 18 0.6275 -0.0047
-8 -1 19 -0.8411 0.0053
-8 -1 20 0.8645 -0.0042
-8 -1 21 -0.5823 0.0008
-8 -1 22 0.2020 0.0028
-8 0 1 -1.1064 0.0021
-8 0 2 1.6820 -0.0027
-8 0 3 -2.4882 0.0015
-8 0 4 3.2402 -0.0004
-8 0 5 -3.5213 -0.0001
-8 0 6 3.1368 -0.0001
-8 0 7 -2.3175 0.0008
-8 0 8 1.4505 -0.0009
-8 0 9 -0.7322 -0.0003
-8 0 10 0.2148 0.0007
-8 0 11 -0.0070 0.0013
-8 0 12 0.1856 -0.0031
-8 0 13 -0.5763 0.0021
-8 0 14 0.8300 0.0001
-8 0 15 -0.7406 -0.0009
-8 0 16 0.4246 0.0012
-8 0 17 -0.2029 -0.0021
-8 0 18 0.2992 0.0018
-8 0 19 -0.5901 0.0004
-8 0 20 0.6965 -0.0009
-8 0 21 -0.4233 -0.0021
-8 1 1 -0.5129 0.0006
-8 1 2 0.8890 -0.0016
-8 1 3 -1.6839 0.0025
-8 1 4 2.6969 -0.0030
-8 1 5 -3.3894 0.0027
-8 1 6 3.3940 -0.0025
-8 1 7 -2.8445 0.0027
-8 1 8 2.0906 -0.0019
-8 1 9 -1.3216 0.0000
-8 1 10 0.6130 0.0001
-8 1 11 -0.1058 0.0019
-8 1 12 -0.0788 -0.0024
-8 1 13 0.0019 0.0004
-8 1 14 0.1292 0.0007
-8 1 15 -0.1130 -0.0000
-8 1 16 -0.1021 0.0012
-8 1 17 0.3190 -0.0041
-8 1 18 -0.2409 0.0042
-8 1 19 -0.1302 -0.0004
-8 1 20 0.3917 -0.0019
-8 1 21 -0.2433 -0.0002
-8 2 1 0.5950 -0.0013
-8 2 2 -0.5742 0.0018
-8 2 3 -0.0158 -0.0010
-8 2 4 1.1072 -0.0002
-8 2 5 -2.1257 0.0006
-8 2 6 2.5619 -0.0011
-8 2 7 -2.3860 0.0011
-8 2 8 1.8431 0.0006
-8 2 9 -1.1395 -0.0025
-8 2 10 0.4348 0.0013
-8 2 11 0.1109 0.0011
-8 2 12 -0.4081 -0.0005
-8 2 13 0.4511 -0.0019
-8 2 14 -0.2985 0.0009
-8 2 15 0.1419 0.0027
-8 2 16 -0.2210 -0.0033
-8 2 17 0.4883 0.0010
-8 2 18 -0.5759 -0.0013
-8 2 19 0.3143 0.0046
-8 2 20 -0.0242 -0.0055
-8 2 21 0.0335 0.0023
-8 3 1 1.4486 -0.0024
-8 3 2 -1.9656 0.0033
-8 3 3 1.8983 -0.0030
-8 3 4 -1.1123 0.0027
-8 3 5 0.0440 -0.0024
-8 3 6 0.7775 0.0014
-8 3 7 -1.1239 -0.0010
-8 3 8 1.0202 0.0027
-8 3 9 -0.6212 -0.0035
-8 3 10 0.1615 0.0006
-8 3 11 0.1868 0.0025
-8 3 12 -0.3911 -0.0015
-8 3 13 0.4065 -0.0010
-8 3 14 -0.1567 -0.0003
-8 3 15 -0.1969 0.0037
-8 3 16 0.2749 -0.0044
-8 3 17 0.0127 0.0036
-8 3 18 -0.2960 -0.0048
-8 3 19 0.2966 0.0062
-8 3 20 -0.1960 -0.0039
-8 3 21 0.2154 -0.0004
-8 4 1 1.3443 -0.0012
-8 4 2 -2.3696 0.0002
-8 4 3 2.9794 0.0007
-8 4 4 -2.8256 -0.0001
-8 4 5 2.0554 -0.0009
-8 4 6 -1.0495 0.0008
-8 4 7 0.1800 -0.0010
-8 4 8 0.2926 0.0021
-8 4 9 -0.3618 -0.0016
-8 4 10 0.2558 -0.0018
-8 4 11 -0.1466 0.0040
-8 4 12 0.0483 -0.0023
-8 4 13 -0.0600 0.0002
-8 4 14 0.3627 -0.0006
-8 4 15 -0.8292 0.0008
-8 4 16 1.0294 0.0007
-8 4 17 -0.8076 -0.0001
-8 4 18 0.4750 -0.0033
-8 4 19 -0.2749 0.0038
-8 4 20 0.0960 0.0004
-8 5 1 0.1428 -0.0004
-8 5 2 -1.3152 -0.0018
-8 5 3 2.3862 0.0038
-8 5 4 -2.8935 -0.0038
-8 5 5 2.6770 0.0024
-8 5 6 -1.8487 -0.0009
-8 5 7 0.7810 -0.0008
-8 5 8 0.0594 0.0018
-8 5 9 -0.4724 -0.0002
-8 5 10 0.5927 -0.0024
-8 5 11 -0.5670 0.0020
-8 5 12 0.4493 0.0004
-8 5 13 -0.4303 -0.0004
-8 5 14 0.7440 -0.0013
-8 5 15 -1.2418 0.0000
-8 5 16 1.4772 0.0023
-8 5 17 -1.3179 0.0002
-8 5 18 1.0517 -0.0055
-8 5 19 -0.8303 0.0052
-8 5 20 0.5045 0.0006
-8 6 1 -1.7021 -0.0019
-8 6 2 0.8383 0.0010
-8 6 3 0.2707 0.0010
-8 6 4 -1.2084 -0.0026
-8 6 5 1.6228 0.0030
-8 6 6 -1.3478 -0.0014
-8 6 7 0.5987 -0.0016
-8 6 8 0.1490 0.0029
-8 6 9 -0.5885 -0.0007
-8 6 10 0.7168 -0.0009
-8 6 11 -0.5981 -0.0013
-8 6 12 0.3347 0.0034
-8 6 13 -0.2353 -0.0005
-8 6 14 0.5686 -0.0039
-8 6 15 -1.1083 0.0040
-8 6 16 1.3441 -0.0033
-8 6 17 -1.1693 0.0077
-8 6 18 0.9246 -0.0123
-8 6 19 -0.7721 0.0084
-8 7 1 -3.2860 -0.0023
-8 7 2 2.9585 0.0027
-8 7 3 -2.1389 -0.0021
-8 7 4 1.0818 0.0003
-8 7 5 -0.1684 0.0015
-8 7 6 -0.2521 -0.0011
-8 7 7 0.1659 -0.0016
-8 7 8 0.1298 0.0028
-8 7 9 -0.3668 -0.0010
-8 7 10 0.4215 0.0001
-8 7 11 -0.2014 -0.0023
-8 7 12 -0.2272 0.0030
-8 7 13 0.4655 0.0009
-8 7 14 -0.1578 -0.0042
-8 7 15 -0.4598 0.0035
-8 7 16 0.7860 -0.0044
-8 7 17 -0.6278 0.0101
-8 7 18 0.3429 -0.0122
-8 8 1 -3.6576 0.0003
-8 8 2 3.8314 -0.0011
-8 8 3 -3.4451 0.0004
-8 8 4 2.5687 0.0000
-8 8 5 -1.4893 0.0002
-8 8 6 0.5954 0.0003
-8 8 7 -0.0770 -0.0016
-8 8 8 -0.1231 0.0015
-8 8 9 0.1181 -0.0001
-8 8 10 -0.0631 0.0001
-8 8 11 0.2195 -0.0009
-8 8 12 -0.6854 -0.0009
-8 8 13 1.0971 0.0033
-8 8 14 -0.9694 -0.0002
-8 8 15 0.3594 -0.0064
-8 8 16 0.1514 0.0061
-8 8 17 -0.1822 0.0013
-8 9 1 -2.5735 0.0012
-8 9 2 3.1332 -0.0043
-8 9 3 -3.2286 0.0044
-8 9 4 2.7869 -0.0022
-8 9 5 -1.9511 -0.0007
-8 9 6 1.0323 0.0029
-8 9 7 -0.2704 -0.0027
-8 9 8 -0.2323 0.0004
-8 9 9 0.4104 0.0008
-8 9 10 -0.3159 0.0002
-8 9 11 0.2598 0.0012
-8 9 12 -0.5560 -0.0073
-8 9 13 1.0609 0.0098
-8 9 14 -1.2510 0.0001
-8 9 15 0.8718 -0.0144
-8 9 16 -0.2745 0.0166
-8 10 1 -0.7939 -0.0017
-8 10 2 1.6139 -0.0015
-8 10 3 -2.1547 0.0038
-8 10 4 2.2525 -0.0035
-8 10 5 -1.9172 0.0004
-8 10 6 1.3472 0.0027
-8 10 7 -0.7330 -0.0023
-8 10 8 0.1868 -0.0007
-8 10 9 0.1385 0.0007
-8 10 10 -0.1093 0.0024
-8 10 11 -0.1147 0.0005
-8 10 12 0.1121 -0.0125
-8 10 13 0.3015 0.0199
-8 10 14 -0.7675 -0.0091
-8 10 15 0.7945 -0.0099
-8 11 1 0.6730 -0.0031
-8 11 2 0.1930 0.0030
-8 11 3 -0.9920 -0.0006
-8 11 4 1.5019 -0.0024
-8 11 5 -1.6329 0.0030
-8 11 6 1.5083 -0.0015
-8 11 7 -1.2602 0.0012
-8 11 8 0.9007 -0.0019
-8 11 9 -0.5131 -0.0019
-8 11 10 0.3591 0.0094
-8 11 11 -0.5550 -0.0083
-8 11 12 0.7763 -0.0075
-8 11 13 -0.5921 0.0229
-8 11 14 0.0594 -0.0189
-8 12 1 1.4098 -0.0006
-8 12 2 -0.7782 0.0044
-8 12 3 0.0081 -0.0059
-8 12 4 0.6425 0.0031
-8 12 5 -1.0021 0.0013
-8 12 6 1.1664 -0.0034
-8 12 7 -1.2702 0.0037
-8 12 8 1.2273 -0.0023
-8 12 9 -0.9421 -0.0051
-8 12 10 0.6443 0.0175
-8 12 11 -0.6687 -0.0218
-8 12 12 0.9233 0.0079
-8 13 1 1.4523 -0.0000
-8 13 2 -1.2277 0.0050
-8 13 3 0.7110 -0.0109
-8 13 4 -0.1588 0.0114
-8 13 5 -0.1824 -0.0059
-8 13 6 0.3872 -0.0003
-8 13 7 -0.6471 0.0040
-8 13 8 0.8684 -0.0046
-8 13 9 -0.8013 -0.0011
-8 13 10 0.5232 0.0142
-8 13 11 -0.4101 -0.0241
-8 14 1 0.8601 -0.0029
-8 14 2 -1.0046 0.0053
-8 14 3 0.8160 -0.0112
-8 14 4 -0.4854 0.0135
-8 14 5 0.3005 -0.0082
-8 14 6 -0.2330 -0.0003
-8 14 7 0.0463 0.0072
-8 14 8 0.2393 -0.0119
-8 14 9 -0.3420 0.0117
-8 15 1 -0.0627 -0.0029
-8 15 2 -0.2743 0.0022
-8 15 3 0.3625 -0.0042
-8 15 4 -0.2681 0.0049
-8 15 5 0.2491 -0.0001
-8 15 6 -0.3328 -0.0072
-8 16 1 -0.6220 0.0011
-8 16 2 0.2900 -0.0017
-8 16 3 -0.0678 0.0021
-7 -11 1 0.4991 -0.0168
-7 -11 2 -0.6166 0.0142
-7 -11 3 0.4760 -0.0088
-7 -11 4 -0.0807 0.0075
-7 -11 5 -0.3239 -0.0090
-7 -11 6 0.4673 0.0090
-7 -11 7 -0.2936 -0.0081
-7 -11 8 0.0114 0.0076
-7 -11 9 0.0865 -0.0063
-7 -11 10 0.0905 0.0051
-7 -11 11 -0.3441 -0.0058
-7 -11 12 0.4282 0.0058
-7 -11 13 -0.2848 -0.0007
-7 -11 14 -0.0108 -0.0066
-7 -10 1 0.1128 -0.0114
-7 -10 2 -0.2473 0.0086
-7 -10 3 0.2899 -0.0047
-7 -10 4 -0.1543 0.0039
-7 -10 5 -0.1234 -0.0043
-7 -10 6 0.2830 0.0042
-7 -10 7 -0.0635 -0.0046
-7 -10 8 -0.4367 0.0053
-7 -10 9 0.7866 -0.0043
-7 -10 10 -0.6871 0.0033
-7 -10 11 0.2524 -0.0048
-7 -10 12 0.2068 0.0060
-7 -10 13 -0.4509 -0.0026
-7 -10 14 0.3186 -0.0037
-7 -10 15 0.2009 0.0069
-7 -10 16 -0.7653 -0.0063
-7 -10 17 0.8700 0.0053
-7 -9 1 -0.3595 -0.0019
-7 -9 2 0.2279 0.0003
-7 -9 3 0.0482 0.0009
-7 -9 4 -0.3434 -0.0007
-7 -9 5 0.4241 0.0010
-7 -9 6 -0.3831 -0.0015
-7 -9 7 0.5632 0.0007
-7 -9 8 -1.0325 0.0003
-7 -9 9 1.4390 0.0001
-7 -9 10 -1.4412 -0.0003
-7 -9 11 1.0174 -0.0015
-7 -9 12 -0.3460 0.0031
-7 -9 13 -0.2949 -0.0018
-7 -9 14 0.5049 -0.0011
-7 -9 15 -0.0499 0.0034
-7 -9 16 -0.7267 -0.0055
-7 -9 17 1.1411 0.0080
-7 -9 18 -0.9207 -0.0089
-7 -8 1 -0.4002 0.0042
-7 -8 2 0.3948 -0.0046
-7 -8 3 -0.1451 0.0041
-7 -8 4 -0.3023 -0.0038
-7 -8 5 0.6030 0.0049
-7 -8 6 -0.6818 -0.0057
-7 -8 7 0.8020 0.0048
-7 -8 8 -1.0987 -0.0036
-7 -8 9 1.4029 0.0030
-7 -8 10 -1.5178 -0.0018
-7 -8 11 1.3525 -0.0000
-7 -8 12 -0.8464 0.0006
-7 -8 13 0.1205 0.0001
-7 -8 14 0.3590 -0.0001
-7 -8 15 -0.1775 -0.0004
-7 -8 16 -0.4723 -0.0007
-7 -8 17 0.9762 0.0036
-7 -8 18 -1.0103 -0.0059
-7 -8 19 0.7427 0.0064
-7 -8 20 -0.4145 -0.0059
-7 -7 1 0.0139 0.0045
-7 -7 2 0.2151 -0.0050
-7 -7 3 -0.3176 0.0044
-7 -7 4 0.2095 -0.0048
-7 -7 5 -0.1029 0.0060
-7 -7 6 0.0613 -0.0060
-7 -7 7 0.0585 0.0047
-7 -7 8 -0.3016 -0.0036
-7 -7 9 0.5833 0.0024
-7 -7 10 -0.8653 -0.0003
-7 -7 11 1.0682 -0.0013
-7 -7 12 -0.9558 0.0008
-7 -7 13 0.4460 0.0004
-7 -7 14 0.0969 0.0001
-7 -7 15 -0.2227 -0.0019
-7 -7 16 -0.0571 0.0033
-7 -7 17 0.3828 -0.0035
-7 -7 18 -0.5549 0.0021
-7 -7 19 0.6082 0.0018
-7 -7 20 -0.5288 -0.0070
-7 -6 1 0.4842 0.0018
-7 -6 2 -0.1105 -0.0029
-7 -6 3 -0.3445 0.0027
-7 -6 4 0.7600 -0.0033
-7 -6 5 -1.1301 0.0034
-7 -6 6 1.3372 -0.0020
-7 -6 7 -1.2510 0.0003
-7 -6 8 0.9367 0.0002
-7 -6 9 -0.5237 -0.0007
-7 -6 10 0.0270 0.0019
-7 -6 11 0.4765 -0.0024
-7 -6 12 -0.7037 0.0017
-7 -6 13 0.4781 -0.0008
-7 -6 14 -0.0289 0.0004
-7 -6 15 -0.2729 -0.0002
-7 -6 16 0.3252 0.0013
-7 -6 17 -0.2293 -0.0043
-7 -6 18 0.0139 0.0059
-7 -6 19 0.3042 -0.0012
-7 -6 20 -0.5312 -0.0085
-7 -6 21 0.4551 0.0149
-7 -5 1 0.7300 -0.0009
-7 -5 2 -0.4926 0.0001
-7 -5 3 0.0552 0.0003
-7 -5 4 0.5779 -0.0008
-7 -5 5 -1.3198 -0.0001
-7 -5 6 1.8973 0.0024
-7 -5 7 -2.0732 -0.0038
-7 -5 8 1.8604 0.0038
-7 -5 9 -1.3883 -0.0032
-7 -5 10 0.7345 0.0024
-7 -5 11 -0.0378 -0.0011
-7 -5 12 -0.4196 0.0005
-7 -5 13 0.4505 -0.0013
-7 -5 14 -0.1756 0.0008
-7 -5 15 -0.1383 0.0023
-7 -5 16 0.3316 -0.0042
-7 -5 17 -0.3396 0.0014
-7 -5 18 0.1023 0.0028
-7 -5 19 0.3368 -0.0012
-7 -5 20 -0.7298 -0.0072
-7 -5 21 0.7962 0.0146
-7 -5 22 -0.5061 -0.0143
-7 -4 1 0.8584 -0.0026
-7 -4 2 -0.9984 0.0020
-7 -4 3 0.9538 -0.0005
-7 -4 4 -0.5604 -0.0007
-7 -4 5 -0.1979 -0.0002
-7 -4 6 1.0758 0.0022
-7 -4 7 -1.7367 -0.0033
-7 -4 8 1.9767 0.0035
-7 -4 9 -1.7539 -0.0033
-7 -4 10 1.1367 0.0014
-7 -4 11 -0.3253 0.0014
-7 -4 12 -0.3726 -0.0019
-7 -4 13 0.7141 -0.0006
-7 -4 14 -0.6754 0.0015
-7 -4 15 0.4228 0.0016
-7 -4 16 -0.1805 -0.0053
-7 -4 17 0.1304 0.0044
-7 -4 18 -0.3466 0.0001
-7 -4 19 0.7450 -0.0024
-7 -4 20 -1.0973 -0.0007
-7 -4 21 1.1570 0.0056
-7 -4 22 -0.8503 -0.0070
-7 -3 1 1.1404 -0.0031
-7 -3 2 -1.6659 0.0023
-7 -3 3 2.0719 0.0007
-7 -3 4 -2.1175 -0.0030
-7 -3 5 1.6393 0.0025
-7 -3 6 -0.7057 -0.0012
-7 -3 7 -0.3676 0.0006
-7 -3 8 1.1807 0.0005
-7 -3 9 -1.4549 -0.0017
-7 -3 10 1.1341 0.0007
-7 -3 11 -0.3724 0.0018
-7 -3 12 -0.5250 -0.0021
-7 -3 13 1.1989 -0.0007
-7 -3 14 -1.4076 0.0031
-7 -3 15 1.1912 -0.0023
-7 -3 16 -0.8431 -0.0001
-7 -3 17 0.6711 0.0005
-7 -3 18 -0.7766 0.0019
-7 -3 19 1.0414 -0.0047
-7 -3 20 -1.2487 0.0052
-7 -3 21 1.2069 -0.0030
-7 -3 22 -0.8688 0.0000
-7 -2 1 1.5694 -0.0033
-7 -2 2 -2.3079 0.0029
-7 -2 3 2.9838 0.0005
-7 -2 4 -3.3903 -0.0029
-7 -2 5 3.2878 0.0028
-7 -2 6 -2.5654 -0.0022
-7 -2 7 1.4246 0.0018
-7 -2 8 -0.2954 -0.0006
-7 -2 9 -0.4442 -0.0009
-7 -2 10 0.6156 0.0009
-7 -2 11 -0.2108 0.0001
-7 -2 12 -0.5915 0.0002
-7 -2 13 1.3863 -0.0020
-7 -2 14 -1.7362 0.0038
-7 -2 15 1.5228 -0.0045
-7 -2 16 -1.0381 0.0040
-7 -2 17 0.6881 -0.0028
-7 -2 18 -0.6565 0.0023
-7 -2 19 0.8345 -0.0032
-7 -2 20 -0.9663 0.0041
-7 -2 21 0.8531 -0.0031
-7 -2 22 -0.5120 0.0002
-7 -1 1 1.6495 -0.0036
-7 -1 2 -2.4146 0.0045
-7 -1 3 3.2177 -0.0025
-7 -1 4 -3.8936 0.0009
-7 -1 5 4.1540 -0.0008
-7 -1 6 -3.7784 0.0009
-7 -1 7 2.8728 -0.0009
-7 -1 8 -1.7828 0.0013
-7 -1 9 0.8071 -0.0013
-7 -1 10 -0.1391 0.0008
-7 -1 11 -0.0436 -0.0009
-7 -1 12 -0.3014 0.0015
-7 -1 13 0.8830 -0.0018
-7 -1 14 -1.2197 0.0019
-7 -1 15 1.0527 -0.0023
-7 -1 16 -0.5457 0.0020
-7 -1 17 0.0952 -0.0002
-7 -1 18 0.0039 -0.0012
-7 -1 19 0.2172 0.0008
-7 -1 20 -0.4347 0.0001
-7 -1 21 0.3568 0.0003
-7 -1 22 -0.0507 -0.0015
-7 0 1 0.8055 -0.0021
-7 0 2 -1.4208 0.0036
-7 0 3 2.2903 -0.0034
-7 0 4 -3.2374 0.0031
-7 0 5 3.8619 -0.0030
-7 0 6 -3.8526 0.0029
-7 0 7 3.2779 -0.0029
-7 0 8 -2.4133 0.0024
-7 0 9 1.4421 -0.0008
-7 0 10 -0.5047 -0.0005
-7 0 11 -0.1469 0.0004
-7 0 12 0.3045 -0.0002
-7 0 13 -0.0666 0.0009
-7 0 14 -0.2100 -0.0009
-7 0 15 0.2002 0.0001
-7 0 16 0.1595 -0.0005
-7 0 17 -0.6102 0.0023
-7 0 18 0.7524 -0.0026
-7 0 19 -0.4577 0.0004
-7 0 20 0.0748 0.0010
-7 0 21 -0.0261 0.0000
-7 0 22 0.2578 -0.0010
-7 1 1 -0.8160 0.0018
-7 1 2 0.6089 -0.0014
-7 1 3 0.1393 0.0005
-7 1 4 -1.2674 0.0004
-7 1 5 2.2413 -0.0007
-7 1 6 -2.6294 0.0010
-7 1 7 2.4401 -0.0015
-7 1 8 -1.8939 0.0007
-7 1 9 1.1273 0.0012
-7 1 10 -0.2661 -0.0019
-7 1 11 -0.4498 0.0013
-7 1 12 0.8020 -0.0018
-7 1 13 -0.7554 0.0028
-7 1 14 0.4620 -0.0013
-7 1 15 -0.2231 -0.0015
-7 1 16 0.3404 0.0017
-7 1 17 -0.7727 0.0002
-7 1 18 1.0583 0.0005
-7 1 19 -0.8548 -0.0038
-7 1 20 0.4214 0.0044
-7 1 21 -0.2477 -0.0006
-7 1 22 0.3585 -0.0031
-7 2 1 -2.1358 0.0040
-7 2 2 2.6135 -0.0048
-7 2 3 -2.3620 0.0037
-7 2 4 1.3916 -0.0025
-7 2 5 -0.2362 0.0018
-7 2 6 -0.5864 -0.0009
-7 2 7 0.9330 0.0002
-7 2 8 -0.8688 -0.0012
-7 2 9 0.4868 0.0024
-7 2 10 0.0404 -0.0013
-7 2 11 -0.4938 -0.0003
-7 2 12 0.7431 -0.0006
-7 2 13 -0.7109 0.0022
-7 2 14 0.3489 -0.0003
-7 2 15 0.1379 -0.0031
-7 2 16 -0.2811 0.0031
-7 2 17 -0.1089 -0.0011
-7 2 18 0.6050 0.0018
-7 2 19 -0.7029 -0.0043
-7 2 20 0.4721 0.0034
-7 2 21 -0.3105 0.0024
-7 2 22 0.3015 -0.0085
-7 3 1 -1.9976 0.0018
-7 3 2 3.1857 -0.0021
-7 3 3 -3.7120 0.0012
-7 3 4 3.3292 -0.0007
-7 3 5 -2.3562 0.0006
-7 3 6 1.2457 0.0003
-7 3 7 -0.3156 -0.0009
-7 3 8 -0.2159 -0.0005
-7 3 9 0.3012 0.0014
-7 3 10 -0.1438 0.0004
-7 3 11 -0.0286 -0.0021
-7 3 12 0.1527 0.0006
-7 3 13 -0.1331 0.0014
-7 3 14 -0.2363 -0.0007
-7 3 15 0.8732 -0.0006
-7 3 16 -1.2541 -0.0004
-7 3 17 1.0155 0.0016
-7 3 18 -0.4369 -0.0000
-7 3 19 0.0126 -0.0016
-7 3 20 0.1542 0.0001
-7 3 21 -0.2193 0.0038
-7 4 1 -0.1876 -0.0005
-7 4 2 1.7137 0.0012
-7 4 3 -2.9046 -0.0025
-7 4 4 3.3095 0.0024
-7 4 5 -2.9192 -0.0018
-7 4 6 1.9437 0.0021
-7 4 7 -0.7525 -0.0022
-7 4 8 -0.1755 0.0009
-7 4 9 0.5914 -0.0001
-7 4 10 -0.6504 0.0010
-7 4 11 0.5796 -0.0010
-7 4 12 -0.4373 -0.0006
-7 4 13 0.3617 0.0012
-7 4 14 -0.6511 -0.0003
-7 4 15 1.3030 0.0009
-7 4 16 -1.8259 -0.0027
-7 4 17 1.8068 0.0017
-7 4 18 -1.3600 0.0013
-7 4 19 0.8072 -0.0016
-7 4 20 -0.2876 -0.0007
-7 4 21 -0.1046 0.0013
-7 5 1 2.4323 0.0016
-7 5 2 -1.1204 -0.0009
-7 5 3 -0.2940 -0.0010
-7 5 4 1.3303 0.0019
-7 5 5 -1.7148 -0.0020
-7 5 6 1.3471 0.0019
-7 5 7 -0.4713 -0.0014
-7 5 8 -0.3677 0.0008
-7 5 9 0.7997 -0.0010
-7 5 10 -0.8745 0.0008
-7 5 11 0.7498 0.0012
-7 5 12 -0.4898 -0.0023
-7 5 13 0.2963 -0.0005
-7 5 14 -0.4981 0.0037
-7 5 15 1.0837 -0.0027
-7 5 16 -1.6028 0.0007
-7 5 17 1.7112 -0.0029
-7 5 18 -1.4729 0.0053
-7 5 19 1.0371 -0.0017
-7 5 20 -0.4483 -0.0043
-7 6 1 4.5344 0.0036
-7 6 2 -3.8047 -0.0039
-7 6 3 2.6042 0.0025
-7 6 4 -1.2969 -0.0004
-7 6 5 0.2727 -0.0011
-7 6 6 0.1341 0.0011
-7 6 7 0.0399 0.0000
-7 6 8 -0.3883 -0.0001
-7 6 9 0.5794 -0.0014
-7 6 10 -0.5645 0.0012
-7 6 11 0.3502 0.0017
-7 6 12 0.0459 -0.0022
-7 6 13 -0.3554 -0.0025
-7 6 14 0.2133 0.0066
-7 6 15 0.3260 -0.0049
-7 6 16 -0.7972 0.0021
-7 6 17 0.9215 -0.0032
-7 6 18 -0.8209 0.0025
-7 6 19 0.6155 0.0060
-7 6 20 -0.2585 -0.0152
-7 7 1 5.0296 -0.0002
-7 7 2 -4.9473 -0.0009
-7 7 3 4.1992 0.0016
-7 7 4 -2.9880 -0.0009
-7 7 5 1.7047 -0.0004
-7 7 6 -0.7793 0.0003
-7 7 7 0.3307 0.0008
-7 7 8 -0.1626 -0.0004
-7 7 9 0.0974 -0.0018
-7 7 10 -0.0453 0.0019
-7 7 11 -0.1763 0.0009
-7 7 12 0.6789 -0.0014
-7 7 13 -1.1591 -0.0020
-7 7 14 1.1395 0.0029
-7 7 15 -0.6150 0.0014
-7 7 16 0.0826 -0.0045
-7 7 17 0.1163 0.0038
-7 7 18 -0.1047 -0.0067
-7 7 19 0.0814 0.0169
-7 8 1 3.6810 -0.0052
-7 8 2 -4.1561 0.0049
-7 8 3 3.9580 -0.0023
-7 8 4 -3.1390 -0.0001
-7 8 5 2.0304 0.0012
-7 8 6 -1.0475 -0.0018
-7 8 7 0.3604 0.0018
-7 8 8 0.0694 -0.0001
-7 8 9 -0.2392 -0.0021
-7 8 10 0.1959 0.0020
-7 8 11 -0.2623 -0.0003
-7 8 12 0.7495 0.0007
-7 8 13 -1.4305 -0.0016
-7 8 14 1.6924 -0.0026
-7 8 15 -1.2967 0.0094
-7 8 16 0.6532 -0.0106
-7 8 17 -0.2528 0.0070
-7 8 18 0.1447 -0.0093
-7 9 1 1.3449 -0.0042
-7 9 2 -2.2378 0.0057
-7 9 3 2.6059 -0.0041
-7 9 4 -2.3605 0.0006
-7 9 5 1.7284 0.0025
-7 9 6 -1.0500 -0.0039
-7 9 7 0.4744 0.0026
-7 9 8 -0.0297 0.0004
-7 9 9 -0.1435 -0.0022
-7 9 10 -0.0373 0.0011
-7 9 11 0.2521 -0.0011
-7 9 12 0.0015 0.0047
-7 9 13 -0.7408 -0.0061
-7 9 14 1.3636 -0.0008
-7 9 15 -1.3357 0.0091
-7 9 16 0.7845 -0.0075
-7 9 17 -0.2472 -0.0000
-7 10 1 -0.6702 0.0000
-7 10 2 -0.3997 0.0023
-7 10 3 1.1953 -0.0033
-7 10 4 -1.5055 0.0021
-7 10 5 1.4155 0.0007
-7 10 6 -1.1659 -0.0029
-7 10 7 0.8629 0.0021
-7 10 8 -0.5218 0.0005
-7 10 9 0.3248 -0.0003
-7 10 10 -0.5134 -0.0029
-7 10 11 0.9488 0.0021
-7 10 12 -1.0790 0.0060
-7 10 13 0.5597 -0.0119
-7 10 14 0.2621 0.0062
-7 10 15 -0.7111 0.0032
-7 10 16 0.5451 -0.0017
-7 11 1 -1.6417 0.0001
-7 11 2 0.7312 0.0002
-7 11 3 0.1786 -0.0016
-7 11 4 -0.8096 0.0027
-7 11 5 1.1023 -0.0018
-7 11 6 -1.2006 -0.0006
-7 11 7 1.1856 0.0015
-7 11 8 -1.0129 -0.0007
-7 11 9 0.7767 0.0030
-7 11 10 -0.7926 -0.0093
-7 11 11 1.2001 0.0105
-7 11 12 -1.6200 -0.0005
-7 11 13 1.5003 -0.0108
-7 11 14 -0.8026 0.0096
-7 12 1 -1.6477 -0.0024
-7 12 2 1.1557 -0.0003
-7 12 3 -0.4574 0.0014
-7 12 4 -0.1767 -0.0001
-7 12 5 0.5774 -0.0012
-7 12 6 -0.8188 0.0003
-7 12 7 1.0031 0.0007
-7 12 8 -1.0410 0.0003
-7 12 9 0.8464 0.0012
-7 12 10 -0.6472 -0.0088
-7 12 11 0.7937 0.0146
-7 12 12 -1.2227 -0.0084
-7 12 13 1.4224 -0.0045
-7 13 1 -0.9988 -0.0013
-7 13 2 0.9644 -0.0015
-7 13 3 -0.6392 0.0039
-7 13 4 0.2266 -0.0024
-7 13 5 0.0426 -0.0015
-7 13 6 -0.1980 0.0033
-7 13 7 0.4077 -0.0038
-7 13 8 -0.6101 0.0072
-7 13 9 0.5584 -0.0101
-7 13 10 -0.2772 0.0049
-7 13 11 0.1472 0.0050
-7 14 1 -0.0445 0.0020
-7 14 2 0.3317 -0.0021
-7 14 3 -0.3521 0.0020
-7 14 4 0.2090 0.0018
-7 14 5 -0.1512 -0.0084
-7 14 6 0.1911 0.0116
-7 14 7 -0.1028 -0.0113
-7 14 8 -0.1412 0.0144
-7 14 9 0.2445 -0.0205
-7 15 1 0.6284 0.0022
-7 15 2 -0.2169 -0.0010
-7 15 3 -0.0020 -0.0013
-7 15 4 0.0260 0.0072
-7 15 5 -0.0801 -0.0150
-7 15 6 0.2263 0.0175
-7 15 7 -0.2474 -0.0134
-7 16 1 0.5673 0.0007
-7 16 2 -0.2270 -0.0022
-7 16 3 -0.0003 0.0017
-7 16 4 0.0403 0.0030
-6 -12 1 -0.3731 0.0098
-6 -12 2 0.4153 -0.0071
-6 -12 3 -0.1829 0.0006
-6 -12 4 -0.1654 0.0014
-6 -12 5 0.2935 0.0006
-6 -12 6 -0.1393 -0.0012
-6 -12 7 -0.0635 0.0003
-6 -12 8 0.1305 0.0002
-6 -12 9 -0.0511 -0.0013
-6 -12 10 -0.1263 0.0033
-6 -12 11 0.3178 -0.0041
-6 -12 12 -0.3960 0.0053
-6 -12 13 0.3052 -0.0103
-6 -12 14 -0.1080 0.0150
-6 -11 1 -0.1139 0.0063
-6 -11 2 0.1834 -0.0034
-6 -11 3 -0.0118 -0.0013
-6 -11 4 -0.2458 0.0025
-6 -11 5 0.2994 -0.0018
-6 -11 6 -0.0439 0.0019
-6 -11 7 -0.3878 -0.0018
-6 -11 8 0.7685 0.0010
-6 -11 9 -0.8808 -0.0015
-6 -11 10 0.6346 0.0025
-6 -11 11 -0.1750 -0.0013
-6 -11 12 -0.2316 0.0012
-6 -11 13 0.4197 -0.0067
-6 -11 14 -0.3451 0.0134
-6 -11 15 0.0149 -0.0116
-6 -11 16 0.4110 0.0018
-6 -11 17 -0.6033 0.0056
-6 -10 1 0.2557 0.0011
-6 -10 2 -0.1550 0.0020
-6 -10 3 0.1398 -0.0043
-6 -10 4 -0.1146 0.0037
-6 -10 5 -0.0250 -0.0030
-6 -10 6 0.3424 0.0034
-6 -10 7 -0.8381 -0.0030
-6 -10 8 1.3599 0.0018
-6 -10 9 -1.6115 -0.0019
-6 -10 10 1.4072 0.0014
-6 -10 11 -0.8612 0.0019
-6 -10 12 0.2336 -0.0039
-6 -10 13 0.2660 -0.0002
-6 -10 14 -0.4390 0.0069
-6 -10 15 0.1384 -0.0081
-6 -10 16 0.4590 0.0031
-6 -10 17 -0.8621 0.0020
-6 -10 18 0.7722 -0.0043
-6 -10 19 -0.3992 0.0052
-6 -9 1 0.2769 -0.0014
-6 -9 2 -0.2776 0.0038
-6 -9 3 0.2487 -0.0050
-6 -9 4 -0.0889 0.0039
-6 -9 5 -0.1474 -0.0033
-6 -9 6 0.4339 0.0034
-6 -9 7 -0.8317 -0.0027
-6 -9 8 1.2860 0.0020
-6 -9 9 -1.5691 -0.0021
-6 -9 10 1.5312 0.0007
-6 -9 11 -1.2246 0.0033
-6 -9 12 0.7380 -0.0060
-6 -9 13 -0.1648 0.0040
-6 -9 14 -0.2282 0.0001
-6 -9 15 0.1377 -0.0017
-6 -9 16 0.3505 0.0011
-6 -9 17 -0.7628 -0.0003
-6 -9 18 0.7748 -0.0016
-6 -9 19 -0.5021 0.0049
-6 -9 20 0.2111 -0.0066
-6 -8 1 -0.1014 -0.0006
-6 -8 2 -0.1392 0.0019
-6 -8 3 0.4057 -0.0030
-6 -8 4 -0.5015 0.0034
-6 -8 5 0.4551 -0.0034
-6 -8 6 -0.2954 0.0026
-6 -8 7 -0.0168 -0.0011
-6 -8 8 0.4103 0.0008
-6 -8 9 -0.7227 -0.0014
-6 -8 10 0.9125 0.0002
-6 -8 11 -1.0138 0.0029
-6 -8 12 0.9244 -0.0045
-6 -8 13 -0.5432 0.0037
-6 -8 14 0.0812 -0.0027
-6 -8 15 0.0989 0.0030
-6 -8 16 0.0468 -0.0026
-6 -8 17 -0.2321 0.0012
-6 -8 18 0.2686 -0.0010
-6 -8 19 -0.2062 0.0027
-6 -8 20 0.0953 -0.0037
-6 -8 21 0.0700 0.0028
-6 -7 1 -0.5570 0.0008
-6 -7 2 0.1336 -0.0008
-6 -7 3 0.4907 -0.0000
-6 -7 4 -1.0604 0.0017
-6 -7 5 1.4428 -0.0024
-6 -7 6 -1.5175 0.0007
-6 -7 7 1.2431 0.0014
-6 -7 8 -0.7923 -0.0015
-6 -7 9 0.3723 0.0004
-6 -7 10 0.0183 -0.0005
-6 -7 11 -0.4246 0.0013
-6 -7 12 0.6706 -0.0011
-6 -7 13 -0.5536 0.0003
-6 -7 14 0.1930 -0.0010
-6 -7 15 0.1075 0.0025
-6 -7 16 -0.2480 -0.0029
-6 -7 17 0.3124 0.0024
-6 -7 18 -0.2883 -0.0019
-6 -7 19 0.1176 0.0007
-6 -7 20 0.0632 0.0016
-6 -7 21 -0.0423 -0.0028
-6 -7 22 -0.1380 0.0009
-6 -6 1 -0.8756 0.0009
-6 -6 2 0.5429 -0.0023
-6 -6 3 0.1270 0.0023
-6 -6 4 -0.9771 -0.0003
-6 -6 5 1.7798 -0.0008
-6 -6 6 -2.2216 -0.0008
-6 -6 7 2.1426 0.0028
-6 -6 8 -1.7161 -0.0028
-6 -6 9 1.2045 0.0017
-6 -6 10 -0.6719 -0.0007
-6 -6 11 0.1184 -0.0006
-6 -6 12 0.2892 0.0020
-6 -6 13 -0.3759 -0.0022
-6 -6 14 0.2180 0.0014
-6 -6 15 -0.0185 -0.0010
-6 -6 16 -0.1530 0.0010
-6 -6 17 0.2894 0.0002
-6 -6 18 -0.2602 -0.0018
-6 -6 19 -0.0409 0.0006
-6 -6 20 0.4274 0.0038
-6 -6 21 -0.5447 -0.0064
-6 -6 22 0.2866 0.0035
-6 -5 1 -1.1644 -0.0009
-6 -5 2 1.2151 -0.0014
-6 -5 3 -0.9119 0.0021
-6 -5 4 0.2046 -0.0003
-6 -5 5 0.7673 -0.0009
-6 -5 6 -1.6280 0.0002
-6 -5 7 2.0419 0.0009
-6 -5 8 -1.9730 -0.0016
-6 -5 9 1.5770 0.0019
-6 -5 10 -0.9811 -0.0009
-6 -5 11 0.3057 -0.0015
-6 -5 12 0.2476 0.0029
-6 -5 13 -0.5238 -0.0017
-6 -5 14 0.5670 0.0004
-6 -5 15 -0.5184 -0.0016
-6 -5 16 0.4378 0.0035
-6 -5 17 -0.3491 -0.0026
-6 -5 18 0.3749 -0.0009
-6 -5 19 -0.6409 0.0021
-6 -5 20 1.0316 0.0008
-6 -5 21 -1.1898 -0.0039
-6 -5 22 0.8749 0.0028
-6 -5 23 -0.2816 0.0015
-6 -4 1 -1.6225 -0.0029
-6 -4 2 2.1650 0.0009
-6 -4 3 -2.4079 -0.0005
-6 -4 4 2.1467 0.0015
-6 -4 5 -1.3373 -0.0021
-6 -4 6 0.2265 0.0022
-6 -4 7 0.7705 -0.0020
-6 -4 8 -1.3293 0.0004
-6 -4 9 1.3397 0.0019
-6 -4 10 -0.8701 -0.0018
-6 -4 11 0.1209 -0.0007
-6 -4 12 0.6225 0.0019
-6 -4 13 -1.1115 0.0005
-6 -4 14 1.2736 -0.0030
-6 -4 15 -1.2132 0.0020
-6 -4 16 1.0733 0.0012
-6 -4 17 -0.9415 -0.0023
-6 -4 18 0.8941 0.0001
-6 -4 19 -1.0225 0.0024
-6 -4 20 1.2920 -0.0024
-6 -4 21 -1.4275 0.0004
-6 -4 22 1.1373 0.0012
-6 -4 23 -0.5048 -0.0015
-6 -3 1 -2.1698 -0.0022
-6 -3 2 3.1002 0.0014
-6 -3 3 -3.7982 -0.0017
-6 -3 4 4.0316 0.0017
-6 -3 5 -3.6207 -0.0010
-6 -3 6 2.5971 0.0014
-6 -3 7 -1.2947 -0.0021
-6 -3 8 0.1866 0.0007
-6 -3 9 0.3902 0.0021
-6 -3 10 -0.3533 -0.0026
-6 -3 11 -0.1768 0.0004
-6 -3 12 0.9280 0.0009
-6 -3 13 -1.5339 0.0009
-6 -3 14 1.7216 -0.0036
-6 -3 15 -1.5058 0.0041
-6 -3 16 1.1261 -0.0020
-6 -3 17 -0.8004 -0.0007
-6 -3 18 0.6255 0.0017
-6 -3 19 -0.6498 -0.0007
-6 -3 20 0.8415 -0.0009
-6 -3 21 -0.9802 0.0013
-6 -3 22 0.8069 0.0008
-6 -3 23 -0.3586 -0.0043
-6 -2 1 -2.2575 0.0019
-6 -2 2 3.3488 -0.0014
-6 -2 3 -4.3292 -0.0001
-6 -2 4 4.9785 -0.0002
-6 -2 5 -5.0407 0.0016
-6 -2 6 4.3741 -0.0015
-6 -2 7 -3.1719 0.0002
-6 -2 8 1.8694 -0.0005
-6 -2 9 -0.8350 0.0018
-6 -2 10 0.2539 -0.0018
-6 -2 11 -0.2034 0.0001
-6 -2 12 0.6040 0.0013
-6 -2 13 -1.1123 -0.0011
-6 -2 14 1.3018 -0.0002
-6 -2 15 -1.0233 0.0016
-6 -2 16 0.4796 -0.0014
-6 -2 17 0.0283 -0.0007
-6 -2 18 -0.3015 0.0033
-6 -2 19 0.2702 -0.0039
-6 -2 20 -0.0308 0.0021
-6 -2 21 -0.1627 0.0002
-6 -2 22 0.1249 -0.0005
-6 -2 23 0.0482 -0.0018
-6 -1 1 -1.2071 0.0047
-6 -1 2 2.1513 -0.0032
-6 -1 3 -3.2490 0.0007
-6 -1 4 4.2418 -0.0004
-6 -1 5 -4.7576 0.0016
-6 -1 6 4.5346 -0.0019
-6 -1 7 -3.6841 0.0015
-6 -1 8 2.5524 -0.0012
-6 -1 9 -1.4021 0.0009
-6 -1 10 0.4009 -0.0000
-6 -1 11 0.2237 -0.0008
-6 -1 12 -0.3109 0.0017
-6 -1 13 0.0247 -0.0026
-6 -1 14 0.2262 0.0028
-6 -1 15 -0.1407 -0.0016
-6 -1 16 -0.2859 0.0006
-6 -1 17 0.8219 -0.0011
-6 -1 18 -1.1439 0.0021
-6 -1 19 1.0606 -0.0021
-6 -1 20 -0.7206 0.0011
-6 -1 21 0.4755 0.0003
-6 -1 22 -0.4527 -0.0017
-6 -1 23 0.4339 0.0028
-6 0 1 0.9189 0.0023
-6 0 2 -0.5062 -0.0010
-6 0 3 -0.4506 -0.0010
-6 0 4 1.6684 0.0015
-6 0 5 -2.6035 -0.0010
-6 0 6 2.8577 0.0001
-6 0 7 -2.4889 0.0008
-6 0 8 1.7827 -0.0011
-6 0 9 -0.9080 0.0001
-6 0 10 -0.0272 0.0007
-6 0 11 0.7820 -0.0006
-6 0 12 -1.1018 0.0008
-6 0 13 0.9652 -0.0017
-6 0 14 -0.5987 0.0018
-6 0 15 0.3326 -0.0008
-6 0 16 -0.4369 0.0004
-6 0 17 0.8886 -0.0006
-6 0 18 -1.2887 -0.0006
-6 0 19 1.2541 0.0024
-6 0 20 -0.9008 -0.0020
-6 0 21 0.6663 -0.0010
-6 0 22 -0.6720 0.0029
-6 0 23 0.6149 -0.0011
-6 1 1 2.8209 -0.0014
-6 1 2 -3.2718 0.0015
-6 1 3 2.8503 -0.0015
-6 1 4 -1.7068 0.0014
-6 1 5 0.4681 -0.0014
-6 1 6 0.3253 0.0006
-6 1 7 -0.5910 0.0007
-6 1 8 0.4861 -0.0008
-6 1 9 -0.1198 -0.0003
-6 1 10 -0.3940 0.0006
-6 1 11 0.8539 0.0002
-6 1 12 -1.0813 -0.0001
-6 1 13 0.9830 -0.0005
-6 1 14 -0.5480 -0.0004
-6 1 15 -0.0106 0.0014
-6 1 16 0.2379 -0.0001
-6 1 17 0.1014 -0.0016
-6 1 18 -0.6355 -0.0000
-6 1 19 0.8139 0.0032
-6 1 20 -0.6232 -0.0021
-6 1 21 0.4844 -0.0047
-6 1 22 -0.5456 0.0120
-6 1 23 0.5369 -0.0132
-6 2 1 2.8111 -0.0014
-6 2 2 -4.1530 0.0006
-6 2 3 4.5902 0.0007
-6 2 4 -3.9730 -0.0011
-6 2 5 2.7756 0.0006
-6 2 6 -1.5550 -0.0010
-6 2 7 0.6070 0.0019
-6 2 8 -0.0633 -0.0010
-6 2 9 -0.0576 -0.0007
-6 2 10 -0.0683 0.0007
-6 2 11 0.2159 -0.0000
-6 2 12 -0.3073 0.0008
-6 2 13 0.2664 -0.0014
-6 2 14 0.1088 -0.0001
-6 2 15 -0.7911 0.0011
-6 2 16 1.2734 0.0012
-6 2 17 -1.1014 -0.0041
-6 2 18 0.4963 0.0032
-6 2 19 -0.0390 0.0003
-6 2 20 -0.0924 -0.0005
-6 2 21 0.1497 -0.0053
-6 2 22 -0.2559 0.0141
-6 3 1 0.3885 -0.0001
-6 3 2 -2.2275 -0.0005
-6 3 3 3.4932 0.0018
-6 3 4 -3.7468 -0.0016
-6 3 5 3.1189 0.0006
-6 3 6 -1.9507 -0.0012
-6 3 7 0.6486 0.0024
-6 3 8 0.3196 -0.0016
-6 3 9 -0.7108 0.0000
-6 3 10 0.7178 0.0004
-6 3 11 -0.6356 -0.0007
-6 3 12 0.5162 0.0021
-6 3 13 -0.4144 -0.0025
-6 3 14 0.6306 0.0007
-6 3 15 -1.2876 0.0002
-6 3 16 1.9327 0.0017
-6 3 17 -2.0054 -0.0037
-6 3 18 1.5130 0.0033
-6 3 19 -0.8879 -0.0017
-6 3 20 0.4021 0.0008
-6 3 21 -0.0721 -0.0017
-6 3 22 -0.0856 0.0059
-6 4 1 -3.2069 -0.0022
-6 4 2 1.4786 0.0017
-6 4 3 0.2044 -0.0001
-6 4 4 -1.3057 0.0003
-6 4 5 1.6216 -0.0013
-6 4 6 -1.1244 0.0006
-6 4 7 0.1042 0.0011
-6 4 8 0.8156 -0.0019
-6 4 9 -1.1981 0.0017
-6 4 10 1.1592 -0.0011
-6 4 11 -0.9929 -0.0004
-6 4 12 0.7565 0.0017
-6 4 13 -0.5080 -0.0006
-6 4 14 0.5615 -0.0016
-6 4 15 -1.0924 0.0017
-6 4 16 1.7524 -0.0004
-6 4 17 -2.0310 0.0001
-6 4 18 1.7937 0.0006
-6 4 19 -1.2322 -0.0038
-6 4 20 0.5658 0.0060
-6 4 21 -0.0224 -0.0035
-6 5 1 -5.9970 -0.0045
-6 5 2 4.8473 0.0036
-6 5 3 -3.2649 -0.0010
-6 5 4 1.6970 -0.0001
-6 5 5 -0.5250 -0.0005
-6 5 6 0.0947 0.0011
-6 5 7 -0.3641 -0.0008
-6 5 8 0.8100 -0.0006
-6 5 9 -0.9746 0.0022
-6 5 10 0.8632 -0.0022
-6 5 11 -0.6420 0.0001
-6 5 12 0.3228 0.0004
-6 5 13 0.0143 0.0025
-6 5 14 -0.0693 -0.0047
-6 5 15 -0.3033 0.0028
-6 5 16 0.8358 -0.0003
-6 5 17 -1.1718 0.0004
-6 5 18 1.1928 0.0019
-6 5 19 -0.9127 -0.0101
-6 5 20 0.3870 0.0171
-6 5 21 0.1397 -0.0144
-6 6 1 -6.6181 -0.0014
-6 6 2 6.2160 0.0012
-6 6 3 -5.0886 0.0009
-6 6 4 3.5400 -0.0028
-6 6 5 -1.9972 0.0028
-6 6 6 0.9468 -0.0007
-6 6 7 -0.5255 -0.0016
-6 6 8 0.4243 0.0016
-6 6 9 -0.3322 0.0005
-6 6 10 0.1964 -0.0010
-6 6 11 0.0136 -0.0011
-6 6 12 -0.3953 0.0012
-6 6 13 0.8272 0.0022
-6 6 14 -0.9656 -0.0037
-6 6 15 0.6935 -0.0001
-6 6 16 -0.2712 0.0040
-6 6 17 -0.0511 -0.0045
-6 6 18 0.2540 0.0073
-6 6 19 -0.3238 -0.0164
-6 6 20 0.1716 0.0241
-6 7 1 -4.9546 0.0043
-6 7 2 5.2722 -0.0024
-6 7 3 -4.7610 0.0017
-6 7 4 3.6021 -0.0024
-6 7 5 -2.2242 0.0032
-6 7 6 1.1152 -0.0018
-6 7 7 -0.4395 -0.0008
-6 7 8 0.0491 0.0015
-6 7 9 0.1636 -0.0001
-6 7 10 -0.2297 0.0002
-6 7 11 0.3556 -0.0027
-6 7 12 -0.7883 0.0034
-6 7 13 1.3778 -0.0012
-6 7 14 -1.6559 0.0007
-6 7 15 1.4341 -0.0038
-6 7 16 -0.9935 0.0057
-6 7 17 0.6247 -0.0052
-6 7 18 -0.3245 0.0079
-6 7 19 0.0378 -0.0150
-6 8 1 -2.0333 0.0059
-6 8 2 2.9534 -0.0032
-6 8 3 -3.1125 -0.0003
-6 8 4 2.5509 0.0017
-6 8 5 -1.6639 -0.0007
-6 8 6 0.8866 -0.0005
-6 8 7 -0.3347 0.0009
-6 8 8 -0.0607 -0.0017
-6 8 9 0.2315 0.0028
-6 8 10 -0.1211 -0.0018
-6 8 11 0.0297 -0.0010
-6 8 12 -0.3752 0.0026
-6 8 13 1.0828 -0.0026
-6 8 14 -1.5856 0.0035
-6 8 15 1.5135 -0.0036
-6 8 16 -1.0715 -0.0002
-6 8 17 0.6486 0.0038
-6 8 18 -0.3505 -0.0001
-6 9 1 0.6285 0.0039
-6 9 2 0.6454 -0.0032
-6 9 3 -1.3924 -0.0001
-6 9 4 1.4749 0.0030
-6 9 5 -1.1705 -0.0032
-6 9 6 0.8269 0.0014
-6 9 7 -0.5143 0.0011
-6 9 8 0.2073 -0.0038
-6 9 9 -0.0966 0.0051
-6 9 10 0.3682 -0.0041
-6 9 11 -0.7586 0.0024
-6 9 12 0.7226 -0.0017
-6 9 13 -0.1154 0.0003
-6 9 14 -0.5834 0.0029
-6 9 15 0.8371 -0.0022
-6 9 16 -0.6236 -0.0062
-6 9 17 0.3043 0.0133
-6 10 1 1.9783 0.0033
-6 10 2 -0.7528 -0.0049
-6 10 3 -0.2803 0.0037
-6 10 4 0.8481 -0.0010
-6 10 5 -1.0429 -0.0015
-6 10 6 1.0765 0.0025
-6 10 7 -0.9823 -0.0016
-6 10 8 0.7477 -0.0008
-6 10 9 -0.5939 0.0024
-6 10 10 0.8193 -0.0020
-6 10 11 -1.3444 0.0023
-6 10 12 1.6675 -0.0047
-6 10 13 -1.4015 0.0045
-6 10 14 0.7225 0.0010
-6 10 15 -0.1512 -0.0039
-6 10 16 -0.0277 -0.0031
-6 11 1 1.9466 0.0034
-6 11 2 -1.1501 -0.0047
-6 11 3 0.2563 0.0049
-6 11 4 0.4523 -0.0038
-6 11 5 -0.9079 0.0013
-6 11 6 1.1801 0.0021
-6 11 7 -1.2756 -0.0041
-6 11 8 1.1535 0.0027
-6 11 9 -0.9261 -0.0008
-6 11 10 0.8831 0.0013
-6 11 11 -1.1925 -0.0011
-6 11 12 1.6269 -0.0034
-6 11 13 -1.7364 0.0069
-6 11 14 1.3404 -0.0021
-6 11 15 -0.7272 -0.0058
-6 12 1 1.1038 0.0003
-6 12 2 -0.8733 0.0002
-6 12 3 0.4092 0.0003
-6 12 4 0.0953 -0.0023
-6 12 5 -0.4924 0.0033
-6 12 6 0.7705 -0.0011
-6 12 7 -0.9705 -0.0013
-6 12 8 1.0378 -0.0008
-6 12 9 -0.8753 0.0045
-6 12 10 0.5831 -0.0032
-6 12 11 -0.4735 -0.0010
-6 12 12 0.6968 -0.0003
-6 12 13 -0.9827 0.0063
-6 13 1 0.0980 -0.0037
-6 13 2 -0.3132 0.0045
-6 13 3 0.2804 -0.0033
-6 13 4 -0.0992 -0.0018
-6 13 5 -0.0416 0.0073
-6 13 6 0.1048 -0.0075
-6 13 7 -0.2432 0.0053
-6 13 8 0.4818 -0.0087
-6 13 9 -0.5536 0.0156
-6 13 10 0.2704 -0.0148
-6 13 11 0.1117 0.0046
-6 13 12 -0.1875 0.0020
-6 14 1 -0.5338 -0.0027
-6 14 2 0.0924 0.0027
-6 14 3 0.1052 -0.0009
-6 14 4 -0.0996 -0.0054
-6 14 5 0.1361 0.0122
-6 14 6 -0.2968 -0.0117
-6 14 7 0.3232 0.0064
-6 14 8 -0.0385 -0.0081
-6 14 9 -0.2697 0.0172
-6 14 10 0.2072 -0.0195
-6 15 1 -0.5206 0.0015
-6 15 2 0.0543 -0.0006
-6 15 3 0.1616 0.0011
-6 15 4 -0.1133 -0.0059
-6 15 5 0.0953 0.0109
-6 15 6 -0.2785 -0.0075
-6 15 7 0.4046 -0.0024
-6 16 1 -0.1145 0.0011
-6 16 2 -0.2250 0.0022
-6 16 3 0.3563 -0.0037
-6 16 4 -0.2042 0.0010
-6 16 5 0.0412 0.0023
-6 17 1 0.1389 -0.0047
-5 -13 1 0.1780 -0.0034
-5 -13 2 -0.0367 0.0014
-5 -13 3 -0.2672 0.0050
-5 -13 4 0.4867 -0.0074
-5 -13 5 -0.3398 0.0050
-5 -13 6 -0.0041 -0.0040
-5 -13 7 0.1492 0.0054
-5 -13 8 -0.0495 -0.0062
-5 -13 9 -0.0477 0.0064
-5 -13 10 0.0652 -0.0069
-5 -13 11 -0.1067 0.0063
-5 -13 12 0.1576 -0.0056
-5 -13 13 -0.1324 0.0084
-5 -13 14 0.0809 -0.0115
-5 -12 1 0.3038 -0.0020
-5 -12 2 -0.1745 0.0013
-5 -12 3 -0.2391 0.0033
-5 -12 4 0.5449 -0.0053
-5 -12 5 -0.3334 0.0046
-5 -12 6 -0.2445 -0.0048
-5 -12 7 0.7110 0.0056
-5 -12 8 -0.8534 -0.0058
-5 -12 9 0.7572 0.0067
-5 -12 10 -0.5067 -0.0073
-5 -12 11 0.1873 0.0051
-5 -12 12 0.0300 -0.0028
-5 -12 13 -0.0726 0.0060
-5 -12 14 0.0512 -0.0107
-5 -12 15 -0.0237 0.0069
-5 -12 16 -0.0853 0.0049
-5 -12 17 0.2417 -0.0122
-5 -11 1 0.2543 -0.0005
-5 -11 2 -0.2465 -0.0000
-5 -11 3 -0.0681 0.0015
-5 -11 4 0.3131 -0.0009
-5 -11 5 -0.0711 0.0002
-5 -11 6 -0.5961 -0.0010
-5 -11 7 1.2889 0.0014
-5 -11 8 -1.6867 -0.0013
-5 -11 9 1.6511 0.0025
-5 -11 10 -1.2063 -0.0032
-5 -11 11 0.6063 -0.0000
-5 -11 12 -0.1898 0.0032
-5 -11 13 0.0527 0.0003
-5 -11 14 -0.0603 -0.0067
-5 -11 15 0.1526 0.0059
-5 -11 16 -0.3601 0.0029
-5 -11 17 0.5595 -0.0098
-5 -11 18 -0.5434 0.0103
-5 -11 19 0.3370 -0.0086
-5 -10 1 0.2107 -0.0025
-5 -10 2 -0.2450 0.0012
-5 -10 3 0.0269 -0.0013
-5 -10 4 0.1625 0.0035
-5 -10 5 -0.0071 -0.0047
-5 -10 6 -0.5243 0.0041
-5 -10 7 1.2226 -0.0039
-5 -10 8 -1.7838 0.0036
-5 -10 9 1.9069 -0.0015
-5 -10 10 -1.5134 0.0004
-5 -10 11 0.8928 -0.0034
-5 -10 12 -0.4278 0.0063
-5 -10 13 0.2254 -0.0034
-5 -10 14 -0.1877 -0.0025
-5 -10 15 0.2818 0.0039
-5 -10 16 -0.4848 -0.0002
-5 -10 17 0.6132 -0.0032
-5 -10 18 -0.4879 0.0053
-5 -10 19 0.1898 -0.0084
-5 -10 20 0.0431 0.0105
-5 -9 1 0.3163 -0.0053
-5 -9 2 -0.1917 0.0034
-5 -9 3 -0.1569 -0.0026
-5 -9 4 0.4938 0.0034
-5 -9 5 -0.5886 -0.0038
-5 -9 6 0.3313 0.0037
-5 -9 7 0.2477 -0.0041
-5 -9 8 -0.9063 0.0036
-5 -9 9 1.2731 -0.0014
-5 -9 10 -1.1865 0.0003
-5 -9 11 0.8513 -0.0024
-5 -9 12 -0.5417 0.0041
-5 -9 13 0.3248 -0.0022
-5 -9 14 -0.1826 -0.0006
-5 -9 15 0.1585 0.0011
-5 -9 16 -0.2230 -0.0007
-5 -9 17 0.2037 0.0016
-5 -9 18 -0.0053 -0.0010
-5 -9 19 -0.2638 -0.0036
-5 -9 20 0.4581 0.0081
-5 -9 21 -0.5171 -0.0074
-5 -8 1 0.5725 -0.0037
-5 -8 2 -0.2084 0.0030
-5 -8 3 -0.4390 -0.0019
-5 -8 4 1.1210 0.0006
-5 -8 5 -1.5955 0.0007
-5 -8 6 1.6484 -0.0006
-5 -8 7 -1.1980 -0.0004
-5 -8 8 0.4687 0.0004
-5 -8 9 0.1363 0.0007
-5 -8 10 -0.4157 -0.0009
-5 -8 11 0.4660 -0.0001
-5 -8 12 -0.4042 -0.0000
-5 -8 13 0.2408 0.0014
-5 -8 14 -0.0357 -0.0012
-5 -8 15 -0.0924 -0.0009
-5 -8 16 0.1584 0.0010
-5 -8 17 -0.2767 0.0019
-5 -8 18 0.4299 -0.0037
-5 -8 19 -0.4975 0.0015
-5 -8 20 0.4905 0.0021
-5 -8 21 -0.5131 -0.0036
-5 -8 22 0.5197 0.0028
-5 -7 1 0.9361 0.0012
-5 -7 2 -0.5266 0.0011
-5 -7 3 -0.2769 -0.0020
-5 -7 4 1.2666 0.0005
-5 -7 5 -2.1496 0.0016
-5 -7 6 2.5670 -0.0020
-5 -7 7 -2.3262 0.0015
-5 -7 8 1.6324 -0.0015
-5 -7 9 -0.9006 0.0015
-5 -7 10 0.3594 -0.0007
-5 -7 11 -0.0062 0.0003
-5 -7 12 -0.1622 -0.0019
-5 -7 13 0.1324 0.0034
-5 -7 14 -0.0184 -0.0022
-5 -7 15 -0.0398 -0.0007
-5 -7 16 0.0782 0.0017
-5 -7 17 -0.1830 0.0001
-5 -7 18 0.2467 -0.0024
-5 -7 19 -0.1051 0.0031
-5 -7 20 -0.1358 -0.0027
-5 -7 21 0.1795 0.0012
-5 -7 22 0.0472 0.0014
-5 -7 23 -0.2781 -0.0033
-5 -6 1 1.4187 0.0054
-5 -6 2 -1.3414 -0.0009
-5 -6 3 0.7818 -0.0024
-5 -6 4 0.2155 0.0024
-5 -6 5 -1.3886 -0.0009
-5 -6 6 2.2600 -0.0002
-5 -6 7 -2.4660 0.0011
-5 -6 8 2.0667 -0.0017
-5 -6 9 -1.3994 0.0010
-5 -6 10 0.7232 0.0004
-5 -6 11 -0.1537 -0.0004
-5 -6 12 -0.2138 -0.0013
-5 -6 13 0.3546 0.0023
-5 -6 14 -0.4090 -0.0014
-5 -6 15 0.5129 -0.0001
-5 -6 16 -0.5976 0.0006
-5 -6 17 0.5485 -0.0004
-5 -6 18 -0.4853 -0.0001
-5 -6 19 0.6447 0.0015
-5 -6 20 -0.9808 -0.0035
-5 -6 21 1.1072 0.0037
-5 -6 22 -0.7456 -0.0009
-5 -6 23 0.1099 -0.0025
-5 -5 1 2.0624 0.0075
-5 -5 2 -2.6226 -0.0036
-5 -5 3 2.6778 -0.0001
-5 -5 4 -2.0535 0.0017
-5 -5 5 0.8621 -0.0018
-5 -5 6 0.4272 0.0008
-5 -5 7 -1.2835 0.0010
-5 -5 8 1.4832 -0.0015
-5 -5 9 -1.1413 0.0001
-5 -5 10 0.4983 0.0013
-5 -5 11 0.1983 -0.0007
-5 -5 12 -0.7209 -0.0005
-5 -5 13 0.9728 0.0003
-5 -5 14 -1.0669 0.0007
-5 -5 15 1.1638 -0.0005
-5 -5 16 -1.2440 -0.0006
-5 -5 17 1.1758 0.0008
-5 -5 18 -1.0077 -0.0001
-5 -5 19 1.0063 0.0003
-5 -5 20 -1.2829 -0.0020
-5 -5 21 1.5129 0.0034
-5 -5 22 -1.2492 -0.0029
-5 -5 23 0.5141 0.0017
-5 -4 1 2.7317 0.0065
-5 -4 2 -3.9485 -0.0052
-5 -4 3 4.7258 0.0031
-5 -4 4 -4.7220 -0.0008
-5 -4 5 3.8485 -0.0010
-5 -4 6 -2.4126 0.0006
-5 -4 7 0.9859 0.0011
-5 -4 8 -0.0605 -0.0012
-5 -4 9 -0.1871 -0.0007
-5 -4 10 -0.1222 0.0016
-5 -4 11 0.7062 -0.0001
-5 -4 12 -1.2392 -0.0012
-5 -4 13 1.4862 0.0004
-5 -4 14 -1.4400 0.0009
-5 -4 15 1.2819 -0.0006
-5 -4 16 -1.1366 -0.0011
-5 -4 17 0.9426 0.0024
-5 -4 18 -0.6654 -0.0024
-5 -4 19 0.5140 0.0019
-5 -4 20 -0.7054 -0.0015
-5 -4 21 1.0479 0.0015
-5 -4 22 -1.0576 -0.0026
-5 -4 23 0.5783 0.0051
-5 -4 24 -0.0177 -0.0070
-5 -3 1 2.8425 0.0014
-5 -3 2 -4.4149 -0.0028
-5 -3 3 5.7441 0.0033
-5 -3 4 -6.3936 -0.0014
-5 -3 5 6.0842 -0.0011
-5 -3 6 -4.8830 0.0010
-5 -3 7 3.2559 0.0007
-5 -3 8 -1.8039 -0.0008
-5 -3 9 0.9016 -0.0009
-5 -3 10 -0.5981 0.0012
-5 -3 11 0.7444 0.0005
-5 -3 12 -1.0747 -0.0021
-5 -3 13 1.2581 0.0021
-5 -3 14 -1.0982 -0.0013
-5 -3 15 0.7005 0.0008
-5 -3 16 -0.2979 -0.0012
-5 -3 17 -0.0425 0.0025
-5 -3 18 0.3583 -0.0039
-5 -3 19 -0.5250 0.0039
-5 -3 20 0.3486 -0.0017
-5 -3 21 0.0624 -0.0012
-5 -3 22 -0.3185 0.0014
-5 -3 23 0.2302 0.0026
-5 -3 24 -0.0195 -0.0070
-5 -2 1 1.5603 -0.0044
-5 -2 2 -2.9811 0.0010
-5 -2 3 4.5349 0.0020
-5 -2 4 -5.7158 -0.0015
-5 -2 5 6.0521 -0.0005
-5 -2 6 -5.3734 0.0007
-5 -2 7 3.9955 0.0004
-5 -2 8 -2.4842 -0.0004
-5 -2 9 1.2408 -0.0005
-5 -2 10 -0.4121 0.0006
-5 -2 11 0.0505 0.0001
-5 -2 12 -0.0985 -0.0009
-5 -2 13 0.2724 0.0018
-5 -2 14 -0.2373 -0.0023
-5 -2 15 -0.0782 0.0019
-5 -2 16 0.5047 -0.0010
-5 -2 17 -0.9052 0.0010
-5 -2 18 1.2195 -0.0021
-5 -2 19 -1.3275 0.0027
-5 -2 20 1.1328 -0.0009
-5 -2 21 -0.7628 -0.0028
-5 -2 22 0.4585 0.0051
-5 -2 23 -0.2837 -0.0034
-5 -2 24 0.1350 -0.0002
-5 -1 1 -1.2148 -0.0052
-5 -1 2 0.4927 0.0017
-5 -1 3 0.8875 0.0020
-5 -1 4 -2.3989 -0.0027
-5 -1 5 3.3570 0.0015
-5 -1 6 -3.3628 -0.0007
-5 -1 7 2.5962 0.0000
-5 -1 8 -1.5395 0.0007
-5 -1 9 0.5172 -0.0008
-5 -1 10 0.3380 0.0007
-5 -1 11 -0.8672 -0.0012
-5 -1 12 0.9445 0.0018
-5 -1 13 -0.6980 -0.0011
-5 -1 14 0.4352 -0.0003
-5 -1 15 -0.3716 0.0009
-5 -1 16 0.5513 -0.0005
-5 -1 17 -0.9069 -0.0002
-5 -1 18 1.2509 0.0008
-5 -1 19 -1.3549 -0.0007
-5 -1 20 1.1967 0.0003
-5 -1 21 -0.9896 -0.0005
-5 -1 22 0.8555 0.0015
-5 -1 23 -0.6646 -0.0026
-5 -1 24 0.3308 0.0038
-5 0 1 -3.9769 -0.0023
-5 0 2 4.3528 0.0011
-5 0 3 -3.5779 0.0008
-5 0 4 2.0391 -0.0015
-5 0 5 -0.5680 0.0014
-5 0 6 -0.2060 -0.0006
-5 0 7 0.2771 -0.0011
-5 0 8 0.0101 0.0020
-5 0 9 -0.4197 -0.0012
-5 0 10 0.8477 0.0004
-5 0 11 -1.1377 -0.0010
-5 0 12 1.1360 0.0021
-5 0 13 -0.8406 -0.0024
-5 0 14 0.3770 0.0020
-5 0 15 0.0559 -0.0010
-5 0 16 -0.2023 -0.0005
-5 0 17 -0.0534 0.0010
-5 0 18 0.4651 0.0007
-5 0 19 -0.6582 -0.0025
-5 0 20 0.6125 0.0007
-5 0 21 -0.6198 0.0047
-5 0 22 0.7508 -0.0093
-5 0 23 -0.7314 0.0090
-5 1 1 -4.3403 -0.0009
-5 1 2 5.8670 0.0021
-5 1 3 -6.0630 -0.0028
-5 1 4 4.9614 0.0023
-5 1 5 -3.3196 -0.0008
-5 1 6 1.9062 0.0005
-5 1 7 -1.0001 -0.0015
-5 1 8 0.5386 0.0016
-5 1 9 -0.4022 -0.0000
-5 1 10 0.4336 -0.0012
-5 1 11 -0.4496 0.0011
-5 1 12 0.3652 -0.0008
-5 1 13 -0.1543 -0.0000
-5 1 14 -0.2630 0.0016
-5 1 15 0.8431 -0.0019
-5 1 16 -1.2313 -0.0008
-5 1 17 1.1080 0.0032
-5 1 18 -0.6611 -0.0017
-5 1 19 0.3446 -0.0016
-5 1 20 -0.2387 0.0009
-5 1 21 0.0538 0.0066
-5 1 22 0.2770 -0.0166
-5 1 23 -0.4602 0.0210
-5 2 1 -1.2024 0.0001
-5 2 2 3.4952 0.0015
-5 2 3 -4.7636 -0.0034
-5 2 4 4.6128 0.0029
-5 2 5 -3.4548 -0.0006
-5 2 6 1.9427 -0.0004
-5 2 7 -0.5764 -0.0003
-5 2 8 -0.3105 0.0001
-5 2 9 0.6254 0.0012
-5 2 10 -0.6118 -0.0018
-5 2 11 0.5803 0.0021
-5 2 12 -0.5871 -0.0029
-5 2 13 0.6112 0.0024
-5 2 14 -0.8396 0.0002
-5 2 15 1.3872 -0.0019
-5 2 16 -1.9123 0.0001
-5 2 17 1.9574 0.0028
-5 2 18 -1.5667 -0.0030
-5 2 19 1.1562 0.0003
-5 2 20 -0.8875 0.0009
-5 2 21 0.5878 0.0033
-5 2 22 -0.2071 -0.0129
-5 2 23 -0.0623 0.0212
-5 3 1 3.9176 0.0039
-5 3 2 -1.5366 -0.0029
-5 3 3 -0.4986 0.0006
-5 3 4 1.5269 -0.0005
-5 3 5 -1.5012 0.0021
-5 3 6 0.6741 -0.0021
-5 3 7 0.4879 0.0007
-5 3 8 -1.3492 -0.0001
-5 3 9 1.5462 0.0001
-5 3 10 -1.3117 0.0002
-5 3 11 1.0702 0.0000
-5 3 12 -0.9107 -0.0013
-5 3 13 0.7694 0.0016
-5 3 14 -0.8294 0.0001
-5 3 15 1.2735 -0.0016
-5 3 16 -1.8329 0.0013
-5 3 17 2.0329 0.0001
-5 3 18 -1.7797 -0.0017
-5 3 19 1.3534 0.0030
-5 3 20 -0.9579 -0.0025
-5 3 21 0.6036 0.0018
-5 3 22 -0.3111 -0.0049
-5 4 1 7.9958 0.0068
-5 4 2 -6.1760 -0.0053
-5 4 3 3.9891 0.0020
-5 4 4 -2.0947 -0.0007
-5 4 5 0.8774 0.0014
-5 4 6 -0.5664 -0.0013
-5 4 7 0.9823 0.0004
-5 4 8 -1.4624 0.0004
-5 4 9 1.4680 -0.0011
-5 4 10 -1.0978 0.0017
-5 4 11 0.7310 -0.0016
-5 4 12 -0.4625 0.0011
-5 4 13 0.2281 -0.0012
-5 4 14 -0.1752 0.0011
-5 4 15 0.4758 -0.0001
-5 4 16 -0.9485 -0.0000
-5 4 17 1.2216 -0.0010
-5 4 18 -1.1529 -0.0006
-5 4 19 0.8567 0.0059
-5 4 20 -0.4841 -0.0093
-5 4 21 0.1730 0.0066
-5 4 22 -0.0400 -0.0025
-5 5 1 8.8841 0.0037
-5 5 2 -7.9887 -0.0020
-5 5 3 6.2661 -0.0016
-5 5 4 -4.2092 0.0037
-5 5 5 2.3235 -0.0032
-5 5 6 -1.1405 0.0014
-5 5 7 0.7834 0.0003
-5 5 8 -0.7855 -0.0011
-5 5 9 0.6408 0.0008
-5 5 10 -0.3077 -0.0004
-5 5 11 -0.0277 0.0004
-5 5 12 0.3438 0.0007
-5 5 13 -0.6586 -0.0026
-5 5 14 0.8058 0.0018
-5 5 15 -0.6446 0.0020
-5 5 16 0.3057 -0.0036
-5 5 17 -0.0208 0.0012
-5 5 18 -0.1180 -0.0008
-5 5 19 0.1104 0.0062
-5 5 20 0.0263 -0.0116
-5 5 21 -0.1753 0.0102
-5 6 1 6.5907 -0.0016
-5 6 2 -6.6674 0.0010
-5 6 3 5.7641 -0.0025
-5 6 4 -4.1932 0.0043
-5 6 5 2.4513 -0.0048
-5 6 6 -1.1199 0.0029
-5 6 7 0.4285 0.0002
-5 6 8 -0.1247 -0.0023
-5 6 9 -0.1024 0.0025
-5 6 10 0.3274 -0.0027
-5 6 11 -0.5758 0.0033
-5 6 12 0.9449 -0.0017
-5 6 13 -1.3758 -0.0015
-5 6 14 1.6033 0.0017
-5 6 15 -1.4924 0.0022
-5 6 16 1.1972 -0.0047
-5 6 17 -0.8925 0.0028
-5 6 18 0.5931 -0.0009
-5 6 19 -0.3100 0.0028
-5 6 20 0.1383 -0.0051
-5 7 1 2.7613 -0.0029
-5 7 2 -3.6506 -0.0004
-5 7 3 3.6230 0.0024
-5 7 4 -2.8283 -0.0015
-5 7 5 1.7269 -0.0012
-5 7 6 -0.8195 0.0026
-5 7 7 0.2653 -0.0018
-5 7 8 0.0721 0.0007
-5 7 9 -0.2759 -0.0005
-5 7 10 0.3513 -0.0005
-5 7 11 -0.4683 0.0026
-5 7 12 0.8509 -0.0031
-5 7 13 -1.3885 0.0012
-5 7 14 1.6864 0.0003
-5 7 15 -1.5653 -0.0001
-5 7 16 1.2357 -0.0000
-5 7 17 -0.9293 -0.0003
-5 7 18 0.6355 -0.0005
-5 7 19 -0.2879 0.0012
-5 8 1 -0.6213 -0.0025
-5 8 2 -0.7728 -0.0006
-5 8 3 1.4609 0.0046
-5 8 4 -1.4065 -0.0055
-5 8 5 0.9976 0.0024
-5 8 6 -0.6352 0.0017
-5 8 7 0.3832 -0.0037
-5 8 8 -0.1647 0.0043
-5 8 9 0.0769 -0.0046
-5 8 10 -0.2115 0.0040
-5 8 11 0.3268 -0.0015
-5 8 12 -0.0763 -0.0013
-5 8 13 -0.4696 0.0028
-5 8 14 0.8568 -0.0020
-5 8 15 -0.8222 -0.0018
-5 8 16 0.5604 0.0066
-5 8 17 -0.3688 -0.0065
-5 8 18 0.2733 -0.0002
-5 9 1 -2.3130 -0.0041
-5 9 2 0.8566 0.0042
-5 9 3 0.2145 -0.0006
-5 9 4 -0.6872 -0.0024
-5 9 5 0.7992 0.0021
-5 9 6 -0.8275 0.0001
-5 9 7 0.7855 -0.0015
-5 9 8 -0.6602 0.0020
-5 9 9 0.6615 -0.0031
-5 9 10 -0.9517 0.0045
-5 9 11 1.2951 -0.0048
-5 9 12 -1.2837 0.0030
-5 9 13 0.8658 0.0009
-5 9 14 -0.4061 -0.0035
-5 9 15 0.2173 0.0000
-5 9 16 -0.2346 0.0079
-5 9 17 0.2083 -0.0101
-5 10 1 -2.2358 -0.0042
-5 10 2 1.1739 0.0063
-5 10 3 -0.1653 -0.0048
-5 10 4 -0.5146 0.0017
-5 10 5 0.9204 0.0004
-5 10 6 -1.1575 -0.0016
-5 10 7 1.2055 0.0028
-5 10 8 -1.1061 -0.0033
-5 10 9 1.0874 0.0020
-5 10 10 -1.3175 0.0007
-5 10 11 1.6550 -0.0039
-5 10 12 -1.7903 0.0057
-5 10 13 1.5856 -0.0033
-5 10 14 -1.1878 -0.0021
-5 10 15 0.8333 0.0037
-5 10 16 -0.6077 0.0021
-5 11 1 -1.1712 0.0008
-5 11 2 0.7486 0.0003
-5 11 3 -0.1684 -0.0004
-5 11 4 -0.3747 0.0002
-5 11 5 0.8067 -0.0000
-5 11 6 -1.0723 -0.0011
-5 11 7 1.1377 0.0028
-5 11 8 -1.0787 -0.0025
-5 11 9 1.0282 0.0008
-5 11 10 -1.0440 -0.0002
-5 11 11 1.1046 0.0001
-5 11 12 -1.1670 0.0022
-5 11 13 1.1571 -0.0041
-5 11 14 -0.9964 0.0009
-5 11 15 0.7155 0.0049
-5 12 1 -0.0571 0.0048
-5 12 2 0.2017 -0.0059
-5 12 3 -0.1224 0.0057
-5 12 4 -0.1076 -0.0030
-5 12 5 0.3455 -0.0003
-5 12 6 -0.4455 0.0009
-5 12 7 0.4379 -0.0007
-5 12 8 -0.4711 0.0044
-5 12 9 0.5305 -0.0092
-5 12 10 -0.4429 0.0069
-5 12 11 0.2127 0.0021
-5 12 12 -0.0846 -0.0066
-5 12 13 0.1717 0.0025
-5 13 1 0.5308 0.0011
-5 13 2 -0.0743 -0.0027
-5 13 3 -0.1317 0.0032
-5 13 4 0.0946 -0.0003
-5 13 5 -0.0407 -0.0027
-5 13 6 0.1761 0.0008
-5 13 7 -0.3437 0.0014
-5 13 8 0.2420 0.0052
-5 13 9 0.0370 -0.0166
-5 13 10 -0.0791 0.0166
-5 13 11 -0.2119 -0.0010
-5 13 12 0.4549 -0.0134
-5 14 1 0.5183 -0.0054
-5 14 2 0.0154 0.0046
-5 14 3 -0.2409 -0.0042
-5 14 4 0.1321 0.0062
-5 14 5 -0.0318 -0.0057
-5 14 6 0.2489 -0.0033
-5 14 7 -0.5546 0.0133
-5 14 8 0.4885 -0.0086
-5 14 9 -0.0938 -0.0091
-5 14 10 -0.1214 0.0180
-5 15 1 0.2214 -0.0029
-5 15 2 0.2443 0.0022
-5 15 3 -0.3838 -0.0032
-5 15 4 0.0999 0.0066
-5 15 5 0.2056 -0.0056
-5 15 6 -0.1117 -0.0078
-5 15 7 -0.2066 0.0254
-5 15 8 0.2526 -0.0271
-5 16 1 0.0244 0.0093
-5 16 2 0.2806 -0.0115
-5 16 3 -0.3684 0.0087
-5 16 4 0.0552 -0.0012
-5 16 5 0.3325 -0.0026
-5 17 1 0.0209 0.0175
-4 -14 2 -0.1365 -0.0003
-4 -14 3 0.3255 -0.0019
-4 -14 4 -0.4064 0.0007
-4 -14 5 0.1922 0.0047
-4 -14 6 0.0985 -0.0079
-4 -14 7 -0.1315 0.0064
-4 -14 8 0.0047 -0.0037
-4 -14 9 -0.0238 0.0019
-4 -14 10 0.1394 -0.0011
-4 -14 11 -0.1049 0.0022
-4 -14 12 -0.0201 -0.0043
-4 -14 13 0.0182 0.0028
-4 -13 1 -0.3190 0.0027
-4 -13 2 0.1491 -0.0016
-4 -13 3 0.2065 -0.0026
-4 -13 4 -0.3472 0.0032
-4 -13 5 -0.0477 0.0003
-4 -13 6 0.6456 -0.0029
-4 -13 7 -0.9154 0.0024
-4 -13 8 0.8495 -0.0006
-4 -13 9 -0.7448 -0.0022
-4 -13 10 0.6219 0.0044
-4 -13 11 -0.3733 -0.0024
-4 -13 12 0.1585 -0.0020
-4 -13 13 -0.1569 0.0022
-4 -13 14 0.2168 0.0018
-4 -13 15 -0.1514 -0.0019
-4 -13 16 0.0861 -0.0037
-4 -13 17 -0.1660 0.0063
-4 -12 1 -0.5801 0.0021
-4 -12 2 0.5009 -0.0011
-4 -12 3 -0.1177 -0.0020
-4 -12 4 -0.0702 0.0027
-4 -12 5 -0.3880 -0.0009
-4 -12 6 1.2071 -0.0003
-4 -12 7 -1.7839 0.0009
-4 -12 8 1.9182 -0.0007
-4 -12 9 -1.7228 -0.0019
-4 -12 10 1.2548 0.0048
-4 -12 11 -0.6606 -0.0028
-4 -12 12 0.2961 -0.0017
-4 -12 13 -0.3112 0.0018
-4 -12 14 0.4391 0.0020
-4 -12 15 -0.4533 -0.0014
-4 -12 16 0.4702 -0.0042
-4 -12 17 -0.5856 0.0060
-4 -12 18 0.6098 -0.0015
-4 -12 19 -0.4050 -0.0014
-4 -11 1 -0.5911 0.0033
-4 -11 2 0.6011 -0.0026
-4 -11 3 -0.2624 0.0022
-4 -11 4 0.0010 -0.0036
-4 -11 5 -0.2990 0.0047
-4 -11 6 1.0572 -0.0045
-4 -11 7 -1.8242 0.0048
-4 -11 8 2.2766 -0.0046
-4 -11 9 -2.2345 0.0016
-4 -11 10 1.6465 0.0017
-4 -11 11 -0.8257 -0.0008
-4 -11 12 0.3139 -0.0021
-4 -11 13 -0.2961 0.0007
-4 -11 14 0.4686 0.0033
-4 -11 15 -0.5657 -0.0025
-4 -11 16 0.6308 -0.0022
-4 -11 17 -0.6956 0.0034
-4 -11 18 0.6024 -0.0001
-4 -11 19 -0.2903 -0.0012
-4 -11 20 -0.0363 -0.0014
-4 -10 1 -0.4253 0.0058
-4 -10 2 0.3447 -0.0040
-4 -10 3 0.0550 0.0042
-4 -10 4 -0.4841 -0.0060
-4 -10 5 0.5359 0.0066
-4 -10 6 -0.1057 -0.0056
-4 -10 7 -0.6496 0.0052
-4 -10 8 1.4296 -0.0043
-4 -10 9 -1.8060 0.0013
-4 -10 10 1.5103 0.0014
-4 -10 11 -0.8026 -0.0007
-4 -10 12 0.2477 -0.0006
-4 -10 13 -0.0952 -0.0016
-4 -10 14 0.1571 0.0045
-4 -10 15 -0.2251 -0.0030
-4 -10 16 0.2689 -0.0004
-4 -10 17 -0.2546 0.0002
-4 -10 18 0.0897 0.0021
-4 -10 19 0.2132 -0.0012
-4 -10 20 -0.5004 -0.0015
-4 -10 21 0.6144 0.0005
-4 -9 1 -0.3962 0.0032
-4 -9 2 0.0589 -0.0007
-4 -9 3 0.5713 -0.0000
-4 -9 4 -1.2805 -0.0005
-4 -9 5 1.7585 0.0003
-4 -9 6 -1.7625 0.0004
-4 -9 7 1.1857 -0.0005
-4 -9 8 -0.2236 0.0010
-4 -9 9 -0.5987 -0.0024
-4 -9 10 0.8403 0.0027
-4 -9 11 -0.5629 -0.0011
-4 -9 12 0.1581 0.0006
-4 -9 13 0.1156 -0.0029
-4 -9 14 -0.2431 0.0040
-4 -9 15 0.2735 -0.0014
-4 -9 16 -0.2617 -0.0009
-4 -9 17 0.2880 -0.0009
-4 -9 18 -0.3769 0.0035
-4 -9 19 0.4753 -0.0019
-4 -9 20 -0.5574 -0.0011
-4 -9 21 0.6212 -0.0002
-4 -9 22 -0.5798 0.0049
-4 -8 1 -0.7439 -0.0032
-4 -8 2 0.2422 0.0035
-4 -8 3 0.6060 -0.0031
-4 -8 4 -1.6094 0.0027
-4 -8 5 2.4975 -0.0031
-4 -8 6 -2.9337 0.0035
-4 -8 7 2.6534 -0.0035
-4 -8 8 -1.7543 0.0037
-4 -8 9 0.7206 -0.0034
-4 -8 10 -0.0201 0.0014
-4 -8 11 -0.2273 0.0009
-4 -8 12 0.1578 -0.0005
-4 -8 13 0.0498 -0.0019
-4 -8 14 -0.2257 0.0021
-4 -8 15 0.2647 0.0010
-4 -8 16 -0.2227 -0.0027
-4 -8 17 0.2105 0.0003
-4 -8 18 -0.1878 0.0027
-4 -8 19 0.0495 -0.0022
-4 -8 20 0.1186 -0.0002
-4 -8 21 -0.1094 0.0001
-4 -8 22 -0.0772 0.0030
-4 -8 23 0.2032 -0.0058
-4 -7 1 -1.4482 -0.0056
-4 -7 2 1.1900 0.0031
-4 -7 3 -0.4475 -0.0003
-4 -7 4 -0.6641 -0.0012
-4 -7 5 1.8778 0.0015
-4 -7 6 -2.7531 -0.0009
-4 -7 7 2.9040 -0.0006
-4 -7 8 -2.3287 0.0021
-4 -7 9 1.3951 -0.0018
-4 -7 10 -0.4999 -0.0008
-4 -7 11 -0.1354 0.0030
-4 -7 12 0.4273 -0.0023
-4 -7 13 -0.4334 -0.0000
-4 -7 14 0.3745 0.0003
-4 -7 15 -0.4347 0.0019
-4 -7 16 0.5454 -0.0033
-4 -7 17 -0.5532 0.0018
-4 -7 18 0.5352 0.0006
-4 -7 19 -0.7006 -0.0015
-4 -7 20 0.9948 0.0009
-4 -7 21 -1.0667 -0.0002
-4 -7 22 0.7078 0.0005
-4 -7 23 -0.1450 -0.0022
-4 -6 1 -2.3801 -0.0040
-4 -6 2 2.8562 0.0017
-4 -6 3 -2.7029 0.0011
-4 -6 4 1.8385 -0.0033
-4 -6 5 -0.4766 0.0045
-4 -6 6 -0.8508 -0.0041
-4 -6 7 1.6028 0.0016
-4 -6 8 -1.6026 0.0010
-4 -6 9 1.0453 -0.0012
-4 -6 10 -0.2408 -0.0007
-4 -6 11 -0.5205 0.0022
-4 -6 12 0.9934 -0.0019
-4 -6 13 -1.1160 0.0008
-4 -6 14 1.0958 -0.0005
-4 -6 15 -1.1646 0.0011
-4 -6 16 1.2737 -0.0016
-4 -6 17 -1.2161 0.0014
-4 -6 18 1.0232 -0.0005
-4 -6 19 -0.9960 -0.0008
-4 -6 20 1.2591 0.0017
-4 -6 21 -1.4826 -0.0013
-4 -6 22 1.2337 0.0002
-4 -6 23 -0.5358 -0.0004
-4 -6 24 -0.1157 0.0026
-4 -5 1 -3.3048 -0.0031
-4 -5 2 4.7165 0.0029
-4 -5 3 -5.4699 -0.0023
-4 -5 4 5.2089 0.0008
-4 -5 5 -3.9835 0.0012
-4 -5 6 2.3130 -0.0016
-4 -5 7 -0.8786 -0.0001
-4 -5 8 0.1084 0.0017
-4 -5 9 -0.0464 -0.0014
-4 -5 10 0.4853 0.0005
-4 -5 11 -1.0925 -0.0002
-4 -5 12 1.5058 0.0001
-4 -5 13 -1.5353 0.0003
-4 -5 14 1.3221 -0.0003
-4 -5 15 -1.1600 -0.0002
-4 -5 16 1.1204 0.0007
-4 -5 17 -0.9959 -0.0005
-4 -5 18 0.6884 0.0004
-4 -5 19 -0.4704 -0.0010
-4 -5 20 0.6476 0.0015
-4 -5 21 -1.0518 -0.0010
-4 -5 22 1.1516 0.0004
-4 -5 23 -0.7194 -0.0015
-4 -5 24 0.1275 0.0037
-4 -4 1 -3.5062 -0.0015
-4 -4 2 5.5601 0.0024
-4 -4 3 -7.1660 -0.0035
-4 -4 4 7.6999 0.0029
-4 -4 5 -6.9476 -0.0012
-4 -4 6 5.2560 0.0009
-4 -4 7 -3.3343 -0.0018
-4 -4 8 1.8315 0.0017
-4 -4 9 -1.0440 -0.0006
-4 -4 10 0.9164 0.0004
-4 -4 11 -1.1724 -0.0011
-4 -4 12 1.4244 0.0011
-4 -4 13 -1.3467 -0.0003
-4 -4 14 0.9200 0.0002
-4 -4 15 -0.4437 -0.0009
-4 -4 16 0.1676 0.0014
-4 -4 17 0.0068 -0.0013
-4 -4 18 -0.2820 0.0013
-4 -4 19 0.5293 -0.0013
-4 -4 20 -0.4044 0.0003
-4 -4 21 -0.0934 0.0016
-4 -4 22 0.5099 -0.0017
-4 -4 23 -0.5033 -0.0020
-4 -4 24 0.2432 0.0066
-4 -3 1 -1.8621 0.0024
-4 -3 2 3.8860 -0.0012
-4 -3 3 -5.9781 -0.0006
-4 -3 4 7.3019 0.0005
-4 -3 5 -7.3150 0.0002
-4 -3 6 6.0679 0.0006
-4 -3 7 -4.1685 -0.0017
-4 -3 8 2.3637 0.0010
-4 -3 9 -1.1066 0.0003
-4 -3 10 0.4883 -0.0004
-4 -3 11 -0.3987 -0.0002
-4 -3 12 0.5730 -0.0001
-4 -3 13 -0.6191 0.0005
-4 -3 14 0.2922 -0.0000
-4 -3 15 0.2508 -0.0007
-4 -3 16 -0.6755 0.0006
-4 -3 17 0.9103 -0.0002
-4 -3 18 -1.1205 0.0006
-4 -3 19 1.2970 -0.0009
-4 -3 20 -1.2021 -0.0007
-4 -3 21 0.7761 0.0040
-4 -3 22 -0.2946 -0.0049
-4 -3 23 0.0145 0.0005
-4 -3 24 0.0920 0.0059
-4 -2 1 1.9229 0.0040
-4 -2 2 -0.6894 -0.0017
-4 -2 3 -1.3832 -0.0003
-4 -2 4 3.3480 0.0001
-4 -2 5 -4.3036 0.0005
-4 -2 6 3.9360 0.0003
-4 -2 7 -2.6748 -0.0009
-4 -2 8 1.2500 -0.0000
-4 -2 9 -0.1298 0.0008
-4 -2 10 -0.5502 -0.0005
-4 -2 11 0.7449 0.0008
-4 -2 12 -0.5070 -0.0019
-4 -2 13 0.1482 0.0022
-4 -2 14 -0.0540 -0.0011
-4 -2 15 0.2973 -0.0001
-4 -2 16 -0.6499 -0.0001
-4 -2 17 0.9406 0.0009
-4 -2 18 -1.1699 -0.0009
-4 -2 19 1.3131 0.0001
-4 -2 20 -1.2780 -0.0006
-4 -2 21 1.0705 0.0030
-4 -2 22 -0.7958 -0.0045
-4 -2 23 0.4985 0.0024
-4 -2 24 -0.1792 0.0014
-4 -1 1 5.9924 0.0017
-4 -1 2 -6.1417 0.0009
-4 -1 3 4.6431 -0.0025
-4 -1 4 -2.3473 0.0018
-4 -1 5 0.4667 -0.0009
-4 -1 6 0.2754 0.0006
-4 -1 7 -0.0560 0.0004
-4 -1 8 -0.4943 -0.0015
-4 -1 9 0.9647 0.0012
-4 -1 10 -1.2568 0.0001
-4 -1 11 1.2806 0.0001
-4 -1 12 -0.9395 -0.0016
-4 -1 13 0.3667 0.0023
-4 -1 14 0.1173 -0.0016
-4 -1 15 -0.3019 0.0004
-4 -1 16 0.1941 0.0001
-4 -1 17 0.0901 0.0005
-4 -1 18 -0.3906 -0.0017
-4 -1 19 0.5624 0.0018
-4 -1 20 -0.6126 -0.0005
-4 -1 21 0.6738 -0.0011
-4 -1 22 -0.7510 0.0023
-4 -1 23 0.6629 -0.0027
-4 -1 24 -0.3457 0.0012
-4 0 1 6.9872 0.0006
-4 0 2 -8.7546 0.0001
-4 0 3 8.3926 -0.0003
-4 0 4 -6.3433 -0.0000
-4 0 5 3.9153 -0.0004
-4 0 6 -2.2070 0.0005
-4 0 7 1.4117 0.0008
-4 0 8 -1.1221 -0.0018
-4 0 9 0.9908 0.0007
-4 0 10 -0.8969 0.0012
-4 0 11 0.7390 -0.0017
-4 0 12 -0.4041 0.0010
-4 0 13 -0.1032 0.0001
-4 0 14 0.6616 -0.0011
-4 0 15 -1.1026 0.0010
-4 0 16 1.2480 0.0001
-4 0 17 -1.0483 -0.0004
-4 0 18 0.7166 -0.0015
-4 0 19 -0.5188 0.0034
-4 0 20 0.4151 -0.0019
-4 0 21 -0.1598 -0.0040
-4 0 22 -0.2355 0.0111
-4 0 23 0.4455 -0.0142
-4 0 24 -0.3024 0.0097
-4 1 1 2.8989 0.0010
-4 1 2 -6.0141 -0.0021
-4 1 3 7.1844 0.0034
-4 1 4 -6.1897 -0.0030
-4 1 5 4.0540 0.0005
-4 1 6 -2.0113 0.0012
-4 1 7 0.6616 -0.0009
-4 1 8 0.0072 0.0004
-4 1 9 -0.2233 -0.0010
-4 1 10 0.2467 0.0016
-4 1 11 -0.3003 -0.0019
-4 1 12 0.4684 0.0022
-4 1 13 -0.7419 -0.0017
-4 1 14 1.1440 -0.0004
-4 1 15 -1.6276 0.0018
-4 1 16 1.9338 -0.0008
-4 1 17 -1.8446 -0.0007
-4 1 18 1.5269 -0.0004
-4 1 19 -1.3147 0.0031
-4 1 20 1.2043 -0.0033
-4 1 21 -0.9100 -0.0026
-4 1 22 0.3913 0.0135
-4 1 23 0.0314 -0.0215
-4 2 1 -4.5752 -0.0030
-4 2 2 0.8917 0.0016
-4 2 3 1.7250 0.0008
-4 2 4 -2.4139 -0.0010
-4 2 5 1.5707 -0.0008
-4 2 6 -0.1348 0.0019
-4 2 7 -1.0962 -0.0017
-4 2 8 1.6743 0.0016
-4 2 9 -1.5664 -0.0015
-4 2 10 1.1421 0.0003
-4 2 11 -0.8326 0.0006
-4 2 12 0.7556 0.0003
-4 2 13 -0.8293 -0.0012
-4 2 14 1.0833 0.0002
-4 2 15 -1.5366 0.0012
-4 2 16 1.9199 -0.0011
-4 2 17 -1.9148 -0.0004
-4 2 18 1.6049 0.0010
-4 2 19 -1.3418 0.0003
-4 2 20 1.2229 -0.0023
-4 2 21 -1.0306 0.0007
-4 2 22 0.6497 0.0070
-4 2 23 -0.2427 -0.0162
-4 3 1 -10.9715 -0.0081
-4 3 2 7.7366 0.0069
-4 3 3 -4.4019 -0.0037
-4 3 4 2.1360 0.0020
-4 3 5 -1.2218 -0.0015
-4 3 6 1.3641 0.0003
-4 3 7 -1.9483 0.0007
-4 3 8 2.2421 -0.0003
-4 3 9 -1.8658 -0.0003
-4 3 10 1.0994 -0.0007
-4 3 11 -0.4753 0.0019
-4 3 12 0.1837 -0.0016
-4 3 13 -0.1221 0.0002
-4 3 14 0.2834 0.0010
-4 3 15 -0.6919 -0.0011
-4 3 16 1.1025 0.0003
-4 3 17 -1.1718 0.0005
-4 3 18 0.8968 0.0003
-4 3 19 -0.5887 -0.0017
-4 3 20 0.4540 0.0007
-4 3 21 -0.4273 0.0019
-4 3 22 0.3622 -0.0011
-4 4 1 -12.6327 -0.0058
-4 4 2 10.6490 0.0043
-4 4 3 -7.6780 -0.0016
-4 4 4 4.7768 0.0004
-4 4 5 -2.6285 0.0003
-4 4 6 1.5699 -0.0017
-4 4 7 -1.4151 0.0025
-4 4 8 1.4627 -0.0013
-4 4 9 -1.1067 -0.0005
-4 4 10 0.3832 0.0010
-4 4 11 0.2987 0.0000
-4 4 12 -0.7379 -0.0014
-4 4 13 0.9672 0.0015
-4 4 14 -0.9490 0.0005
-4 4 15 0.6353 -0.0029
-4 4 16 -0.2220 0.0019
-4 4 17 0.0265 0.0018
-4 4 18 -0.1332 -0.0033
-4 4 19 0.3444 0.0008
-4 4 20 -0.4278 0.0011
-4 4 21 0.3067 0.0008
-4 4 22 -0.0852 -0.0035
-4 5 1 -9.3748 0.0007
-4 5 2 8.9052 -0.0018
-4 5 3 -7.1315 0.0026
-4 5 4 4.7617 -0.0018
-4 5 5 -2.5214 0.0007
-4 5 6 1.0474 -0.0004
-4 5 7 -0.4972 0.0003
-4 5 8 0.4080 0.0006
-4 5 9 -0.2118 -0.0020
-4 5 10 -0.2393 0.0028
-4 5 11 0.7861 -0.0021
-4 5 12 -1.3140 -0.0006
-4 5 13 1.7474 0.0030
-4 5 14 -1.9164 -0.0017
-4 5 15 1.7133 -0.0021
-4 5 16 -1.2902 0.0028
-4 5 17 0.9254 0.0014
-4 5 18 -0.7565 -0.0055
-4 5 19 0.7224 0.0055
-4 5 20 -0.6714 -0.0031
-4 5 21 0.4854 0.0014
-4 6 1 -3.9489 0.0012
-4 6 2 4.7330 -0.0011
-4 6 3 -4.3380 0.0008
-4 6 4 3.1203 0.0003
-4 6 5 -1.6680 -0.0012
-4 6 6 0.5872 0.0015
-4 6 7 -0.1095 -0.0015
-4 6 8 0.0031 0.0015
-4 6 9 0.0641 -0.0014
-4 6 10 -0.2449 0.0017
-4 6 11 0.5945 -0.0017
-4 6 12 -1.1323 -0.0000
-4 6 13 1.6990 0.0027
-4 6 14 -1.9839 -0.0029
-4 6 15 1.8337 -0.0000
-4 6 16 -1.4077 0.0024
-4 6 17 0.9680 -0.0017
-4 6 18 -0.6461 -0.0014
-4 6 19 0.4377 0.0047
-4 6 20 -0.2872 -0.0065
-4 7 1 0.5240 -0.0022
-4 7 2 0.9836 0.0027
-4 7 3 -1.5962 -0.0032
-4 7 4 1.4059 0.0028
-4 7 5 -0.8674 -0.0012
-4 7 6 0.4419 -0.0003
-4 7 7 -0.2684 0.0004
-4 7 8 0.2477 0.0001
-4 7 9 -0.3079 0.0001
-4 7 10 0.3847 -0.0002
-4 7 11 -0.2788 -0.0005
-4 7 12 -0.1633 0.0011
-4 7 13 0.7491 -0.0003
-4 7 14 -1.0727 -0.0012
-4 7 15 0.9657 0.0021
-4 7 16 -0.6314 -0.0006
-4 7 17 0.3397 -0.0033
-4 7 18 -0.1651 0.0064
-4 7 19 0.0415 -0.0042
-4 8 1 2.5302 -0.0004
-4 8 2 -0.8673 0.0006
-4 8 3 -0.2031 -0.0016
-4 8 4 0.5755 0.0013
-4 8 5 -0.5909 0.0010
-4 8 6 0.5830 -0.0029
-4 8 7 -0.6102 0.0019
-4 8 8 0.6742 0.0006
-4 8 9 -0.8943 -0.0016
-4 8 10 1.2559 0.0004
-4 8 11 -1.4356 0.0003
-4 8 12 1.1595 0.0008
-4 8 13 -0.6084 -0.0022
-4 8 14 0.2249 0.0007
-4 8 15 -0.1927 0.0038
-4 8 16 0.3041 -0.0061
-4 8 17 -0.2991 0.0004
-4 8 18 0.1584 0.0099
-4 9 1 2.3614 0.0039
-4 9 2 -1.0306 -0.0040
-4 9 3 -0.0219 0.0018
-4 9 4 0.5726 -0.0004
-4 9 5 -0.8072 0.0013
-4 9 6 0.9050 -0.0023
-4 9 7 -0.8921 0.0003
-4 9 8 0.9023 0.0035
-4 9 9 -1.1921 -0.0049
-4 9 10 1.7376 0.0023
-4 9 11 -2.1171 0.0011
-4 9 12 1.9917 -0.0016
-4 9 13 -1.5080 -0.0007
-4 9 14 1.0686 0.0014
-4 9 15 -0.8585 0.0029
-4 9 16 0.7410 -0.0080
-4 9 17 -0.5256 0.0054
-4 10 1 1.1743 0.0023
-4 10 2 -0.4828 -0.0021
-4 10 3 -0.2177 -0.0003
-4 10 4 0.7174 0.0020
-4 10 5 -1.0222 -0.0012
-4 10 6 1.0859 -0.0000
-4 10 7 -0.8902 -0.0010
-4 10 8 0.7053 0.0033
-4 10 9 -0.8837 -0.0039
-4 10 10 1.3716 0.0022
-4 10 11 -1.7332 0.0001
-4 10 12 1.6869 -0.0008
-4 10 13 -1.3652 -0.0009
-4 10 14 1.0356 0.0034
-4 10 15 -0.8016 -0.0028
-4 10 16 0.6150 -0.0015
-4 11 1 0.0253 -0.0020
-4 11 2 0.0007 0.0030
-4 11 3 -0.2123 -0.0049
-4 11 4 0.5256 0.0050
-4 11 5 -0.8160 -0.0031
-4 11 6 0.8117 0.0013
-4 11 7 -0.4431 -0.0006
-4 11 8 0.0814 -0.0010
-4 11 9 -0.1029 0.0029
-4 11 10 0.3908 -0.0015
-4 11 11 -0.5682 -0.0035
-4 11 12 0.5351 0.0071
-4 11 13 -0.4668 -0.0075
-4 11 14 0.4423 0.0077
-4 11 15 -0.3872 -0.0089
-4 12 1 -0.5700 -0.0002
-4 12 2 0.1596 0.0018
-4 12 3 0.0021 -0.0035
-4 12 4 0.1356 0.0030
-4 12 5 -0.3713 -0.0020
-4 12 6 0.2885 0.0034
-4 12 7 0.1760 -0.0040
-4 12 8 -0.5656 -0.0018
-4 12 9 0.5534 0.0099
-4 12 10 -0.3805 -0.0086
-4 12 11 0.3778 -0.0039
-4 12 12 -0.4395 0.0151
-4 12 13 0.3046 -0.0156
-4 13 1 -0.6159 0.0047
-4 13 2 0.0680 -0.0036
-4 13 3 0.1968 0.0028
-4 13 4 -0.0526 -0.0037
-4 13 5 -0.2174 0.0019
-4 13 6 0.1096 0.0067
-4 13 7 0.3790 -0.0140
-4 13 8 -0.6998 0.0073
-4 13 9 0.5828 0.0092
-4 13 10 -0.3984 -0.0155
-4 13 11 0.4774 0.0029
-4 13 12 -0.5942 0.0137
-4 14 1 -0.4004 0.0015
-4 14 2 -0.0905 -0.0012
-4 14 3 0.2638 0.0030
-4 14 4 0.0550 -0.0074
-4 14 5 -0.4935 0.0059
-4 14 6 0.4690 0.0085
-4 14 7 -0.0109 -0.0248
-4 14 8 -0.2786 0.0228
-4 14 9 0.1441 -0.0020
-4 14 10 0.0193 -0.0146
-4 15 1 -0.1953 -0.0111
-4 15 2 -0.1576 0.0131
-4 15 3 0.2316 -0.0092
-4 15 4 0.2111 -0.0008
-4 15 5 -0.7844 0.0056
-4 15 6 0.8778 0.0064
-4 15 7 -0.4927 -0.0265
-4 16 1 -0.0664 -0.0196
-4 16 2 -0.1054 0.0261
-4 16 3 0.1432 -0.0239
-4 16 4 0.2271 0.0112
-4 16 5 -0.7206 0.0009
-4 17 1 0.0495 -0.0123
-3 -15 3 -0.0188 -0.0054
-3 -15 4 0.0029 0.0085
-3 -15 5 0.1166 -0.0169
-3 -15 6 -0.2308 0.0242
-3 -15 7 0.1622 -0.0250
-3 -15 8 -0.0646 0.0211
-3 -15 9 0.1606 -0.0162
-3 -15 10 -0.2721 0.0123
-3 -15 11 0.1265 -0.0108
-3 -15 12 0.0975 0.0117
-3 -14 1 -0.0207 -0.0091
-3 -14 2 0.0225 0.0061
-3 -14 3 -0.0502 -0.0012
-3 -14 4 -0.0977 0.0006
-3 -14 5 0.5530 -0.0064
-3 -14 6 -0.9618 0.0128
-3 -14 7 0.9758 -0.0153
-3 -14 8 -0.8253 0.0139
-3 -14 9 0.8475 -0.0096
-3 -14 10 -0.8450 0.0045
-3 -14 11 0.5148 -0.0032
-3 -14 12 -0.1079 0.0065
-3 -14 13 0.0370 -0.0079
-3 -14 14 -0.1907 0.0038
-3 -14 15 0.2219 0.0010
-3 -14 16 -0.1644 -0.0021
-3 -13 1 0.3230 -0.0064
-3 -13 2 -0.2444 0.0021
-3 -13 3 0.0867 0.0053
-3 -13 4 -0.2512 -0.0091
-3 -13 5 0.9580 0.0074
-3 -13 6 -1.7128 -0.0035
-3 -13 7 1.9774 -0.0002
-3 -13 8 -1.8935 0.0023
-3 -13 9 1.7946 -0.0005
-3 -13 10 -1.5467 -0.0037
-3 -13 11 0.9733 0.0041
-3 -13 12 -0.4138 0.0003
-3 -13 13 0.2553 -0.0033
-3 -13 14 -0.3478 0.0016
-3 -13 15 0.3900 0.0002
-3 -13 16 -0.4542 0.0000
-3 -13 17 0.6588 0.0024
-3 -13 18 -0.7521 -0.0084
-3 -12 1 0.5019 -0.0011
-3 -12 2 -0.3725 -0.0001
-3 -12 3 0.0651 0.0037
-3 -12 4 -0.0634 -0.0059
-3 -12 5 0.7118 0.0060
-3 -12 6 -1.5951 -0.0052
-3 -12 7 2.1462 0.0028
-3 -12 8 -2.3322 -0.0002
-3 -12 9 2.2916 0.0011
-3 -12 10 -1.8950 -0.0044
-3 -12 11 1.1584 0.0047
-3 -12 12 -0.5399 -0.0015
-3 -12 13 0.3603 -0.0000
-3 -12 14 -0.3943 -0.0009
-3 -12 15 0.3847 -0.0005
-3 -12 16 -0.4627 0.0034
-3 -12 17 0.7254 -0.0012
-3 -12 18 -0.8713 -0.0058
-3 -12 19 0.6215 0.0094
-3 -12 20 -0.1622 -0.0061
-3 -11 1 0.3271 -0.0005
-3 -11 2 -0.0830 0.0009
-3 -11 3 -0.4046 -0.0012
-3 -11 4 0.7127 0.0024
-3 -11 5 -0.4419 -0.0027
-3 -11 6 -0.2301 0.0016
-3 -11 7 0.9347 -0.0013
-3 -11 8 -1.5306 0.0015
-3 -11 9 1.8548 0.0004
-3 -11 10 -1.6348 -0.0031
-3 -11 11 0.9694 0.0028
-3 -11 12 -0.3926 -0.0011
-3 -11 13 0.1995 0.0018
-3 -11 14 -0.1566 -0.0031
-3 -11 15 0.0480 -0.0000
-3 -11 16 -0.0207 0.0049
-3 -11 17 0.1930 -0.0043
-3 -11 18 -0.3458 -0.0012
-3 -11 19 0.2328 0.0042
-3 -11 20 0.0763 -0.0034
-3 -11 21 -0.3206 0.0042
-3 -10 1 0.1428 0.0001
-3 -10 2 0.3116 -0.0019
-3 -10 3 -1.0297 0.0017
-3 -10 4 1.6949 0.0003
-3 -10 5 -1.9499 -0.0016
-3 -10 6 1.7347 0.0012
-3 -10 7 -1.1104 -0.0007
-3 -10 8 0.1910 -0.0003
-3 -10 9 0.6350 0.0024
-3 -10 10 -0.8933 -0.0035
-3 -10 11 0.5835 0.0016
-3 -10 12 -0.1687 -0.0001
-3 -10 13 -0.0516 0.0019
-3 -10 14 0.1868 -0.0036
-3 -10 15 -0.3616 0.0005
-3 -10 16 0.4749 0.0040
-3 -10 17 -0.4231 -0.0040
-3 -10 18 0.2809 0.0011
-3 -10 19 -0.1876 -0.0005
-3 -10 20 0.2053 0.0008
-3 -10 21 -0.2856 0.0036
-3 -10 22 0.2960 -0.0108
-3 -9 1 0.4375 0.0031
-3 -9 2 0.1723 -0.0060
-3 -9 3 -1.0919 0.0068
-3 -9 4 2.0700 -0.0057
-3 -9 5 -2.8166 0.0040
-3 -9 6 3.1192 -0.0025
-3 -9 7 -2.7916 0.0014
-3 -9 8 1.8454 -0.0016
-3 -9 9 -0.7072 0.0027
-3 -9 10 -0.0615 -0.0021
-3 -9 11 0.2817 -0.0007
-3 -9 12 -0.1851 0.0019
-3 -9 13 0.0172 0.0002
-3 -9 14 0.1462 -0.0018
-3 -9 15 -0.2831 -0.0003
-3 -9 16 0.3622 0.0029
-3 -9 17 -0.3631 -0.0021
-3 -9 18 0.2519 0.0005
-3 -9 19 -0.0257 -0.0024
-3 -9 20 -0.1852 0.0043
-3 -9 21 0.2189 -0.0002
-3 -9 22 -0.1159 -0.0087
-3 -9 23 0.0739 0.0142
-3 -8 1 1.3181 0.0017
-3 -8 2 -0.8972 -0.0026
-3 -8 3 0.0245 0.0028
-3 -8 4 1.1020 -0.0022
-3 -8 5 -2.2121 0.0012
-3 -8 6 2.9820 0.0001
-3 -8 7 -3.0850 -0.0009
-3 -8 8 2.4439 0.0005
-3 -8 9 -1.3780 0.0002
-3 -8 10 0.3593 0.0008
-3 -8 11 0.3204 -0.0030
-3 -8 12 -0.6067 0.0033
-3 -8 13 0.5950 -0.0012
-3 -8 14 -0.4809 0.0001
-3 -8 15 0.4331 -0.0016
-3 -8 16 -0.4400 0.0027
-3 -8 17 0.4120 -0.0011
-3 -8 18 -0.4131 -0.0004
-3 -8 19 0.5821 -0.0017
-3 -8 20 -0.8322 0.0050
-3 -8 21 0.8808 -0.0039
-3 -8 22 -0.6230 -0.0024
-3 -8 23 0.2700 0.0093
-3 -7 1 2.5902 -0.0035
-3 -7 2 -2.8907 0.0037
-3 -7 3 2.5178 -0.0037
-3 -7 4 -1.5252 0.0037
-3 -7 5 0.1926 -0.0040
-3 -7 6 1.0169 0.0038
-3 -7 7 -1.6589 -0.0025
-3 -7 8 1.5795 0.0007
-3 -7 9 -0.9506 0.0002
-3 -7 10 0.0725 0.0006
-3 -7 11 0.7531 -0.0019
-3 -7 12 -1.2555 0.0021
-3 -7 13 1.3433 -0.0011
-3 -7 14 -1.2209 0.0008
-3 -7 15 1.1609 -0.0019
-3 -7 16 -1.1735 0.0025
-3 -7 17 1.0910 -0.0012
-3 -7 18 -0.9314 -0.0005
-3 -7 19 0.9151 0.0001
-3 -7 20 -1.0907 0.0024
-3 -7 21 1.1842 -0.0040
-3 -7 22 -0.9327 0.0024
-3 -7 23 0.4233 0.0018
-3 -7 24 0.0156 -0.0058
-3 -6 1 3.8926 -0.0039
-3 -6 2 -5.2789 0.0030
-3 -6 3 5.8257 -0.0014
-3 -6 4 -5.2919 0.0008
-3 -6 5 3.8964 -0.0012
-3 -6 6 -2.2397 0.0010
-3 -6 7 0.9348 0.0005
-3 -6 8 -0.2717 -0.0020
-3 -6 9 0.2268 0.0023
-3 -6 10 -0.6432 -0.0017
-3 -6 11 1.2564 0.0007
-3 -6 12 -1.6911 0.0003
-3 -6 13 1.7004 -0.0008
-3 -6 14 -1.4135 0.0009
-3 -6 15 1.1606 -0.0011
-3 -6 16 -1.0525 0.0015
-3 -6 17 0.9199 -0.0012
-3 -6 18 -0.6786 0.0000
-3 -6 19 0.5274 0.0011
-3 -6 20 -0.6546 -0.0005
-3 -6 21 0.8995 -0.0016
-3 -6 22 -0.9013 0.0030
-3 -6 23 0.5500 -0.0016
-3 -6 24 -0.1160 -0.0011
-3 -5 1 4.2741 -0.0010
-3 -5 2 -6.6061 0.0003
-3 -5 3 8.2127 0.0021
-3 -5 4 -8.4357 -0.0033
-3 -5 5 7.2606 0.0028
-3 -5 6 -5.3040 -0.0024
-3 -5 7 3.3591 0.0026
-3 -5 8 -1.9365 -0.0021
-3 -5 9 1.1826 0.0014
-3 -5 10 -1.0362 -0.0013
-3 -5 11 1.2821 0.0013
-3 -5 12 -1.5363 -0.0001
-3 -5 13 1.4404 -0.0012
-3 -5 14 -0.9759 0.0011
-3 -5 15 0.4614 -0.0003
-3 -5 16 -0.1567 0.0004
-3 -5 17 -0.0096 -0.0011
-3 -5 18 0.2107 0.0010
-3 -5 19 -0.3648 0.0002
-3 -5 20 0.2325 -0.0006
-3 -5 21 0.1644 -0.0006
-3 -5 22 -0.4789 0.0013
-3 -5 23 0.4657 0.0010
-3 -5 24 -0.2612 -0.0044
-3 -4 1 2.2048 -0.0023
-3 -4 2 -4.8106 0.0035
-3 -4 3 7.2867 -0.0021
-3 -4 4 -8.5199 0.0008
-3 -4 5 8.0500 0.0001
-3 -4 6 -6.2830 -0.0013
-3 -4 7 4.1001 0.0016
-3 -4 8 -2.2538 0.0000
-3 -4 9 1.0689 -0.0013
-3 -4 10 -0.5511 0.0006
-3 -4 11 0.5543 0.0005
-3 -4 12 -0.7771 0.0003
-3 -4 13 0.8074 -0.0016
-3 -4 14 -0.4205 0.0011
-3 -4 15 -0.1933 0.0002
-3 -4 16 0.6707 -0.0001
-3 -4 17 -0.9081 -0.0011
-3 -4 18 1.0618 0.0016
-3 -4 19 -1.1664 -0.0010
-3 -4 20 1.0394 0.0009
-3 -4 21 -0.6276 -0.0019
-3 -4 22 0.1774 0.0009
-3 -4 23 0.0716 0.0046
-3 -4 24 -0.1532 -0.0111
-3 -3 1 -2.8496 -0.0033
-3 -3 2 0.9283 0.0043
-3 -3 3 1.9555 -0.0043
-3 -3 4 -4.3291 0.0042
-3 -3 5 5.1169 -0.0026
-3 -3 6 -4.2586 -0.0004
-3 -3 7 2.5575 0.0015
-3 -3 8 -0.9473 0.0002
-3 -3 9 -0.1068 -0.0015
-3 -3 10 0.5789 0.0005
-3 -3 11 -0.5499 0.0005
-3 -3 12 0.1621 0.0003
-3 -3 13 0.2314 -0.0012
-3 -3 14 -0.2377 0.0004
-3 -3 15 -0.1770 0.0010
-3 -3 16 0.6865 -0.0008
-3 -3 17 -1.0324 -0.0004
-3 -3 18 1.2304 0.0010
-3 -3 19 -1.3320 -0.0007
-3 -3 20 1.2610 0.0014
-3 -3 21 -0.9879 -0.0033
-3 -3 22 0.6452 0.0027
-3 -3 23 -0.3551 0.0032
-3 -3 24 0.1083 -0.0111
-3 -2 1 -8.5718 0.0021
-3 -2 2 8.2854 -0.0035
-3 -2 3 -5.7266 0.0026
-3 -2 4 2.4327 -0.0002
-3 -2 5 -0.1200 -0.0001
-3 -2 6 -0.4704 -0.0017
-3 -2 7 -0.1432 0.0021
-3 -2 8 0.9545 -0.0004
-3 -2 9 -1.3957 -0.0004
-3 -2 10 1.4570 -0.0007
-3 -2 11 -1.2108 0.0014
-3 -2 12 0.6457 -0.0005
-3 -2 13 0.0615 -0.0001
-3 -2 14 -0.5156 -0.0007
-3 -2 15 0.4907 0.0017
-3 -2 16 -0.1373 -0.0015
-3 -2 17 -0.2602 0.0003
-3 -2 18 0.5485 0.0005
-3 -2 19 -0.6952 -0.0006
-3 -2 20 0.7131 0.0012
-3 -2 21 -0.6595 -0.0030
-3 -2 22 0.5855 0.0034
-3 -2 23 -0.4596 0.0001
-3 -2 24 0.2394 -0.0051
-3 -1 1 -10.4233 0.0055
-3 -1 2 12.4210 -0.0078
-3 -1 3 -11.1610 0.0065
-3 -1 4 7.7419 -0.0031
-3 -1 5 -4.2810 0.0013
-3 -1 6 2.2785 -0.0014
-3 -1 7 -1.7359 0.0007
-3 -1 8 1.7431 0.0007
-3 -1 9 -1.6283 -0.0006
-3 -1 10 1.3264 -0.0008
-3 -1 11 -0.9229 0.0015
-3 -1 12 0.3532 -0.0011
-3 -1 13 0.3809 0.0008
-3 -1 14 -1.0395 -0.0009
-3 -1 15 1.3474 0.0011
-3 -1 16 -1.2467 -0.0008
-3 -1 17 0.9064 -0.0003
-3 -1 18 -0.5707 0.0016
-3 -1 19 0.3836 -0.0023
-3 -1 20 -0.2878 0.0020
-3 -1 21 0.1336 -0.0013
-3 -1 22 0.0886 -0.0006
-3 -1 23 -0.2186 0.0034
-3 -1 24 0.1588 -0.0045
-3 0 1 -5.2805 0.0002
-3 0 2 9.5681 -0.0014
-3 0 3 -10.5149 0.0005
-3 0 4 8.2465 0.0010
-3 0 5 -4.7400 -0.0008
-3 0 6 2.0421 0.0000
-3 0 7 -0.8323 -0.0003
-3 0 8 0.5524 0.0009
-3 0 9 -0.4760 -0.0006
-3 0 10 0.3224 0.0001
-3 0 11 -0.0769 0.0001
-3 0 12 -0.2976 -0.0004
-3 0 13 0.8359 0.0006
-3 0 14 -1.4452 -0.0000
-3 0 15 1.9077 -0.0008
-3 0 16 -2.0189 0.0009
-3 0 17 1.7779 -0.0011
-3 0 18 -1.4302 0.0021
-3 0 19 1.2140 -0.0033
-3 0 20 -1.0841 0.0030
-3 0 21 0.8312 0.0001
-3 0 22 -0.4350 -0.0060
-3 0 23 0.1061 0.0113
-3 0 24 0.0103 -0.0112
-3 1 1 5.1306 -0.0030
-3 1 2 0.5812 0.0027
-3 1 3 -3.9978 -0.0032
-3 1 4 4.0430 0.0027
-3 1 5 -1.9078 -0.0008
-3 1 6 -0.3778 -0.0005
-3 1 7 1.5725 0.0008
-3 1 8 -1.6414 -0.0009
-3 1 9 1.1534 0.0007
-3 1 10 -0.6453 0.0006
-3 1 11 0.3956 -0.0018
-3 1 12 -0.4575 0.0013
-3 1 13 0.7813 -0.0001
-3 1 14 -1.2897 0.0001
-3 1 15 1.8111 -0.0009
-3 1 16 -2.0626 0.0009
-3 1 17 1.8968 -0.0001
-3 1 18 -1.5150 -0.0001
-3 1 19 1.2381 -0.0010
-3 1 20 -1.1111 0.0025
-3 1 21 0.9296 -0.0011
-3 1 22 -0.5997 -0.0049
-3 1 23 0.2541 0.0118
-3 2 1 14.8069 0.0024
-3 2 2 -9.2037 -0.0026
-3 2 3 4.1298 0.0018
-3 2 4 -1.5512 -0.0016
-3 2 5 1.4167 0.0017
-3 2 6 -2.3830 -0.0007
-3 2 7 3.0971 -0.0001
-3 2 8 -2.9188 -0.0007
-3 2 9 1.9726 0.0013
-3 2 10 -0.8306 0.0001
-3 2 11 0.0311 -0.0019
-3 2 12 0.2540 0.0017
-3 2 13 -0.1240 0.0002
-3 2 14 -0.3039 -0.0014
-3 2 15 0.8703 0.0012
-3 2 16 -1.2558 -0.0006
-3 2 17 1.1967 0.0006
-3 2 18 -0.8046 -0.0015
-3 2 19 0.4490 0.0015
-3 2 20 -0.3328 0.0011
-3 2 21 0.3500 -0.0037
-3 2 22 -0.3129 0.0025
-3 2 23 0.1601 0.0018
-3 3 1 18.0639 0.0050
-3 3 2 -14.0880 -0.0046
-3 3 3 9.0143 0.0039
-3 3 4 -4.9876 -0.0038
-3 3 5 2.8881 0.0025
-3 3 6 -2.3881 0.0007
-3 3 7 2.5445 -0.0029
-3 3 8 -2.4145 0.0018
-3 3 9 1.5891 0.0007
-3 3 10 -0.3612 -0.0013
-3 3 11 -0.7001 0.0003
-3 3 12 1.2985 0.0003
-3 3 13 -1.4505 0.0005
-3 3 14 1.2120 -0.0019
-3 3 15 -0.6730 0.0021
-3 3 16 0.1322 -0.0001
-3 3 17 0.0487 -0.0024
-3 3 18 0.1860 0.0023
-3 3 19 -0.5259 -0.0003
-3 3 20 0.6271 0.0003
-3 3 21 -0.4216 -0.0028
-3 3 22 0.1247 0.0049
-3 4 1 13.9245 -0.0009
-3 4 2 -12.3413 0.0025
-3 4 3 8.8624 -0.0020
-3 4 4 -5.1516 -0.0009
-3 4 5 2.4193 0.0024
-3 4 6 -1.1230 -0.0005
-3 4 7 0.9428 -0.0021
-3 4 8 -1.0492 0.0019
-3 4 9 0.7441 0.0003
-3 4 10 0.0526 -0.0019
-3 4 11 -0.9902 0.0016
-3 4 12 1.7738 0.0001
-3 4 13 -2.2777 -0.0011
-3 4 14 2.3765 0.0002
-3 4 15 -1.9984 0.0007
-3 4 16 1.3463 0.0014
-3 4 17 -0.8344 -0.0055
-3 4 18 0.7248 0.0072
-3 4 19 -0.8906 -0.0048
-3 4 20 0.9645 0.0007
-3 4 21 -0.7150 0.0025
-3 4 22 0.2810 -0.0033
-3 5 1 6.2363 -0.0025
-3 5 2 -6.7975 0.0057
-3 5 3 5.5306 -0.0053
-3 5 4 -3.3751 0.0009
-3 5 5 1.3498 0.0033
-3 5 6 -0.1753 -0.0039
-3 5 7 -0.0370 0.0022
-3 5 8 -0.2265 -0.0006
-3 5 9 0.3598 0.0004
-3 5 10 -0.0991 -0.0008
-3 5 11 -0.4894 0.0004
-3 5 12 1.2484 0.0012
-3 5 13 -1.9742 -0.0025
-3 5 14 2.3724 0.0016
-3 5 15 -2.2180 0.0003
-3 5 16 1.5966 -0.0004
-3 5 17 -0.8936 -0.0023
-3 5 18 0.4921 0.0054
-3 5 19 -0.4585 -0.0062
-3 5 20 0.5208 0.0026
-3 5 21 -0.3901 0.0050
-3 6 1 -0.0974 0.0048
-3 6 2 -1.7046 -0.0009
-3 6 3 2.1442 -0.0016
-3 6 4 -1.5808 0.0007
-3 6 5 0.6996 0.0015
-3 6 6 -0.1167 -0.0029
-3 6 7 0.0533 0.0030
-3 6 8 -0.3319 -0.0024
-3 6 9 0.6516 0.0016
-3 6 10 -0.7848 -0.0008
-3 6 11 0.5855 0.0002
-3 6 12 -0.0281 0.0003
-3 6 13 -0.6876 -0.0007
-3 6 14 1.1973 0.0003
-3 6 15 -1.2341 0.0011
-3 6 16 0.8293 -0.0032
-3 6 17 -0.2761 0.0046
-3 6 18 -0.0915 -0.0029
-3 6 19 0.1498 -0.0021
-3 6 20 -0.0554 0.0049
-3 7 1 -2.7534 0.0075
-3 7 2 0.6700 -0.0051
-3 7 3 0.4995 0.0016
-3 7 4 -0.7781 0.0012
-3 7 5 0.6253 -0.0029
-3 7 6 -0.4816 0.0027
-3 7 7 0.5164 -0.0003
-3 7 8 -0.7471 -0.0029
-3 7 9 1.1612 0.0043
-3 7 10 -1.6052 -0.0033
-3 7 11 1.7602 0.0018
-3 7 12 -1.4380 -0.0014
-3 7 13 0.8260 0.0015
-3 7 14 -0.3099 -0.0002
-3 7 15 0.1148 -0.0013
-3 7 16 -0.1888 -0.0005
-3 7 17 0.3353 0.0065
-3 7 18 -0.3805 -0.0101
-3 7 19 0.2875 0.0054
-3 8 1 -2.4806 -0.0001
-3 8 2 0.7656 -0.0008
-3 8 3 0.3986 0.0007
-3 8 4 -0.8553 0.0010
-3 8 5 0.9066 -0.0038
-3 8 6 -0.8301 0.0049
-3 8 7 0.7412 -0.0019
-3 8 8 -0.8264 -0.0033
-3 8 9 1.2968 0.0060
-3 8 10 -2.0050 -0.0043
-3 8 11 2.4416 0.0010
-3 8 12 -2.2845 0.0000
-3 8 13 1.7366 0.0006
-3 8 14 -1.2123 0.0010
-3 8 15 0.8942 -0.0048
-3 8 16 -0.6992 0.0047
-3 8 17 0.4996 0.0028
-3 8 18 -0.2582 -0.0118
-3 9 1 -1.1584 -0.0061
-3 9 2 0.1231 0.0034
-3 9 3 0.7154 0.0002
-3 9 4 -1.1342 -0.0016
-3 9 5 1.2409 -0.0002
-3 9 6 -1.0698 0.0021
-3 9 7 0.6664 -0.0008
-3 9 8 -0.4122 -0.0028
-3 9 9 0.7456 0.0041
-3 9 10 -1.5264 -0.0016
-3 9 11 2.1007 -0.0018
-3 9 12 -2.0656 0.0019
-3 9 13 1.6324 0.0007
-3 9 14 -1.1980 -0.0019
-3 9 15 0.8940 -0.0004
-3 9 16 -0.6396 0.0019
-3 9 17 0.3709 0.0024
-3 10 1 -0.0353 -0.0037
-3 10 2 -0.2676 0.0022
-3 10 3 0.6734 0.0013
-3 10 4 -1.0353 -0.0030
-3 10 5 1.2703 0.0018
-3 10 6 -1.0862 -0.0002
-3 10 7 0.3879 0.0006
-3 10 8 0.2898 -0.0017
-3 10 9 -0.2984 0.0011
-3 10 10 -0.2865 0.0004
-3 10 11 0.8091 -0.0004
-3 10 12 -0.9015 -0.0023
-3 10 13 0.7595 0.0065
-3 10 14 -0.6422 -0.0100
-3 10 15 0.5503 0.0108
-3 10 16 -0.4162 -0.0092
-3 11 1 0.5519 -0.0006
-3 11 2 -0.2940 0.0000
-3 11 3 0.2758 0.0015
-3 11 4 -0.5331 -0.0012
-3 11 5 0.8962 -0.0003
-3 11 6 -0.8086 -0.0002
-3 11 7 0.0257 0.0023
-3 11 8 0.8690 -0.0021
-3 11 9 -1.1517 -0.0005
-3 11 10 0.8594 0.0006
-3 11 11 -0.5326 0.0040
-3 11 12 0.3707 -0.0093
-3 11 13 -0.1701 0.0121
-3 11 14 -0.1188 -0.0138
-3 11 15 0.2959 0.0155
-3 12 1 0.6759 -0.0013
-3 12 2 -0.1764 -0.0004
-3 12 3 -0.0844 0.0011
-3 12 4 -0.0931 0.0013
-3 12 5 0.5292 -0.0032
-3 12 6 -0.5585 -0.0002
-3 12 7 -0.1080 0.0053
-3 12 8 0.8979 -0.0040
-3 12 9 -1.1790 -0.0026
-3 12 10 1.0659 0.0042
-3 12 11 -0.9833 0.0026
-3 12 12 0.9094 -0.0096
-3 12 13 -0.5793 0.0101
-3 13 1 0.5022 -0.0003
-3 13 2 -0.0428 -0.0025
-3 13 3 -0.1844 0.0030
-3 13 4 -0.0820 0.0014
-3 13 5 0.6182 -0.0043
-3 13 6 -0.7381 -0.0013
-3 13 7 0.2217 0.0092
-3 13 8 0.3496 -0.0071
-3 13 9 -0.4891 -0.0042
-3 13 10 0.4400 0.0104
-3 13 11 -0.5634 -0.0049
-3 14 1 0.2269 0.0053
-3 14 2 0.0891 -0.0092
-3 14 3 -0.1461 0.0095
-3 14 4 -0.3208 -0.0030
-3 14 5 0.9959 -0.0020
-3 14 6 -1.1787 -0.0036
-3 14 7 0.7341 0.0133
-3 14 8 -0.2626 -0.0123
-3 14 9 0.1616 -0.0006
-3 15 1 0.0007 0.0105
-3 15 2 0.1992 -0.0171
-3 15 3 -0.1685 0.0189
-3 15 4 -0.3751 -0.0120
-3 15 5 1.0850 0.0046
-3 15 6 -1.2881 -0.0070
-3 15 7 0.8890 0.0152
-3 16 1 -0.1221 0.0082
-3 16 2 0.2372 -0.0179
-3 16 3 -0.2441 0.0228
-3 16 4 -0.1529 -0.0185
-2 -15 1 0.3476 0.0168
-2 -15 2 -0.2179 -0.0165
-2 -15 3 0.0347 0.0114
-2 -15 4 0.2416 -0.0072
-2 -15 5 -0.6494 0.0098
-2 -15 6 0.9110 -0.0162
-2 -15 7 -0.8213 0.0209
-2 -15 8 0.6698 -0.0223
-2 -15 9 -0.7352 0.0200
-2 -15 10 0.7242 -0.0140
-2 -15 11 -0.3120 0.0080
-2 -15 12 -0.1639 -0.0061
-2 -15 13 0.2022 0.0059
-2 -15 14 0.0516 -0.0026
-2 -15 15 -0.1373 -0.0025
-2 -14 1 0.1118 0.0111
-2 -14 2 -0.1878 -0.0081
-2 -14 3 0.1472 0.0002
-2 -14 4 0.2621 0.0068
-2 -14 5 -1.0529 -0.0083
-2 -14 6 1.6677 0.0057
-2 -14 7 -1.7212 -0.0012
-2 -14 8 1.5873 -0.0037
-2 -14 9 -1.6580 0.0053
-2 -14 10 1.5988 -0.0021
-2 -14 11 -1.0128 -0.0012
-2 -14 12 0.2721 0.0001
-2 -14 13 0.0267 0.0019
-2 -14 14 0.0590 -0.0000
-2 -14 15 -0.1408 -0.0036
-2 -14 16 0.2161 0.0051
-2 -14 17 -0.4324 -0.0055
-2 -13 1 -0.2330 -0.0013
-2 -13 2 -0.0602 0.0012
-2 -13 3 0.3138 -0.0057
-2 -13 4 -0.0518 0.0103
-2 -13 5 -0.8488 -0.0127
-2 -13 6 1.7179 0.0131
-2 -13 7 -2.0037 -0.0104
-2 -13 8 2.0002 0.0050
-2 -13 9 -2.0987 -0.0017
-2 -13 10 2.0201 0.0028
-2 -13 11 -1.4337 -0.0038
-2 -13 12 0.6874 0.0014
-2 -13 13 -0.2733 0.0011
-2 -13 14 0.1291 -0.0005
-2 -13 15 -0.0309 -0.0006
-2 -13 16 0.1207 0.0005
-2 -13 17 -0.5014 -0.0017
-2 -13 18 0.7976 0.0047
-2 -13 19 -0.6360 -0.0052
-2 -12 1 -0.2531 -0.0055
-2 -12 2 -0.2228 0.0019
-2 -12 3 0.8130 -0.0007
-2 -12 4 -0.9413 0.0001
-2 -12 5 0.3174 -0.0005
-2 -12 6 0.5233 0.0023
-2 -12 7 -1.0293 -0.0028
-2 -12 8 1.3197 0.0010
-2 -12 9 -1.6002 -0.0001
-2 -12 10 1.6149 0.0012
-2 -12 11 -1.1913 -0.0011
-2 -12 12 0.6848 -0.0010
-2 -12 13 -0.4042 0.0018
-2 -12 14 0.1734 -0.0011
-2 -12 15 0.1418 0.0021
-2 -12 16 -0.2449 -0.0042
-2 -12 17 -0.0606 0.0032
-2 -12 18 0.4357 0.0003
-2 -12 19 -0.4650 -0.0008
-2 -12 20 0.1974 -0.0018
-2 -12 21 0.0411 0.0016
-2 -11 1 -0.0742 -0.0026
-2 -11 2 -0.5413 0.0010
-2 -11 3 1.4152 0.0009
-2 -11 4 -2.0127 -0.0035
-2 -11 5 1.9338 0.0052
-2 -11 6 -1.4242 -0.0045
-2 -11 7 0.8338 0.0032
-2 -11 8 -0.1761 -0.0020
-2 -11 9 -0.4652 0.0000
-2 -11 10 0.7396 0.0014
-2 -11 11 -0.5731 -0.0002
-2 -11 12 0.3495 -0.0017
-2 -11 13 -0.2842 0.0012
-2 -11 14 0.1390 0.0002
-2 -11 15 0.2255 0.0015
-2 -11 16 -0.5184 -0.0044
-2 -11 17 0.4672 0.0039
-2 -11 18 -0.2059 -0.0015
-2 -11 19 0.0252 0.0021
-2 -11 20 -0.0148 -0.0040
-2 -11 21 0.0717 0.0007
-2 -11 22 -0.0731 0.0063
-2 -10 1 -0.2753 -0.0011
-2 -10 2 -0.3860 0.0033
-2 -10 3 1.4237 -0.0044
-2 -10 4 -2.4095 0.0036
-2 -10 5 2.9263 -0.0017
-2 -10 6 -2.9330 -0.0003
-2 -10 7 2.4883 0.0018
-2 -10 8 -1.6193 -0.0013
-2 -10 9 0.6204 -0.0012
-2 -10 10 0.0222 0.0026
-2 -10 11 -0.1827 -0.0008
-2 -10 12 0.1768 -0.0010
-2 -10 13 -0.2197 0.0000
-2 -10 14 0.1902 0.0015
-2 -10 15 0.0183 -0.0001
-2 -10 16 -0.2717 -0.0019
-2 -10 17 0.3902 0.0011
-2 -10 18 -0.3318 -0.0000
-2 -10 19 0.1647 0.0027
-2 -10 20 -0.0083 -0.0052
-2 -10 21 -0.0474 0.0003
-2 -10 22 0.0542 0.0099
-2 -10 23 -0.1382 -0.0146
-2 -9 1 -1.1740 0.0012
-2 -9 2 0.7172 0.0004
-2 -9 3 0.2575 -0.0024
-2 -9 4 -1.4369 0.0039
-2 -9 5 2.4269 -0.0040
-2 -9 6 -2.9765 0.0019
-2 -9 7 2.9027 0.0010
-2 -9 8 -2.1658 -0.0020
-2 -9 9 1.0824 0.0004
-2 -9 10 -0.1561 0.0010
-2 -9 11 -0.3603 -0.0003
-2 -9 12 0.5541 -0.0004
-2 -9 13 -0.5876 -0.0006
-2 -9 14 0.5531 0.0014
-2 -9 15 -0.5045 -0.0000
-2 -9 16 0.4455 -0.0009
-2 -9 17 -0.3508 -0.0009
-2 -9 18 0.2752 0.0017
-2 -9 19 -0.3085 0.0021
-2 -9 20 0.3869 -0.0061
-2 -9 21 -0.3455 0.0027
-2 -9 22 0.1897 0.0080
-2 -9 23 -0.1040 -0.0162
-2 -8 1 -2.6338 0.0059
-2 -8 2 2.8143 -0.0066
-2 -8 3 -2.2673 0.0060
-2 -8 4 1.1492 -0.0040
-2 -8 5 0.1513 0.0017
-2 -8 6 -1.2043 -0.0008
-2 -8 7 1.6622 0.0012
-2 -8 8 -1.4181 -0.0017
-2 -8 9 0.6755 0.0010
-2 -8 10 0.2126 -0.0002
-2 -8 11 -0.9418 -0.0001
-2 -8 12 1.3148 0.0003
-2 -8 13 -1.3041 -0.0010
-2 -8 14 1.1157 0.0007
-2 -8 15 -1.0128 0.0010
-2 -8 16 1.0279 -0.0016
-2 -8 17 -1.0087 -0.0005
-2 -8 18 0.9188 0.0022
-2 -8 19 -0.8621 0.0002
-2 -8 20 0.8221 -0.0047
-2 -8 21 -0.6414 0.0049
-2 -8 22 0.3033 0.0017
-2 -8 23 -0.0061 -0.0099
-2 -8 24 -0.1005 0.0130
-2 -7 1 -4.2160 0.0052
-2 -7 2 5.4488 -0.0052
-2 -7 3 -5.7329 0.0048
-2 -7 4 4.9410 -0.0041
-2 -7 5 -3.4432 0.0025
-2 -7 6 1.8750 -0.0003
-2 -7 7 -0.7603 -0.0014
-2 -7 8 0.2754 0.0017
-2 -7 9 -0.3379 -0.0013
-2 -7 10 0.7972 0.0010
-2 -7 11 -1.4210 -0.0008
-2 -7 12 1.8433 0.0006
-2 -7 13 -1.8012 -0.0005
-2 -7 14 1.4214 0.0001
-2 -7 15 -1.0680 0.0010
-2 -7 16 0.9161 -0.0017
-2 -7 17 -0.8650 0.0005
-2 -7 18 0.8203 0.0017
-2 -7 19 -0.8125 -0.0018
-2 -7 20 0.8176 -0.0011
-2 -7 21 -0.6952 0.0039
-2 -7 22 0.3907 -0.0030
-2 -7 23 -0.0517 -0.0016
-2 -7 24 -0.1398 0.0055
-2 -6 1 -4.8032 0.0007
-2 -6 2 7.1486 0.0011
-2 -6 3 -8.5482 -0.0027
-2 -6 4 8.3976 0.0024
-2 -6 5 -6.8974 -0.0015
-2 -6 6 4.8534 0.0018
-2 -6 7 -3.0489 -0.0026
-2 -6 8 1.8195 0.0021
-2 -6 9 -1.1705 -0.0010
-2 -6 10 1.0533 0.0006
-2 -6 11 -1.3367 -0.0004
-2 -6 12 1.6630 -0.0004
-2 -6 13 -1.6345 0.0010
-2 -6 14 1.1838 -0.0006
-2 -6 15 -0.5995 0.0002
-2 -6 16 0.1748 -0.0007
-2 -6 17 0.0264 0.0012
-2 -6 18 -0.0622 -0.0001
-2 -6 19 -0.0347 -0.0015
-2 -6 20 0.2109 0.0012
-2 -6 21 -0.3279 0.0012
-2 -6 22 0.2736 -0.0024
-2 -6 23 -0.1057 -0.0001
-2 -6 24 -0.0153 0.0038
-2 -5 1 -2.5274 0.0030
-2 -5 2 5.4851 -0.0022
-2 -5 3 -8.0680 -0.0002
-2 -5 4 9.0233 0.0008
-2 -5 5 -8.0658 -0.0004
-2 -5 6 5.9435 0.0005
-2 -5 7 -3.7168 -0.0002
-2 -5 8 2.0313 -0.0015
-2 -5 9 -1.0125 0.0025
-2 -5 10 0.5811 -0.0015
-2 -5 11 -0.6188 0.0004
-2 -5 12 0.8724 -0.0011
-2 -5 13 -0.9616 0.0020
-2 -5 14 0.6450 -0.0010
-2 -5 15 -0.0255 -0.0007
-2 -5 16 -0.5873 0.0004
-2 -5 17 0.9703 0.0014
-2 -5 18 -1.0832 -0.0020
-2 -5 19 0.9623 0.0006
-2 -5 20 -0.6700 0.0006
-2 -5 21 0.3439 -0.0002
-2 -5 22 -0.1432 0.0007
-2 -5 23 0.0863 -0.0051
-2 -5 24 -0.0463 0.0110
-2 -4 1 3.4768 0.0070
-2 -4 2 -0.9231 -0.0079
-2 -4 3 -2.5754 0.0066
-2 -4 4 5.1206 -0.0051
-2 -4 5 -5.5803 0.0027
-2 -4 6 4.2242 0.0001
-2 -4 7 -2.2202 -0.0006
-2 -4 8 0.6162 -0.0018
-2 -4 9 0.2346 0.0031
-2 -4 10 -0.4841 -0.0014
-2 -4 11 0.3458 -0.0003
-2 -4 12 0.0185 -0.0002
-2 -4 13 -0.3485 0.0012
-2 -4 14 0.3324 -0.0001
-2 -4 15 0.1108 -0.0017
-2 -4 16 -0.7395 0.0017
-2 -4 17 1.2426 0.0002
-2 -4 18 -1.4760 -0.0014
-2 -4 19 1.4332 0.0009
-2 -4 20 -1.1613 -0.0004
-2 -4 21 0.7896 0.0008
-2 -4 22 -0.4984 0.0006
-2 -4 23 0.3446 -0.0069
-2 -4 24 -0.2167 0.0154
-2 -3 1 10.6797 -0.0013
-2 -3 2 -9.8332 0.0010
-2 -3 3 6.2367 0.0007
-2 -3 4 -2.0936 -0.0023
-2 -3 5 -0.4463 0.0007
-2 -3 6 0.7171 0.0030
-2 -3 7 0.3627 -0.0041
-2 -3 8 -1.4105 0.0016
-2 -3 9 1.7326 0.0004
-2 -3 10 -1.4711 0.0003
-2 -3 11 0.9663 -0.0013
-2 -3 12 -0.3536 0.0008
-2 -3 13 -0.2505 -0.0002
-2 -3 14 0.5727 0.0013
-2 -3 15 -0.4218 -0.0028
-2 -3 16 -0.0667 0.0029
-2 -3 17 0.5777 -0.0016
-2 -3 18 -0.8973 0.0008
-2 -3 19 0.9673 -0.0007
-2 -3 20 -0.8134 -0.0004
-2 -3 21 0.5482 0.0030
-2 -3 22 -0.3402 -0.0039
-2 -3 23 0.2621 -0.0008
-2 -3 24 -0.2208 0.0089
-2 -2 1 13.5525 -0.0116
-2 -2 2 -15.5896 0.0132
-2 -2 3 13.3075 -0.0094
-2 -2 4 -8.5081 0.0033
-2 -2 5 4.1170 -0.0008
-2 -2 6 -1.9904 0.0021
-2 -2 7 1.8894 -0.0027
-2 -2 8 -2.3493 0.0013
-2 -2 9 2.2940 -0.0002
-2 -2 10 -1.6790 0.0004
-2 -2 11 0.8906 -0.0005
-2 -2 12 -0.0962 0.0003
-2 -2 13 -0.6762 -0.0006
-2 -2 14 1.2417 0.0017
-2 -2 15 -1.3741 -0.0024
-2 -2 16 1.0967 0.0020
-2 -2 17 -0.6617 -0.0010
-2 -2 18 0.3046 0.0006
-2 -2 19 -0.1209 -0.0008
-2 -2 20 0.1006 -0.0003
-2 -2 21 -0.1670 0.0035
-2 -2 22 0.2060 -0.0061
-2 -2 23 -0.1426 0.0043
-2 -2 24 0.0109 0.0008
-2 -1 1 7.7909 -0.0038
-2 -1 2 -13.1510 0.0072
-2 -1 3 13.7090 -0.0054
-2 -1 4 -10.0234 0.0004
-2 -1 5 5.0908 0.0026
-2 -1 6 -1.7892 -0.0027
-2 -1 7 0.8717 0.0022
-2 -1 8 -1.1824 -0.0017
-2 -1 9 1.3674 0.0011
-2 -1 10 -1.0125 -0.0008
-2 -1 11 0.3641 0.0012
-2 -1 12 0.3728 -0.0012
-2 -1 13 -1.1498 0.0003
-2 -1 14 1.8221 0.0003
-2 -1 15 -2.1541 0.0000
-2 -1 16 2.0652 -0.0010
-2 -1 17 -1.7123 0.0018
-2 -1 18 1.3234 -0.0018
-2 -1 19 -1.0218 0.0007
-2 -1 20 0.8144 -0.0001
-2 -1 21 -0.6746 0.0009
-2 -1 22 0.5733 -0.0017
-2 -1 23 -0.4480 0.0005
-2 -1 24 0.2416 0.0017
-2 0 1 -5.2144 0.0121
-2 0 2 -2.6582 -0.0075
-2 0 3 6.7883 0.0047
-2 0 4 -5.9648 -0.0036
-2 0 5 2.3224 0.0029
-2 0 6 0.9015 -0.0024
-2 0 7 -1.9865 0.0020
-2 0 8 1.3826 -0.0011
-2 0 9 -0.4115 0.0002
-2 0 10 -0.1093 -0.0009
-2 0 11 0.0852 0.0022
-2 0 12 0.3277 -0.0022
-2 0 13 -0.9847 0.0009
-2 0 14 1.6848 -0.0003
-2 0 15 -2.1554 0.0010
-2 0 16 2.2207 -0.0020
-2 0 17 -1.9385 0.0025
-2 0 18 1.5197 -0.0020
-2 0 19 -1.1284 0.0005
-2 0 20 0.8085 0.0007
-2 0 21 -0.5771 -0.0012
-2 0 22 0.4616 0.0024
-2 0 23 -0.4067 -0.0044
-2 0 24 0.2831 0.0051
-2 1 1 -18.3639 0.0116
-2 1 2 9.9588 -0.0079
-2 1 3 -3.0241 0.0038
-2 1 4 0.3594 0.0001
-2 1 5 -1.3744 -0.0024
-2 1 6 3.4000 0.0022
-2 1 7 -4.2128 -0.0012
-2 1 8 3.3761 0.0015
-2 1 9 -1.7416 -0.0016
-2 1 10 0.2901 0.0001
-2 1 11 0.4917 0.0018
-2 1 12 -0.5727 -0.0015
-2 1 13 0.1403 -0.0003
-2 1 14 0.5298 0.0015
-2 1 15 -1.1212 -0.0012
-2 1 16 1.3760 0.0001
-2 1 17 -1.2382 0.0005
-2 1 18 0.8675 0.0001
-2 1 19 -0.4733 -0.0012
-2 1 20 0.1794 0.0010
-2 1 21 -0.0420 0.0003
-2 1 22 0.0679 -0.0005
-2 1 23 -0.1582 -0.0005
-2 2 1 -23.9823 -0.0002
-2 2 2 17.3622 0.0005
-2 2 3 -9.7515 -0.0017
-2 2 4 4.6576 0.0039
-2 2 5 -3.0328 -0.0043
-2 2 6 3.4719 0.0019
-2 2 7 -3.9675 0.0003
-2 2 8 3.4051 0.0001
-2 2 9 -1.8726 -0.0013
-2 2 10 0.1060 0.0010
-2 2 11 1.2073 -0.0001
-2 2 12 -1.7901 0.0004
-2 2 13 1.7232 -0.0018
-2 2 14 -1.2340 0.0029
-2 2 15 0.5938 -0.0025
-2 2 16 -0.0931 0.0006
-2 2 17 -0.0671 0.0011
-2 2 18 -0.0999 -0.0006
-2 2 19 0.3920 -0.0011
-2 2 20 -0.5703 0.0013
-2 2 21 0.5053 0.0005
-2 2 22 -0.2586 -0.0025
-2 2 23 0.0331 0.0043
-2 3 1 -19.7010 -0.0024
-2 3 2 16.3940 -0.0005
-2 3 3 -10.5205 0.0011
-2 3 4 5.2001 0.0007
-2 3 5 -2.2376 -0.0011
-2 3 6 1.5434 -0.0015
-2 3 7 -1.8784 0.0038
-2 3 8 1.9662 -0.0030
-2 3 9 -1.2374 0.0005
-2 3 10 -0.0767 0.0011
-2 3 11 1.3944 -0.0014
-2 3 12 -2.3015 0.0012
-2 3 13 2.6881 -0.0012
-2 3 14 -2.5822 0.0012
-2 3 15 2.0681 -0.0001
-2 3 16 -1.3690 -0.0025
-2 3 17 0.8261 0.0049
-2 3 18 -0.6695 -0.0043
-2 3 19 0.8105 0.0007
-2 3 20 -0.9113 0.0034
-2 3 21 0.7175 -0.0063
-2 3 22 -0.3204 0.0067
-2 4 1 -9.7742 0.0014
-2 4 2 9.8398 -0.0059
-2 4 3 -7.0495 0.0061
-2 4 4 3.4435 -0.0023
-2 4 5 -0.8012 -0.0006
-2 4 6 -0.1816 -0.0002
-2 4 7 -0.0987 0.0024
-2 4 8 0.6908 -0.0029
-2 4 9 -0.8093 0.0017
-2 4 10 0.2711 -0.0002
-2 4 11 0.6340 -0.0004
-2 4 12 -1.5559 0.0002
-2 4 13 2.2713 0.0003
-2 4 14 -2.5958 -0.0006
-2 4 15 2.3724 0.0015
-2 4 16 -1.6679 -0.0035
-2 4 17 0.8769 0.0053
-2 4 18 -0.4582 -0.0052
-2 4 19 0.5038 0.0023
-2 4 20 -0.6527 0.0042
-2 4 21 0.5239 -0.0133
-2 4 22 -0.1606 0.0197
-2 5 1 -0.9021 -0.0039
-2 5 2 3.1391 -0.0014
-2 5 3 -3.1069 0.0033
-2 5 4 1.7387 -0.0006
-2 5 5 -0.2907 -0.0024
-2 5 6 -0.3859 0.0026
-2 5 7 0.1640 -0.0009
-2 5 8 0.5005 -0.0006
-2 5 9 -1.0256 0.0010
-2 5 10 1.0991 -0.0009
-2 5 11 -0.7286 0.0006
-2 5 12 0.0656 -0.0001
-2 5 13 0.6938 -0.0006
-2 5 14 -1.2763 0.0011
-2 5 15 1.3787 -0.0008
-2 5 16 -0.9116 0.0004
-2 5 17 0.1972 -0.0000
-2 5 18 0.2333 -0.0014
-2 5 19 -0.1555 0.0034
-2 5 20 -0.1266 -0.0011
-2 5 21 0.1890 -0.0088
-2 6 1 3.0994 -0.0112
-2 6 2 -0.2754 0.0062
-2 6 3 -1.0658 -0.0017
-2 6 4 1.1332 0.0003
-2 6 5 -0.6681 -0.0003
-2 6 6 0.3475 0.0002
-2 6 7 -0.4556 -0.0002
-2 6 8 0.9197 0.0009
-2 6 9 -1.5007 -0.0015
-2 6 10 1.9324 0.0010
-2 6 11 -2.0094 -0.0002
-2 6 12 1.6734 0.0005
-2 6 13 -1.0493 -0.0016
-2 6 14 0.4046 0.0020
-2 6 15 -0.0464 -0.0016
-2 6 16 0.1343 0.0028
-2 6 17 -0.4898 -0.0054
-2 6 18 0.6926 0.0044
-2 6 19 -0.5094 0.0026
-2 6 20 0.1502 -0.0081
-2 7 1 2.9160 -0.0060
-2 7 2 -0.6229 0.0043
-2 7 3 -0.8189 -0.0014
-2 7 4 1.2742 -0.0009
-2 7 5 -1.1637 0.0026
-2 7 6 0.9318 -0.0034
-2 7 7 -0.8306 0.0020
-2 7 8 1.0259 0.0012
-2 7 9 -1.5737 -0.0034
-2 7 10 2.2475 0.0024
-2 7 11 -2.6361 0.0003
-2 7 12 2.5129 -0.0015
-2 7 13 -1.9962 0.0011
-2 7 14 1.3648 -0.0013
-2 7 15 -0.8627 0.0020
-2 7 16 0.6279 0.0010
-2 7 17 -0.6079 -0.0078
-2 7 18 0.5684 0.0107
-2 7 19 -0.3492 -0.0039
-2 8 1 1.2713 0.0045
-2 8 2 0.1000 -0.0026
-2 8 3 -1.1064 0.0008
-2 8 4 1.4843 -0.0001
-2 8 5 -1.4247 0.0009
-2 8 6 1.1022 -0.0021
-2 8 7 -0.6656 0.0014
-2 8 8 0.4815 0.0009
-2 8 9 -0.8866 -0.0020
-2 8 10 1.6824 -0.0001
-2 8 11 -2.2570 0.0036
-2 8 12 2.2522 -0.0047
-2 8 13 -1.8259 0.0033
-2 8 14 1.2913 -0.0023
-2 8 15 -0.8171 0.0016
-2 8 16 0.4783 0.0027
-2 8 17 -0.2982 -0.0114
-2 8 18 0.1924 0.0173
-2 9 1 -0.0011 0.0064
-2 9 2 0.5252 -0.0045
-2 9 3 -1.0616 0.0011
-2 9 4 1.3715 0.0011
-2 9 5 -1.4400 -0.0011
-2 9 6 1.0903 0.0004
-2 9 7 -0.2891 -0.0007
-2 9 8 -0.4173 0.0014
-2 9 9 0.3816 -0.0005
-2 9 10 0.3026 -0.0021
-2 9 11 -0.9281 0.0040
-2 9 12 1.0691 -0.0028
-2 9 13 -0.8936 -0.0011
-2 9 14 0.6686 0.0050
-2 9 15 -0.4384 -0.0077
-2 9 16 0.2099 0.0112
-2 9 17 -0.0676 -0.0164
-2 10 1 -0.5788 0.0021
-2 10 2 0.4921 -0.0015
-2 10 3 -0.6078 0.0001
-2 10 4 0.8632 -0.0003
-2 10 5 -1.1415 0.0016
-2 10 6 0.9304 -0.0012
-2 10 7 0.0415 -0.0013
-2 10 8 -1.1548 0.0031
-2 10 9 1.5390 -0.0023
-2 10 10 -1.1472 0.0009
-2 10 11 0.6244 -0.0010
-2 10 12 -0.3347 0.0033
-2 10 13 0.1217 -0.0071
-2 10 14 0.1215 0.0116
-2 10 15 -0.2404 -0.0153
-2 10 16 0.1761 0.0169
-2 11 1 -0.6802 0.0010
-2 11 2 0.2846 0.0012
-2 11 3 -0.0821 -0.0023
-2 11 4 0.2377 -0.0006
-2 11 5 -0.6652 0.0047
-2 11 6 0.6786 -0.0047
-2 11 7 0.1600 0.0008
-2 11 8 -1.2787 0.0021
-2 11 9 1.8086 -0.0024
-2 11 10 -1.6771 0.0028
-2 11 11 1.3927 -0.0041
-2 11 12 -1.1272 0.0045
-2 11 13 0.6813 -0.0044
-2 11 14 -0.1137 0.0067
-2 12 1 -0.4582 0.0034
-2 12 2 0.0599 0.0017
-2 12 3 0.1994 -0.0052
-2 12 4 -0.0320 0.0024
-2 12 5 -0.5033 0.0032
-2 12 6 0.7010 -0.0051
-2 12 7 -0.1264 0.0036
-2 12 8 -0.7006 -0.0036
-2 12 9 1.0818 0.0046
-2 12 10 -1.0705 -0.0026
-2 12 11 1.0757 -0.0004
-2 12 12 -1.0508 -0.0004
-2 12 13 0.7022 0.0038
-2 13 1 -0.1086 0.0044
-2 13 2 -0.1386 0.0005
-2 13 3 0.2103 -0.0057
-2 13 4 0.1724 0.0052
-2 13 5 -0.8563 -0.0019
-2 13 6 1.1383 0.0005
-2 13 7 -0.7047 0.0012
-2 13 8 0.1031 -0.0068
-2 13 9 0.1247 0.0116
-2 13 10 -0.1658 -0.0094
-2 13 11 0.3741 0.0041
-2 14 1 0.1082 0.0017
-2 14 2 -0.2692 0.0015
-2 14 3 0.1874 -0.0057
-2 14 4 0.3985 0.0072
-2 14 5 -1.2006 -0.0085
-2 14 6 1.4902 0.0109
-2 14 7 -1.0602 -0.0089
-2 14 8 0.4946 -0.0005
-2 14 9 -0.2622 0.0094
-2 15 1 0.0939 -0.0046
-2 15 2 -0.2904 0.0079
-2 15 3 0.2863 -0.0099
-2 15 4 0.2335 0.0102
-2 15 5 -0.9703 -0.0132
-2 15 6 1.2364 0.0184
-2 16 1 -0.0393 -0.0096
-2 16 2 -0.1904 0.0139
-2 16 3 0.3694 -0.0133
-1 -16 2 0.2141 0.0245
-1 -16 3 -0.1239 -0.0233
-1 -16 4 -0.0118 0.0174
-1 -16 5 0.2868 -0.0147
-1 -16 6 -0.5161 0.0155
-1 -16 7 0.4824 -0.0172
-1 -16 8 -0.3454 0.0202
-1 -16 9 0.3221 -0.0229
-1 -16 10 -0.2291 0.0202
-1 -16 11 -0.1249 -0.0117
-1 -16 12 0.4152 0.0038
-1 -15 1 -0.1837 -0.0118
-1 -15 2 0.2980 0.0157
-1 -15 3 -0.2906 -0.0142
-1 -15 4 -0.0313 0.0093
-1 -15 5 0.6748 -0.0053
-1 -15 6 -1.1813 0.0025
-1 -15 7 1.2344 -0.0020
-1 -15 8 -1.1578 0.0057
-1 -15 9 1.2568 -0.0104
-1 -15 10 -1.1793 0.0100
-1 -15 11 0.5813 -0.0048
-1 -15 12 0.0995 0.0004
-1 -15 13 -0.2546 0.0013
-1 -15 14 0.0229 -0.0038
-1 -15 15 0.0848 0.0072
-1 -15 16 -0.0348 -0.0075
-1 -14 1 0.1936 0.0015
-1 -14 2 0.1764 0.0004
-1 -14 3 -0.4463 0.0003
-1 -14 4 0.1711 -0.0021
-1 -14 5 0.6982 0.0044
-1 -14 6 -1.4806 -0.0076
-1 -14 7 1.6885 0.0086
-1 -14 8 -1.6939 -0.0046
-1 -14 9 1.8912 -0.0008
-1 -14 10 -1.8966 0.0020
-1 -14 11 1.2797 -0.0001
-1 -14 12 -0.4351 -0.0001
-1 -14 13 -0.0049 -0.0006
-1 -14 14 0.0649 -0.0015
-1 -14 15 -0.0849 0.0055
-1 -14 16 0.0333 -0.0068
-1 -14 17 0.2182 0.0041
-1 -14 18 -0.4152 0.0000
-1 -13 1 0.3566 0.0065
-1 -13 2 0.2130 -0.0034
-1 -13 3 -0.8533 0.0014
-1 -13 4 0.9147 0.0007
-1 -13 5 -0.1701 -0.0012
-1 -13 6 -0.6968 -0.0013
-1 -13 7 1.0846 0.0031
-1 -13 8 -1.2533 -0.0009
-1 -13 9 1.5587 -0.0022
-1 -13 10 -1.6858 0.0024
-1 -13 11 1.2832 -0.0015
-1 -13 12 -0.6679 0.0026
-1 -13 13 0.2791 -0.0039
-1 -13 14 -0.0407 0.0023
-1 -13 15 -0.2102 0.0009
-1 -13 16 0.2568 -0.0029
-1 -13 17 0.0393 0.0028
-1 -13 18 -0.3326 -0.0004
-1 -13 19 0.2890 -0.0049
-1 -13 20 -0.0740 0.0100
-1 -12 1 0.2042 0.0013
-1 -12 2 0.4448 0.0013
-1 -12 3 -1.3966 -0.0035
-1 -12 4 1.9531 0.0064
-1 -12 5 -1.6757 -0.0080
-1 -12 6 1.0031 0.0064
-1 -12 7 -0.4665 -0.0041
-1 -12 8 -0.0034 0.0036
-1 -12 9 0.5345 -0.0035
-1 -12 10 -0.8255 0.0023
-1 -12 11 0.6949 -0.0017
-1 -12 12 -0.4679 0.0026
-1 -12 13 0.3896 -0.0031
-1 -12 14 -0.2434 0.0020
-1 -12 15 -0.1028 -0.0007
-1 -12 16 0.3437 -0.0007
-1 -12 17 -0.2537 0.0026
-1 -12 18 0.0677 -0.0024
-1 -12 19 -0.0689 -0.0025
-1 -12 20 0.1840 0.0085
-1 -12 21 -0.2029 -0.0082
-1 -11 1 0.2631 -0.0018
-1 -11 2 0.3257 0.0017
-1 -11 3 -1.4251 -0.0011
-1 -11 4 2.4371 0.0014
-1 -11 5 -2.7927 -0.0023
-1 -11 6 2.5660 0.0025
-1 -11 7 -2.0302 -0.0021
-1 -11 8 1.2405 0.0015
-1 -11 9 -0.3732 0.0001
-1 -11 10 -0.1548 -0.0015
-1 -11 11 0.2363 0.0013
-1 -11 12 -0.2304 -0.0003
-1 -11 13 0.3520 0.0004
-1 -11 14 -0.3914 -0.0009
-1 -11 15 0.1939 0.0003
-1 -11 16 0.0538 -0.0004
-1 -11 17 -0.1655 0.0031
-1 -11 18 0.2041 -0.0045
-1 -11 19 -0.2780 0.0008
-1 -11 20 0.3655 0.0038
-1 -11 21 -0.3953 -0.0014
-1 -11 22 0.3155 -0.0067
-1 -10 1 1.0135 -0.0007
-1 -10 2 -0.6758 0.0008
-1 -10 3 -0.3351 0.0008
-1 -10 4 1.6019 -0.0030
-1 -10 5 -2.5408 0.0039
-1 -10 6 2.9007 -0.0029
-1 -10 7 -2.6313 0.0008
-1 -10 8 1.7719 0.0001
-1 -10 9 -0.6720 0.0011
-1 -10 10 -0.1273 -0.0026
-1 -10 11 0.4229 0.0024
-1 -10 12 -0.4596 -0.0018
-1 -10 13 0.4855 0.0023
-1 -10 14 -0.5163 -0.0021
-1 -10 15 0.5166 0.0003
-1 -10 16 -0.4992 0.0004
-1 -10 17 0.4423 0.0022
-1 -10 18 -0.3172 -0.0041
-1 -10 19 0.1545 0.0013
-1 -10 20 0.0299 0.0022
-1 -10 21 -0.2470 0.0019
-1 -10 22 0.3974 -0.0126
-1 -10 23 -0.3168 0.0194
-1 -9 1 2.4104 -0.0012
-1 -9 2 -2.6307 0.0039
-1 -9 3 2.0228 -0.0046
-1 -9 4 -0.7791 0.0026
-1 -9 5 -0.5658 0.0002
-1 -9 6 1.5282 -0.0012
-1 -9 7 -1.7921 -0.0001
-1 -9 8 1.2959 0.0014
-1 -9 9 -0.3444 -0.0009
-1 -9 10 -0.5663 -0.0004
-1 -9 11 1.1036 0.0010
-1 -9 12 -1.2152 -0.0014
-1 -9 13 1.0327 0.0020
-1 -9 14 -0.8008 -0.0015
-1 -9 15 0.7505 -0.0007
-1 -9 16 -0.8903 0.0016
-1 -9 17 1.0283 0.0006
-1 -9 18 -1.0402 -0.0026
-1 -9 19 0.9362 0.0002
-1 -9 20 -0.6827 0.0036
-1 -9 21 0.2308 -0.0013
-1 -9 22 0.2510 -0.0087
-1 -9 23 -0.4583 0.0183
-1 -8 1 3.9929 -0.0000
-1 -8 2 -5.1277 0.0021
-1 -8 3 5.2745 -0.0046
-1 -8 4 -4.3225 0.0053
-1 -8 5 2.7367 -0.0033
-1 -8 6 -1.2013 0.0005
-1 -8 7 0.2411 0.0007
-1 -8 8 -0.0181 -0.0001
-1 -8 9 0.3775 -0.0006
-1 -8 10 -1.0358 0.0004
-1 -8 11 1.6700 0.0000
-1 -8 12 -1.9425 -0.0005
-1 -8 13 1.7005 0.0011
-1 -8 14 -1.1803 -0.0010
-1 -8 15 0.8052 -0.0003
-1 -8 16 -0.7568 0.0011
-1 -8 17 0.9081 0.0005
-1 -8 18 -1.0999 -0.0024
-1 -8 19 1.2267 0.0011
-1 -8 20 -1.1188 0.0033
-1 -8 21 0.6582 -0.0052
-1 -8 22 -0.0352 0.0008
-1 -8 23 -0.3698 0.0074
-1 -8 24 0.4058 -0.0121
-1 -7 1 4.6865 0.0036
-1 -7 2 -6.8926 -0.0060
-1 -7 3 8.1004 0.0048
-1 -7 4 -7.7325 -0.0015
-1 -7 5 6.0888 -0.0003
-1 -7 6 -4.0442 -0.0007
-1 -7 7 2.3772 0.0021
-1 -7 8 -1.3771 -0.0017
-1 -7 9 0.9973 0.0004
-1 -7 10 -1.1353 0.0002
-1 -7 11 1.5934 -0.0003
-1 -7 12 -1.9588 0.0006
-1 -7 13 1.8454 -0.0004
-1 -7 14 -1.2649 -0.0006
-1 -7 15 0.5779 0.0010
-1 -7 16 -0.1132 -0.0006
-1 -7 17 -0.0115 0.0007
-1 -7 18 -0.1843 -0.0021
-1 -7 19 0.5455 0.0024
-1 -7 20 -0.7597 0.0005
-1 -7 21 0.5879 -0.0047
-1 -7 22 -0.1470 0.0058
-1 -7 23 -0.2050 -0.0018
-1 -7 24 0.2733 -0.0037
-1 -6 1 2.6104 -0.0011
-1 -6 2 -5.5773 -0.0039
-1 -6 3 8.0422 0.0062
-1 -6 4 -8.7480 -0.0039
-1 -6 5 7.5323 0.0004
-1 -6 6 -5.2955 0.0006
-1 -6 7 3.1414 -0.0004
-1 -6 8 -1.6416 0.0011
-1 -6 9 0.8402 -0.0017
-1 -6 10 -0.6259 0.0010
-1 -6 11 0.8430 -0.0005
-1 -6 12 -1.1790 0.0016
-1 -6 13 1.2463 -0.0023
-1 -6 14 -0.8544 0.0008
-1 -6 15 0.1221 0.0011
-1 -6 16 0.6475 -0.0009
-1 -6 17 -1.1302 -0.0005
-1 -6 18 1.1238 0.0004
-1 -6 19 -0.7018 0.0013
-1 -6 20 0.2153 -0.0017
-1 -6 21 -0.0086 -0.0005
-1 -6 22 0.1070 0.0027
-1 -6 23 -0.2521 -0.0008
-1 -6 24 0.2361 -0.0042
-1 -5 1 -3.4267 -0.0111
-1 -5 2 0.5941 0.0074
-1 -5 3 3.0525 -0.0032
-1 -5 4 -5.4869 0.0021
-1 -5 5 5.6386 -0.0022
-1 -5 6 -3.9872 0.0015
-1 -5 7 1.8591 -0.0016
-1 -5 8 -0.3108 0.0031
-1 -5 9 -0.3694 -0.0033
-1 -5 10 0.4075 0.0012
-1 -5 11 -0.1190 0.0002
-1 -5 12 -0.2512 0.0013
-1 -5 13 0.4811 -0.0029
-1 -5 14 -0.3649 0.0019
-1 -5 15 -0.1725 0.0003
-1 -5 16 0.9607 -0.0005
-1 -5 17 -1.6289 -0.0014
-1 -5 18 1.8380 0.0022
-1 -5 19 -1.5315 -0.0003
-1 -5 20 0.9753 -0.0021
-1 -5 21 -0.5320 0.0023
-1 -5 22 0.3678 -0.0017
-1 -5 23 -0.3654 0.0040
-1 -5 24 0.3155 -0.0092
-1 -4 1 -11.2621 -0.0065
-1 -4 2 9.9611 0.0051
-1 -4 3 -5.8397 -0.0036
-1 -4 4 1.4107 0.0030
-1 -4 5 1.0380 -0.0010
-1 -4 6 -0.9601 -0.0019
-1 -4 7 -0.4924 0.0024
-1 -4 8 1.7437 0.0001
-1 -4 9 -2.0071 -0.0014
-1 -4 10 1.4848 0.0000
-1 -4 11 -0.7346 0.0011
-1 -4 12 0.0901 0.0002
-1 -4 13 0.3512 -0.0017
-1 -4 14 -0.4859 0.0009
-1 -4 15 0.2030 0.0011
-1 -4 16 0.4135 -0.0016
-1 -4 17 -1.0472 0.0003
-1 -4 18 1.3670 0.0007
-1 -4 19 -1.2494 0.0003
-1 -4 20 0.8227 -0.0017
-1 -4 21 -0.3610 0.0012
-1 -4 22 0.1078 0.0001
-1 -4 23 -0.1084 0.0018
-1 -4 24 0.1965 -0.0070
-1 -3 1 -15.1270 0.0089
-1 -3 2 16.8790 -0.0099
-1 -3 3 -13.8456 0.0066
-1 -3 4 8.2591 -0.0017
-1 -3 5 -3.4615 0.0004
-1 -3 6 1.4543 -0.0024
-1 -3 7 -1.8359 0.0033
-1 -3 8 2.7820 -0.0016
-1 -3 9 -2.8745 0.0002
-1 -3 10 1.9950 -0.0004
-1 -3 11 -0.7850 0.0005
-1 -3 12 -0.2578 0.0001
-1 -3 13 0.9972 -0.0002
-1 -3 14 -1.3692 -0.0010
-1 -3 15 1.2939 0.0024
-1 -3 16 -0.8577 -0.0026
-1 -3 17 0.3338 0.0016
-1 -3 18 0.0273 -0.0009
-1 -3 19 -0.1283 0.0013
-1 -3 20 -0.0168 -0.0013
-1 -3 21 0.3055 -0.0012
-1 -3 22 -0.5278 0.0048
-1 -3 23 0.4830 -0.0052
-1 -3 24 -0.1937 0.0012
-1 -2 1 -9.7590 0.0052
-1 -2 2 15.4717 -0.0091
-1 -2 3 -15.4891 0.0065
-1 -2 4 10.7346 -0.0002
-1 -2 5 -4.8546 -0.0037
-1 -2 6 1.2350 0.0037
-1 -2 7 -0.6866 -0.0022
-1 -2 8 1.6431 0.0011
-1 -2 9 -2.2004 -0.0002
-1 -2 10 1.6911 0.0000
-1 -2 11 -0.5422 -0.0007
-1 -2 12 -0.6802 0.0010
-1 -2 13 1.6889 -0.0001
-1 -2 14 -2.3033 -0.0010
-1 -2 15 2.3973 0.0013
-1 -2 16 -2.0701 -0.0004
-1 -2 17 1.6034 -0.0007
-1 -2 18 -1.1905 0.0010
-1 -2 19 0.8580 0.0004
-1 -2 20 -0.6452 -0.0015
-1 -2 21 0.6493 -0.0002
-1 -2 22 -0.8118 0.0037
-1 -2 23 0.8437 -0.0053
-1 -2 24 -0.5378 0.0036
-1 -1 1 4.3593 -0.0180
-1 -1 2 4.8248 0.0101
-1 -1 3 -9.1394 -0.0053
-1 -1 4 7.4180 0.0043
-1 -1 5 -2.5195 -0.0047
-1 -1 6 -1.4534 0.0048
-1 -1 7 2.4091 -0.0039
-1 -1 8 -1.1392 0.0018
-1 -1 9 -0.3809 0.0002
-1 -1 10 0.9518 -0.0002
-1 -1 11 -0.5454 -0.0013
-1 -1 12 -0.4037 0.0017
-1 -1 13 1.4818 -0.0007
-1 -1 14 -2.2986 -0.0001
-1 -1 15 2.5689 -0.0004
-1 -1 16 -2.3386 0.0020
-1 -1 17 1.9103 -0.0034
-1 -1 18 -1.4780 0.0033
-1 -1 19 1.0113 -0.0008
-1 -1 20 -0.5387 -0.0022
-1 -1 21 0.2990 0.0030
-1 -1 22 -0.4297 -0.0019
-1 -1 23 0.6642 0.0010
-1 -1 24 -0.5985 -0.0010
-1 0 1 20.0269 -0.0244
-1 0 2 -9.4384 0.0172
-1 0 3 1.3017 -0.0084
-1 0 4 1.0851 0.0009
-1 0 5 1.1320 0.0030
-1 0 6 -4.1736 -0.0027
-1 0 7 5.0994 0.0013
-1 0 8 -3.6434 -0.0012
-1 0 9 1.3193 0.0014
-1 0 10 0.4365 -0.0002
-1 0 11 -1.0999 -0.0015
-1 0 12 0.7927 0.0015
-1 0 13 0.0868 0.0001
-1 0 14 -0.9930 -0.0013
-1 0 15 1.4613 0.0011
-1 0 16 -1.4184 0.0004
-1 0 17 1.1370 -0.0021
-1 0 18 -0.8268 0.0024
-1 0 19 0.4435 -0.0006
-1 0 20 0.0231 -0.0016
-1 0 21 -0.3087 0.0024
-1 0 22 0.1633 -0.0021
-1 0 23 0.2385 0.0019
-1 0 24 -0.4508 -0.0015
-1 1 1 28.2397 -0.0041
-1 1 2 -19.1200 0.0042
-1 1 3 9.4219 -0.0011
-1 1 4 -3.7461 -0.0040
-1 1 5 2.9183 0.0068
-1 1 6 -4.4242 -0.0054
-1 1 7 5.2576 0.0027
-1 1 8 -4.2074 -0.0012
-1 1 9 1.9179 0.0006
-1 1 10 0.3861 0.0006
-1 1 11 -1.8687 -0.0013
-1 1 12 2.2729 0.0002
-1 1 13 -1.8073 0.0019
-1 1 14 0.9945 -0.0033
-1 1 15 -0.3657 0.0035
-1 1 16 0.1160 -0.0023
-1 1 17 -0.0957 0.0005
-1 1 18 0.1464 0.0004
-1 1 19 -0.2931 0.0002
-1 1 20 0.5367 -0.0004
-1 1 21 -0.6597 -0.0006
-1 1 22 0.4515 0.0020
-1 1 23 -0.0335 -0.0030
-1 2 1 24.9584 0.0112
-1 2 2 -19.6351 -0.0047
-1 2 3 11.3626 0.0008
-1 2 4 -4.7175 -0.0004
-1 2 5 1.9319 0.0003
-1 2 6 -2.1313 0.0015
-1 2 7 3.0164 -0.0028
-1 2 8 -2.9206 0.0024
-1 2 9 1.5739 -0.0015
-1 2 10 0.3630 0.0009
-1 2 11 -2.0523 -0.0001
-1 2 12 2.9557 -0.0011
-1 2 13 -3.0015 0.0020
-1 2 14 2.5003 -0.0021
-1 2 15 -1.8628 0.0014
-1 2 16 1.3300 -0.0002
-1 2 17 -0.9524 -0.0006
-1 2 18 0.7457 0.0001
-1 2 19 -0.7271 0.0014
-1 2 20 0.7886 -0.0025
-1 2 21 -0.7123 0.0027
-1 2 22 0.4167 -0.0016
-1 2 23 -0.0759 -0.0010
-1 3 1 13.8169 0.0067
-1 3 2 -12.9652 -0.0007
-1 3 3 8.2458 -0.0028
-1 3 4 -3.0722 0.0032
-1 3 5 0.0437 -0.0036
-1 3 6 0.4006 0.0050
-1 3 7 0.5357 -0.0054
-1 3 8 -1.3514 0.0041
-1 3 9 1.2214 -0.0023
-1 3 10 -0.1979 0.0009
-1 3 11 -1.1377 0.0005
-1 3 12 2.1884 -0.0013
-1 3 13 -2.6751 0.0006
-1 3 14 2.6305 0.0012
-1 3 15 -2.2006 -0.0033
-1 3 16 1.5492 0.0042
-1 3 17 -0.9172 -0.0030
-1 3 18 0.5842 0.0001
-1 3 19 -0.6184 0.0033
-1 3 20 0.7452 -0.0071
-1 3 21 -0.6361 0.0116
-1 3 22 0.2996 -0.0140
-1 4 1 2.5385 0.0024
-1 4 2 -5.0043 0.0010
-1 4 3 4.0438 -0.0011
-1 4 4 -1.4847 -0.0011
-1 4 5 -0.5841 0.0018
-1 4 6 1.1206 0.0001
-1 4 7 -0.3538 -0.0021
-1 4 8 -0.7888 0.0027
-1 4 9 1.4404 -0.0024
-1 4 10 -1.2830 0.0016
-1 4 11 0.5544 -0.0003
-1 4 12 0.3107 -0.0011
-1 4 13 -1.0114 0.0011
-1 4 14 1.3941 0.0009
-1 4 15 -1.3283 -0.0038
-1 4 16 0.7987 0.0047
-1 4 17 -0.1222 -0.0022
-1 4 18 -0.1899 -0.0011
-1 4 19 -0.0406 0.0032
-1 4 20 0.4261 -0.0066
-1 4 21 -0.4882 0.0139
-1 5 1 -3.3479 0.0080
-1 5 2 -0.3115 -0.0036
-1 5 3 1.6445 0.0025
-1 5 4 -1.1925 -0.0043
-1 5 5 0.2265 0.0049
-1 5 6 0.2218 -0.0027
-1 5 7 0.1656 -0.0000
-1 5 8 -1.0675 0.0014
-1 5 9 1.9099 -0.0017
-1 5 10 -2.2834 0.0017
-1 5 11 2.1317 -0.0010
-1 5 12 -1.6238 -0.0008
-1 5 13 0.9441 0.0025
-1 5 14 -0.2916 -0.0017
-1 5 15 -0.0310 -0.0011
-1 5 16 -0.1870 0.0018
-1 5 17 0.7033 0.0012
-1 5 18 -0.9245 -0.0031
-1 5 19 0.5590 0.0008
-1 5 20 0.0257 0.0005
-1 6 1 -3.6741 0.0092
-1 6 2 0.6275 -0.0033
-1 6 3 1.1763 -0.0001
-1 6 4 -1.5804 -0.0000
-1 6 5 1.1979 0.0005
-1 6 6 -0.7641 0.0004
-1 6 7 0.7305 -0.0015
-1 6 8 -1.1857 0.0011
-1 6 9 1.9149 0.0001
-1 6 10 -2.5526 0.0002
-1 6 11 2.8160 -0.0016
-1 6 12 -2.6313 0.0015
-1 6 13 2.0704 -0.0000
-1 6 14 -1.3147 -0.0002
-1 6 15 0.7068 -0.0010
-1 6 16 -0.5776 -0.0006
-1 6 17 0.8463 0.0056
-1 6 18 -1.0051 -0.0076
-1 6 19 0.7063 0.0022
-1 6 20 -0.1804 0.0036
-1 7 1 -1.6245 0.0018
-1 7 2 -0.0962 0.0015
-1 7 3 1.3551 -0.0035
-1 7 4 -1.7604 0.0028
-1 7 5 1.5272 -0.0015
-1 7 6 -1.0278 0.0015
-1 7 7 0.6056 -0.0019
-1 7 8 -0.5849 0.0011
-1 7 9 1.0827 0.0001
-1 7 10 -1.8148 0.0006
-1 7 11 2.3158 -0.0032
-1 7 12 -2.3392 0.0049
-1 7 13 1.9251 -0.0044
-1 7 14 -1.2429 0.0033
-1 7 15 0.5697 -0.0015
-1 7 16 -0.2360 -0.0041
-1 7 17 0.3141 0.0124
-1 7 18 -0.4796 -0.0159
-1 7 19 0.4034 0.0103
-1 8 1 0.0972 -0.0024
-1 8 2 -0.6962 0.0021
-1 8 3 1.2997 -0.0014
-1 8 4 -1.5358 -0.0002
-1 8 5 1.3947 0.0017
-1 8 6 -0.8705 -0.0016
-1 8 7 0.0825 0.0002
-1 8 8 0.4853 0.0013
-1 8 9 -0.3752 -0.0022
-1 8 10 -0.2649 0.0030
-1 8 11 0.8555 -0.0039
-1 8 12 -1.0482 0.0040
-1 8 13 0.8957 -0.0026
-1 8 14 -0.5338 0.0002
-1 8 15 0.0836 0.0038
-1 8 16 0.2312 -0.0110
-1 8 17 -0.2385 0.0192
-1 8 18 0.0572 -0.0220
-1 9 1 0.8009 -0.0015
-1 9 2 -0.7521 -0.0000
-1 9 3 0.8925 0.0012
-1 9 4 -1.0273 -0.0016
-1 9 5 1.0650 0.0019
-1 9 6 -0.6545 -0.0024
-1 9 7 -0.3654 0.0019
-1 9 8 1.4297 0.0001
-1 9 9 -1.7788 -0.0024
-1 9 10 1.3820 0.0029
-1 9 11 -0.8237 -0.0014
-1 9 12 0.4626 -0.0012
-1 9 13 -0.2262 0.0042
-1 9 14 0.0731 -0.0076
-1 9 15 -0.1071 0.0116
-1 9 16 0.2648 -0.0161
-1 10 1 0.8202 -0.0033
-1 10 2 -0.4931 0.0006
-1 10 3 0.3200 0.0008
-1 10 4 -0.3614 0.0007
-1 10 5 0.5885 -0.0023
-1 10 6 -0.4358 0.0012
-1 10 7 -0.5088 0.0011
-1 10 8 1.7161 -0.0015
-1 10 9 -2.3057 0.0002
-1 10 10 2.1449 0.0000
-1 10 11 -1.7423 0.0011
-1 10 12 1.3488 -0.0023
-1 10 13 -0.8324 0.0045
-1 10 14 0.2561 -0.0086
-1 10 15 0.0620 0.0128
-1 11 1 0.4789 -0.0077
-1 11 2 -0.1461 0.0029
-1 11 3 -0.1310 0.0008
-1 11 4 0.1038 0.0004
-1 11 5 0.2951 -0.0037
-1 11 6 -0.4410 0.0041
-1 11 7 -0.1865 -0.0024
-1 11 8 1.1439 0.0015
-1 11 9 -1.6417 -0.0008
-1 11 10 1.6059 -0.0006
-1 11 11 -1.4669 -0.0000
-1 11 12 1.2926 0.0037
-1 11 13 -0.8349 -0.0048
-1 11 14 0.1911 -0.0006
-1 12 1 0.0772 -0.0092
-1 12 2 0.0918 0.0052
-1 12 3 -0.2099 0.0002
-1 12 4 -0.0058 -0.0017
-1 12 5 0.5946 0.0003
-1 12 6 -0.9295 0.0016
-1 12 7 0.5484 -0.0046
-1 12 8 0.1159 0.0079
-1 12 9 -0.4295 -0.0068
-1 12 10 0.4572 0.0016
-1 12 11 -0.5825 -0.0011
-1 12 12 0.7229 0.0081
-1 13 1 -0.0510 -0.0060
-1 13 2 0.1022 0.0060
-1 13 3 -0.0201 -0.0027
-1 13 4 -0.4467 -0.0014
-1 13 5 1.1896 0.0057
-1 13 6 -1.5464 -0.0073
-1 13 7 1.1790 0.0010
-1 13 8 -0.5861 0.0088
-1 13 9 0.3101 -0.0104
-1 13 10 -0.2150 0.0025
-1 14 1 0.1407 0.0031
-1 14 2 -0.0162 -0.0008
-1 14 3 0.0537 -0.0013
-1 14 4 -0.5449 -0.0005
-1 14 5 1.2824 0.0089
-1 14 6 -1.5803 -0.0164
-1 14 7 1.1805 0.0115
-1 14 8 -0.5872 0.0022
-1 15 1 0.3658 0.0157
-1 15 2 -0.0952 -0.0153
-1 15 3 -0.1103 0.0076
-1 15 4 -0.1360 -0.0017
-1 15 5 0.6822 0.0066
-1 16 1 0.3917 0.0203
-1 16 2 -0.1098 -0.0231
0 -16 1 -0.0054 0.0077
0 -16 2 -0.1303 -0.0156
0 -16 3 0.2171 0.0224
0 -16 4 -0.0898 -0.0257
0 -16 5 -0.3313 0.0246
0 -16 6 0.7356 -0.0174
0 -16 7 -0.8188 0.0087
0 -16 8 0.7455 -0.0068
0 -16 9 -0.7406 0.0121
0 -16 10 0.5875 -0.0146
0 -16 11 -0.0969 0.0087
0 -16 12 -0.3321 -0.0001
0 -16 13 0.2499 -0.0040
0 -16 14 0.1043 0.0049
0 -15 1 -0.2604 0.0006
0 -15 2 -0.0994 -0.0005
0 -15 3 0.3814 0.0037
0 -15 4 -0.1984 -0.0086
0 -15 5 -0.5291 0.0110
0 -15 6 1.2553 -0.0067
0 -15 7 -1.5294 -0.0004
0 -15 8 1.5894 0.0021
0 -15 9 -1.7153 0.0020
0 -15 10 1.5741 -0.0042
0 -15 11 -0.8660 0.0014
0 -15 12 0.0586 0.0020
0 -15 13 0.2251 -0.0029
0 -15 14 -0.0834 0.0042
0 -15 15 -0.0184 -0.0073
0 -15 16 0.0137 0.0082
0 -15 17 -0.0726 -0.0041
0 -14 1 -0.4061 -0.0025
0 -14 2 -0.1323 0.0058
0 -14 3 0.7461 -0.0057
0 -14 4 -0.8118 0.0014
0 -14 5 0.0970 0.0028
0 -14 6 0.7816 -0.0018
0 -14 7 -1.2454 -0.0016
0 -14 8 1.4897 0.0012
0 -14 9 -1.7910 0.0020
0 -14 10 1.7980 -0.0026
0 -14 11 -1.1826 0.0003
0 -14 12 0.3597 0.0005
0 -14 13 0.0931 0.0007
0 -14 14 -0.1961 0.0002
0 -14 15 0.2208 -0.0041
0 -14 16 -0.1423 0.0068
0 -14 17 -0.0767 -0.0047
0 -14 18 0.1763 -0.0012
0 -14 19 -0.0213 0.0076
0 -13 1 -0.2691 0.0023
0 -13 2 -0.3078 -0.0011
0 -13 3 1.2363 0.0002
0 -13 4 -1.7876 -0.0022
0 -13 5 1.4900 0.0044
0 -13 6 -0.7755 -0.0033
0 -13 7 0.1977 0.0015
0 -13 8 0.3070 -0.0026
0 -13 9 -0.8687 0.0049
0 -13 10 1.1370 -0.0042
0 -13 11 -0.8631 0.0015
0 -13 12 0.4022 -0.0004
0 -13 13 -0.1414 0.0012
0 -13 14 -0.0052 -0.0009
0 -13 15 0.1644 -0.0016
0 -13 16 -0.1635 0.0045
0 -13 17 -0.0307 -0.0052
0 -13 18 0.0898 0.0017
0 -13 19 0.1450 0.0053
0 -13 20 -0.3713 -0.0115
0 -12 1 -0.2420 0.0040
0 -12 2 -0.2144 -0.0049
0 -12 3 1.2924 0.0038
0 -12 4 -2.3352 -0.0034
0 -12 5 2.6817 0.0029
0 -12 6 -2.4053 -0.0009
0 -12 7 1.8382 -0.0008
0 -12 8 -1.0374 0.0001
0 -12 9 0.1414 0.0017
0 -12 10 0.4125 -0.0017
0 -12 11 -0.4584 0.0002
0 -12 12 0.3502 0.0009
0 -12 13 -0.3543 -0.0011
0 -12 14 0.3254 0.0008
0 -12 15 -0.1747 -0.0008
0 -12 16 0.1002 0.0023
0 -12 17 -0.1574 -0.0048
0 -12 18 0.0953 0.0049
0 -12 19 0.2048 -0.0003
0 -12 20 -0.5181 -0.0051
0 -12 21 0.6139 0.0046
0 -11 1 -0.8312 -0.0014
0 -11 2 0.6639 -0.0007
0 -11 3 0.3107 0.0003
0 -11 4 -1.6368 0.0009
0 -11 5 2.6023 -0.0019
0 -11 6 -2.9174 0.0029
0 -11 7 2.5768 -0.0033
0 -11 8 -1.6446 0.0029
0 -11 9 0.4871 -0.0020
0 -11 10 0.3096 0.0011
0 -11 11 -0.5375 -0.0005
0 -11 12 0.5063 0.0008
0 -11 13 -0.4980 -0.0016
0 -11 14 0.4960 0.0012
0 -11 15 -0.4752 0.0005
0 -11 16 0.5168 -0.0006
0 -11 17 -0.5788 -0.0024
0 -11 18 0.4951 0.0049
0 -11 19 -0.2265 -0.0033
0 -11 20 -0.1147 0.0005
0 -11 21 0.4209 -0.0031
0 -11 22 -0.5889 0.0106
0 -10 1 -2.0400 -0.0045
0 -10 2 2.3930 0.0011
0 -10 3 -1.8291 0.0003
0 -10 4 0.5311 0.0003
0 -10 5 0.8645 -0.0011
0 -10 6 -1.8099 0.0009
0 -10 7 1.9740 -0.0002
0 -10 8 -1.3019 -0.0001
0 -10 9 0.1833 -0.0002
0 -10 10 0.7476 0.0001
0 -10 11 -1.1344 0.0007
0 -10 12 1.0639 -0.0009
0 -10 13 -0.7954 0.0001
0 -10 14 0.5685 -0.0002
0 -10 15 -0.5630 0.0020
0 -10 16 0.7783 -0.0028
0 -10 17 -1.0093 0.0004
0 -10 18 1.0808 0.0024
0 -10 19 -0.9772 -0.0017
0 -10 20 0.6936 -0.0003
0 -10 21 -0.2109 -0.0025
0 -10 22 -0.2979 0.0107
0 -10 23 0.5204 -0.0172
0 -9 1 -3.3892 -0.0040
0 -9 2 4.5305 0.0012
0 -9 3 -4.6936 0.0014
0 -9 4 3.7269 -0.0022
0 -9 5 -2.1242 0.0016
0 -9 6 0.5985 -0.0013
0 -9 7 0.2716 0.0018
0 -9 8 -0.2669 -0.0021
0 -9 9 -0.3920 0.0015
0 -9 10 1.2266 -0.0008
0 -9 11 -1.7873 0.0008
0 -9 12 1.8175 -0.0009
0 -9 13 -1.3575 0.0003
0 -9 14 0.7749 -0.0001
0 -9 15 -0.4951 0.0011
0 -9 16 0.6108 -0.0017
0 -9 17 -0.8955 0.0003
0 -9 18 1.1536 0.0013
0 -9 19 -1.3057 -0.0001
0 -9 20 1.2021 -0.0033
0 -9 21 -0.7186 0.0037
0 -9 22 0.0621 0.0015
0 -9 23 0.3489 -0.0085
0 -8 1 -3.9847 -0.0057
0 -8 2 6.0330 0.0066
0 -8 3 -7.1701 -0.0044
0 -8 4 6.8087 0.0016
0 -8 5 -5.2268 -0.0004
0 -8 6 3.2532 0.0008
0 -8 7 -1.6774 -0.0009
0 -8 8 0.8736 0.0003
0 -8 9 -0.8238 -0.0000
0 -8 10 1.2988 0.0006
0 -8 11 -1.9050 -0.0009
0 -8 12 2.1460 0.0005
0 -8 13 -1.7531 -0.0006
0 -8 14 0.9637 0.0012
0 -8 15 -0.2731 -0.0015
0 -8 16 -0.0472 0.0011
0 -8 17 0.0196 -0.0013
0 -8 18 0.2714 0.0021
0 -8 19 -0.6763 -0.0012
0 -8 20 0.8719 -0.0025
0 -8 21 -0.6178 0.0063
0 -8 22 0.1080 -0.0064
0 -8 23 0.2214 0.0023
0 -8 24 -0.2176 0.0022
0 -7 1 -2.3179 -0.0030
0 -7 2 5.0268 0.0079
0 -7 3 -7.2753 -0.0083
0 -7 4 7.8952 0.0046
0 -7 5 -6.7408 -0.0012
0 -7 6 4.6315 0.0006
0 -7 7 -2.5890 -0.0010
0 -7 8 1.2043 0.0007
0 -7 9 -0.6144 -0.0005
0 -7 10 0.7278 0.0014
0 -7 11 -1.2390 -0.0019
0 -7 12 1.6279 0.0006
0 -7 13 -1.4725 0.0005
0 -7 14 0.7766 0.0003
0 -7 15 0.1299 -0.0016
0 -7 16 -0.9062 0.0015
0 -7 17 1.2983 -0.0006
0 -7 18 -1.1501 0.0008
0 -7 19 0.5898 -0.0018
0 -7 20 -0.0763 0.0012
0 -7 21 -0.0144 0.0020
0 -7 22 -0.2015 -0.0051
0 -7 23 0.3229 0.0049
0 -7 24 -0.1959 -0.0017
0 -6 1 2.8532 0.0085
0 -6 2 -0.1985 -0.0021
0 -6 3 -3.1251 -0.0016
0 -6 4 5.2797 0.0002
0 -6 5 -5.3262 0.0023
0 -6 6 3.7235 -0.0026
0 -6 7 -1.6650 0.0021
0 -6 8 0.1250 -0.0022
0 -6 9 0.5277 0.0014
0 -6 10 -0.3925 0.0008
0 -6 11 -0.1654 -0.0018
0 -6 12 0.6780 -0.0004
0 -6 13 -0.7896 0.0029
0 -6 14 0.3969 -0.0027
0 -6 15 0.3966 0.0008
0 -6 16 -1.3383 -0.0005
0 -6 17 2.0243 0.0020
0 -6 18 -2.0791 -0.0023
0 -6 19 1.5178 -0.0002
0 -6 20 -0.8122 0.0033
0 -6 21 0.4353 -0.0036
0 -6 22 -0.4106 0.0014
0 -6 23 0.4259 0.0001
0 -6 24 -0.2869 0.0010
0 -5 1 10.1511 0.0124
0 -5 2 -8.7259 -0.0072
0 -5 3 4.8230 0.0029
0 -5 4 -0.7671 -0.0023
0 -5 5 -1.3795 0.0024
0 -5 6 1.1603 -0.0014
0 -5 7 0.3688 0.0012
0 -5 8 -1.7495 -0.0023
0 -5 9 2.1379 0.0020
0 -5 10 -1.5761 0.0005
0 -5 11 0.6188 -0.0017
0 -5 12 0.1981 -0.0004
0 -5 13 -0.6170 0.0033
0 -5 14 0.5729 -0.0034
0 -5 15 -0.0644 0.0014
0 -5 16 -0.7641 -0.0004
0 -5 17 1.5158 0.0017
0 -5 18 -1.7466 -0.0028
0 -5 19 1.3581 0.0011
0 -5 20 -0.6946 0.0024
0 -5 21 0.2007 -0.0044
0 -5 22 -0.0463 0.0034
0 -5 23 0.0987 -0.0020
0 -5 24 -0.1532 0.0025
0 -4 1 14.5674 0.0009
0 -4 2 -15.8268 0.0023
0 -4 3 12.6565 -0.0029
0 -4 4 -7.2395 0.0011
0 -4 5 2.7185 -0.0005
0 -4 6 -0.9497 0.0018
0 -4 7 1.5571 -0.0018
0 -4 8 -2.7804 0.0000
0 -4 9 3.1046 0.0007
0 -4 10 -2.2284 0.0005
0 -4 11 0.7881 -0.0014
0 -4 12 0.5051 0.0004
0 -4 13 -1.3302 0.0010
0 -4 14 1.6206 -0.0006
0 -4 15 -1.3709 -0.0012
0 -4 16 0.7165 0.0023
0 -4 17 -0.0117 -0.0013
0 -4 18 -0.3723 -0.0005
0 -4 19 0.3145 0.0009
0 -4 20 0.0371 0.0005
0 -4 21 -0.4348 -0.0011
0 -4 22 0.6579 -0.0006
0 -4 23 -0.5870 0.0023
0 -4 24 0.2926 -0.0015
0 -3 1 10.5566 -0.0020
0 -3 2 -15.6745 0.0055
0 -3 3 15.1932 -0.0043
0 -3 4 -10.1812 0.0003
0 -3 5 4.2510 0.0018
0 -3 6 -0.7199 -0.0010
0 -3 7 0.4081 -0.0002
0 -3 8 -1.7323 0.0004
0 -3 9 2.6038 -0.0005
0 -3 10 -2.1207 0.0008
0 -3 11 0.6886 -0.0006
0 -3 12 0.9038 0.0003
0 -3 13 -2.1358 -0.0006
0 -3 14 2.7565 0.0015
0 -3 15 -2.6948 -0.0024
0 -3 16 2.1424 0.0028
0 -3 17 -1.4804 -0.0019
0 -3 18 0.9749 0.0002
0 -3 19 -0.6582 0.0006
0 -3 20 0.5279 0.0000
0 -3 21 -0.6414 0.0002
0 -3 22 0.9040 -0.0025
0 -3 23 -0.9875 0.0045
0 -3 24 0.6765 -0.0040
0 -2 1 -2.6660 0.0160
0 -2 2 -6.3374 -0.0090
0 -2 3 10.1485 0.0050
0 -2 4 -7.8313 -0.0044
0 -2 5 2.4375 0.0045
0 -2 6 1.7828 -0.0037
0 -2 7 -2.6446 0.0020
0 -2 8 1.0051 0.0002
0 -2 9 0.8941 -0.0017
0 -2 10 -1.5675 0.0012
0 -2 11 0.9170 0.0005
0 -2 12 0.4500 -0.0011
0 -2 13 -1.8690 0.0003
0 -2 14 2.7822 0.0004
0 -2 15 -2.9027 -0.0005
0 -2 16 2.4277 0.0002
0 -2 17 -1.8296 0.0005
0 -2 18 1.3342 -0.0013
0 -2 19 -0.8275 0.0007
0 -2 20 0.3116 0.0013
0 -2 21 -0.1017 -0.0022
0 -2 22 0.3625 0.0011
0 -2 23 -0.7264 0.0002
0 -2 24 0.6934 -0.0001
0 -1 2 7.7431 -0.0174
0 -1 3 0.3966 0.0085
0 -1 4 -2.2168 -0.0014
0 -1 5 -0.7974 -0.0020
0 -1 6 4.4277 0.0019
0 -1 7 -5.4505 -0.0010
0 -1 8 3.6591 0.0014
0 -1 9 -0.8915 -0.0018
0 -1 10 -1.1023 0.0003
0 -1 11 1.6809 0.0018
0 -1 12 -1.0367 -0.0021
0 -1 13 -0.2317 0.0010
0 -1 14 1.3294 -0.0002
0 -1 15 -1.6784 0.0000
0 -1 16 1.3683 -0.0004
0 -1 17 -0.9408 0.0011
0 -1 18 0.6606 -0.0016
0 -1 19 -0.3039 0.0005
0 -1 20 -0.2468 0.0015
0 -1 21 0.6060 -0.0024
0 -1 22 -0.3879 0.0021
0 -1 23 -0.1701 -0.0023
0 -1 24 0.4695 0.0031
0 0 2 18.6099 -0.0037
0 0 3 -8.0920 0.0002
0 0 4 2.5336 0.0055
0 0 5 -2.5007 -0.0085
0 0 6 4.8091 0.0068
0 0 7 -5.9125 -0.0033
0 0 8 4.5700 0.0010
0 0 9 -1.7706 0.0005
0 0 10 -0.9304 -0.0022
0 0 11 2.5411 0.0028
0 0 12 -2.7636 -0.0014
0 0 13 1.9088 -0.0007
0 0 14 -0.7890 0.0020
0 0 15 0.1881 -0.0023
0 0 16 -0.2076 0.0019
0 0 17 0.3557 -0.0008
0 0 18 -0.3232 -0.0001
0 0 19 0.3339 0.0002
0 0 20 -0.6067 -0.0005
0 0 21 0.8595 0.0021
0 0 22 -0.6791 -0.0038
0 0 23 0.1494 0.0034
0 1 1 -27.7021 -0.0203
0 1 2 20.7448 0.0108
0 1 3 -10.9601 -0.0044
0 1 4 3.7568 0.0030
0 1 5 -1.4468 -0.0028
0 1 6 2.4835 0.0014
0 1 7 -3.8197 0.0003
0 1 8 3.5758 -0.0014
0 1 9 -1.7469 0.0024
0 1 10 -0.6889 -0.0031
0 1 11 2.6950 0.0020
0 1 12 -3.5823 0.0005
0 1 13 3.2655 -0.0023
0 1 14 -2.3337 0.0025
0 1 15 1.5685 -0.0022
0 1 16 -1.2506 0.0016
0 1 17 1.0991 -0.0010
0 1 18 -0.8689 0.0009
0 1 19 0.6875 -0.0010
0 1 20 -0.7048 -0.0001
0 1 21 0.7422 0.0032
0 1 22 -0.5427 -0.0067
0 1 23 0.1693 0.0082
0 2 0 12.1560 0.0203
0 2 1 -16.9070 -0.0168
0 2 2 14.9051 0.0082
0 2 3 -8.5212 -0.0005
0 2 4 2.2503 -0.0033
0 2 5 0.7967 0.0048
0 2 6 -0.5659 -0.0047
0 2 7 -0.9938 0.0031
0 2 8 1.9747 -0.0014
0 2 9 -1.6029 0.0012
0 2 10 0.1391 -0.0014
0 2 11 1.6178 0.0002
0 2 12 -2.8194 0.0014
0 2 13 3.0511 -0.0012
0 2 14 -2.5457 -0.0008
0 2 15 1.8486 0.0026
0 2 16 -1.2935 -0.0027
0 2 17 0.9034 0.0009
0 2 18 -0.6688 0.0020
0 2 19 0.6345 -0.0044
0 2 20 -0.7056 0.0053
0 2 21 0.6494 -0.0045
0 2 22 -0.3936 0.0017
0 3 0 -2.3935 0.0020
0 3 1 -4.3682 -0.0024
0 3 2 6.5954 0.0008
0 3 3 -4.4706 -0.0001
0 3 4 0.7409 -0.0000
0 3 5 1.7583 0.0010
0 3 6 -1.9498 -0.0015
0 3 7 0.5362 0.0006
0 3 8 1.0978 0.0005
0 3 9 -1.8856 -0.0002
0 3 10 1.5135 -0.0004
0 3 11 -0.3863 -0.0003
0 3 12 -0.7670 0.0013
0 3 13 1.4235 -0.0004
0 3 14 -1.5001 -0.0029
0 3 15 1.1591 0.0061
0 3 16 -0.5906 -0.0059
0 3 17 0.0572 0.0013
0 3 18 0.1106 0.0043
0 3 19 0.1727 -0.0077
0 3 20 -0.5555 0.0099
0 3 21 0.6175 -0.0124
0 3 22 -0.3613 0.0127
0 4 0 -9.3942 0.0024
0 4 1 3.1804 -0.0009
0 4 2 1.0121 0.0003
0 4 3 -1.9985 -0.0028
0 4 4 0.7778 0.0053
0 4 5 0.7502 -0.0049
0 4 6 -1.2279 0.0028
0 4 7 0.4161 -0.0012
0 4 8 1.0550 0.0005
0 4 9 -2.2827 0.0004
0 4 10 2.6832 -0.0012
0 4 11 -2.2747 0.0004
0 4 12 1.4698 0.0015
0 4 13 -0.6531 -0.0021
0 4 14 0.0492 -0.0008
0 4 15 0.1359 0.0050
0 4 16 0.2033 -0.0052
0 4 17 -0.7611 -0.0004
0 4 18 0.9316 0.0062
0 4 19 -0.4698 -0.0076
0 4 20 -0.1808 0.0077
0 4 21 0.4468 -0.0113
0 5 0 -8.2699 0.0122
0 5 1 4.3242 -0.0061
0 5 2 -0.5406 0.0001
0 5 3 -1.5036 0.0012
0 5 4 1.6616 0.0005
0 5 5 -0.8346 -0.0013
0 5 6 0.1203 0.0001
0 5 7 -0.1787 0.0010
0 5 8 1.0050 -0.0008
0 5 9 -2.0847 0.0002
0 5 10 2.8382 -0.0005
0 5 11 -3.0189 0.0008
0 5 12 2.6974 0.0005
0 5 13 -2.0057 -0.0021
0 5 14 1.1327 0.0006
0 5 15 -0.4903 0.0031
0 5 16 0.4775 -0.0029
0 5 17 -0.9356 -0.0032
0 5 18 1.1849 0.0083
0 5 19 -0.8187 -0.0069
0 5 20 0.1799 0.0038
0 6 0 -3.4626 0.0105
0 6 1 2.0798 -0.0053
0 6 2 0.0701 -0.0023
0 6 3 -1.6594 0.0062
0 6 4 2.0933 -0.0054
0 6 5 -1.5818 0.0034
0 6 6 0.7475 -0.0026
0 6 7 -0.2233 0.0025
0 6 8 0.3508 -0.0011
0 6 9 -1.0155 -0.0009
0 6 10 1.7909 0.0009
0 6 11 -2.3024 0.0011
0 6 12 2.3898 -0.0023
0 6 13 -1.9946 0.0018
0 6 14 1.1909 -0.0019
0 6 15 -0.3830 0.0025
0 6 16 0.1020 0.0008
0 6 17 -0.3970 -0.0084
0 6 18 0.7186 0.0132
0 6 19 -0.6111 -0.0102
0 7 0 0.5075 0.0019
0 7 1 -0.1569 -0.0027
0 7 2 0.7929 0.0001
0 7 3 -1.5309 0.0020
0 7 4 1.7874 -0.0012
0 7 5 -1.4379 -0.0008
0 7 6 0.6397 0.0010
0 7 7 0.2390 0.0008
0 7 8 -0.7187 -0.0020
0 7 9 0.5597 0.0012
0 7 10 0.0178 -0.0005
0 7 11 -0.6010 0.0014
0 7 12 0.9320 -0.0028
0 7 13 -0.8965 0.0030
0 7 14 0.4640 -0.0021
0 7 15 0.1364 -0.0009
0 7 16 -0.4525 0.0075
0 7 17 0.2931 -0.0155
0 7 18 0.0279 0.0182
0 8 0 2.1078 -0.0021
0 8 1 -1.1316 -0.0016
0 8 2 0.9672 0.0032
0 8 3 -1.1002 -0.0034
0 8 4 1.1728 0.0040
0 8 5 -0.9964 -0.0053
0 8 6 0.3671 0.0050
0 8 7 0.6809 -0.0015
0 8 8 -1.6364 -0.0032
0 8 9 1.9583 0.0053
0 8 10 -1.6605 -0.0038
0 8 11 1.1525 0.0009
0 8 12 -0.7032 0.0010
0 8 13 0.3818 -0.0019
0 8 14 -0.2859 0.0036
0 8 15 0.4344 -0.0077
0 8 16 -0.5894 0.0138
0 8 17 0.5140 -0.0183
0 9 0 2.0419 -0.0047
0 9 1 -1.1621 0.0027
0 9 2 0.7674 -0.0004
0 9 3 -0.5736 -0.0003
0 9 4 0.5203 0.0001
0 9 5 -0.5369 -0.0015
0 9 6 0.1998 0.0038
0 9 7 0.7677 -0.0035
0 9 8 -1.9057 -0.0007
0 9 9 2.4902 0.0047
0 9 10 -2.3982 -0.0042
0 9 11 2.0220 0.0005
0 9 12 -1.5804 0.0026
0 9 13 1.0392 -0.0048
0 9 14 -0.5173 0.0080
0 9 15 0.2515 -0.0123
0 9 16 -0.2296 0.0151
0 10 0 1.3022 -0.0075
0 10 1 -0.7661 0.0073
0 10 2 0.4339 -0.0048
0 10 3 -0.1265 0.0037
0 10 4 0.0315 -0.0049
0 10 5 -0.2561 0.0044
0 10 6 0.2949 -0.0002
0 10 7 0.3401 -0.0036
0 10 8 -1.2941 0.0031
0 10 9 1.8326 -0.0007
0 10 10 -1.8238 -0.0002
0 10 11 1.6435 0.0010
0 10 12 -1.4070 -0.0031
0 10 13 0.9392 0.0024
0 10 14 -0.3237 0.0043
0 11 0 0.5441 -0.0049
0 11 1 -0.3450 0.0057
0 11 2 0.2257 -0.0030
0 11 3 -0.0385 0.0011
0 11 4 0.0728 -0.0026
0 11 5 -0.5182 0.0039
0 11 6 0.8601 -0.0021
0 11 7 -0.5565 -0.0001
0 11 8 -0.0999 0.0010
0 11 9 0.4692 -0.0032
0 11 10 -0.5077 0.0055
0 11 11 0.5769 -0.0009
0 11 12 -0.6761 -0.0098
0 11 13 0.5107 0.0137
0 12 0 0.2397 0.0004
0 12 1 -0.2622 0.0020
0 12 2 0.3352 -0.0008
0 12 3 -0.3604 -0.0009
0 12 4 0.6146 0.0011
0 12 5 -1.2163 -0.0013
0 12 6 1.6348 0.0006
0 12 7 -1.4057 0.0038
0 12 8 0.8591 -0.0072
0 12 9 -0.5495 0.0011
0 12 10 0.4367 0.0094
0 12 11 -0.1917 -0.0075
0 13 0 0.4407 0.0014
0 13 1 -0.5283 0.0001
0 13 2 0.5834 -0.0010
0 13 3 -0.6311 0.0019
0 13 4 0.9547 -0.0005
0 13 5 -1.5552 -0.0052
0 13 6 1.8716 0.0072
0 13 7 -1.5497 0.0023
0 13 8 0.9772 -0.0135
0 13 9 -0.6413 0.0089
0 14 0 0.6670 0.0018
0 14 1 -0.7320 -0.0054
0 14 2 0.6026 0.0043
0 14 3 -0.4391 0.0021
0 14 4 0.6015 -0.0046
0 14 5 -1.0579 -0.0035
0 14 6 1.2726 0.0107
0 14 7 -0.9720 -0.0022
0 15 0 0.5200 0.0056
0 15 1 -0.5856 -0.0133
0 15 2 0.3521 0.0139
0 15 3 -0.0148 -0.0030
0 15 4 -0.0237 -0.0071
0 16 0 0.1689 0.0058
1 -17 3 -0.0420 -0.0174
1 -17 4 -0.0414 0.0282
1 -17 5 0.3140 -0.0319
1 -17 6 -0.5706 0.0237
1 -17 7 0.5625 -0.0101
1 -17 8 -0.3928 0.0044
1 -17 9 0.2914 -0.0096
1 -17 10 -0.1868 0.0140
1 -17 11 -0.0580 -0.0082
1 -16 0 -0.3560 0.0097
1 -16 1 0.1046 -0.0002
1 -16 2 0.1940 -0.0034
1 -16 3 -0.3700 -0.0008
1 -16 4 0.1496 0.0112
1 -16 5 0.5253 -0.0185
1 -16 6 -1.2187 0.0141
1 -16 7 1.4999 -0.0021
1 -16 8 -1.4782 -0.0045
1 -16 9 1.4067 0.0013
1 -16 10 -1.1433 0.0025
1 -16 11 0.5396 0.0004
1 -16 12 0.0370 -0.0058
1 -16 13 -0.1593 0.0068
1 -16 14 -0.0181 -0.0044
1 -16 15 0.0872 0.0033
1 -15 0 -0.3901 0.0091
1 -15 1 0.1338 0.0008
1 -15 2 0.3663 -0.0099
1 -15 3 -0.8691 0.0127
1 -15 4 0.8458 -0.0067
1 -15 5 -0.0868 -0.0009
1 -15 6 -0.8857 0.0012
1 -15 7 1.4880 0.0044
1 -15 8 -1.7539 -0.0069
1 -15 9 1.8805 0.0040
1 -15 10 -1.6533 -0.0018
1 -15 11 0.9135 0.0035
1 -15 12 -0.0989 -0.0051
1 -15 13 -0.2769 0.0035
1 -15 14 0.2754 -0.0015
1 -15 15 -0.2117 0.0018
1 -15 16 0.1318 -0.0020
1 -15 17 -0.0104 -0.0008
1 -14 0 -0.2077 0.0045
1 -14 1 0.0810 -0.0027
1 -14 2 0.4698 -0.0030
1 -14 3 -1.3375 0.0077
1 -14 4 1.8426 -0.0066
1 -14 5 -1.5113 0.0029
1 -14 6 0.6949 -0.0023
1 -14 7 0.0464 0.0035
1 -14 8 -0.6450 -0.0019
1 -14 9 1.1439 -0.0016
1 -14 10 -1.2421 0.0020
1 -14 11 0.7835 0.0010
1 -14 12 -0.1768 -0.0027
1 -14 13 -0.1485 0.0013
1 -14 14 0.2357 0.0000
1 -14 15 -0.2339 0.0007
1 -14 16 0.0858 -0.0011
1 -14 17 0.1297 -0.0013
1 -14 18 -0.0998 0.0057
1 -14 19 -0.1954 -0.0095
1 -13 0 -0.0760 -0.0012
1 -13 1 0.1604 -0.0040
1 -13 2 0.2533 0.0046
1 -13 3 -1.3119 -0.0023
1 -13 4 2.3791 0.0010
1 -13 5 -2.7597 -0.0001
1 -13 6 2.4543 -0.0021
1 -13 7 -1.7929 0.0033
1 -13 8 0.9059 -0.0006
1 -13 9 0.0153 -0.0034
1 -13 10 -0.5389 0.0040
1 -13 11 0.5210 -0.0010
1 -13 12 -0.3295 -0.0016
1 -13 13 0.2556 0.0018
1 -13 14 -0.2052 -0.0011
1 -13 15 0.1384 0.0009
1 -13 16 -0.2284 -0.0010
1 -13 17 0.4097 0.0002
1 -13 18 -0.3297 0.0022
1 -13 19 -0.0704 -0.0056
1 -13 20 0.4074 0.0079
1 -12 0 -0.3617 -0.0072
1 -12 1 0.7301 0.0020
1 -12 2 -0.6338 0.0013
1 -12 3 -0.3130 -0.0017
1 -12 4 1.6743 0.0012
1 -12 5 -2.6931 0.0001
1 -12 6 3.0176 -0.0027
1 -12 7 -2.6311 0.0043
1 -12 8 1.6343 -0.0030
1 -12 9 -0.4363 -0.0002
1 -12 10 -0.3618 0.0023
1 -12 11 0.5799 -0.0019
1 -12 12 -0.5621 0.0001
1 -12 13 0.5722 0.0013
1 -12 14 -0.5524 -0.0013
1 -12 15 0.5056 0.0003
1 -12 16 -0.5834 -0.0001
1 -12 17 0.7238 0.0013
1 -12 18 -0.6599 -0.0023
1 -12 19 0.3446 0.0016
1 -12 20 -0.0073 -0.0006
1 -12 21 -0.1964 0.0019
1 -11 0 -1.0149 -0.0085
1 -11 1 1.7843 0.0058
1 -11 2 -2.2057 -0.0032
1 -11 3 1.6966 0.0022
1 -11 4 -0.4093 -0.0017
1 -11 5 -0.9976 0.0009
1 -11 6 1.9368 -0.0005
1 -11 7 -2.0465 0.0007
1 -11 8 1.2779 -0.0010
1 -11 9 -0.0960 0.0004
1 -11 10 -0.7832 0.0013
1 -11 11 1.0403 -0.0028
1 -11 12 -0.8961 0.0025
1 -11 13 0.6642 -0.0011
1 -11 14 -0.5011 0.0005
1 -11 15 0.5089 -0.0014
1 -11 16 -0.7027 0.0016
1 -11 17 0.9036 0.0004
1 -11 18 -0.9300 -0.0030
1 -11 19 0.8093 0.0041
1 -11 20 -0.6264 -0.0045
1 -11 21 0.3547 0.0063
1 -11 22 -0.0182 -0.0088
1 -10 0 -1.5800 -0.0042
1 -10 1 2.8423 0.0027
1 -10 2 -3.9756 -0.0011
1 -10 3 4.1851 0.0010
1 -10 4 -3.2896 -0.0014
1 -10 5 1.7518 0.0005
1 -10 6 -0.2683 0.0017
1 -10 7 -0.5333 -0.0034
1 -10 8 0.3739 0.0030
1 -10 9 0.4542 -0.0013
1 -10 10 -1.2980 0.0007
1 -10 11 1.6531 -0.0013
1 -10 12 -1.4222 0.0018
1 -10 13 0.8423 -0.0012
1 -10 14 -0.3253 0.0009
1 -10 15 0.2001 -0.0015
1 -10 16 -0.4253 0.0019
1 -10 17 0.6822 -0.0008
1 -10 18 -0.7952 -0.0008
1 -10 19 0.8370 0.0012
1 -10 20 -0.8145 -0.0011
1 -10 21 0.5941 0.0025
1 -10 22 -0.2139 -0.0050
1 -10 23 -0.0620 0.0058
1 -9 0 -1.5431 -0.0023
1 -9 1 3.1715 0.0018
1 -9 2 -5.0456 -0.0007
1 -9 3 6.1400 0.0006
1 -9 4 -5.8852 -0.0016
1 -9 5 4.4799 0.0021
1 -9 6 -2.6322 -0.0009
1 -9 7 1.1345 -0.0012
1 -9 8 -0.4864 0.0020
1 -9 9 0.7036 -0.0006
1 -9 10 -1.3901 -0.0015
1 -9 11 1.9573 0.0025
1 -9 12 -1.9110 -0.0022
1 -9 13 1.1964 0.0017
1 -9 14 -0.2933 -0.0014
1 -9 15 -0.2350 0.0008
1 -9 16 0.2878 -0.0002
1 -9 17 -0.1459 -0.0001
1 -9 18 -0.0128 0.0002
1 -9 19 0.1954 -0.0011
1 -9 20 -0.3062 0.0023
1 -9 21 0.1893 -0.0024
1 -9 22 0.0502 0.0006
1 -9 23 -0.1277 0.0015
1 -8 0 -0.2920 -0.0033
1 -8 1 1.7812 0.0044
1 -8 2 -4.1085 -0.0045
1 -8 3 6.0960 0.0033
1 -8 4 -6.7319 -0.0023
1 -8 5 5.8276 0.0024
1 -8 6 -3.9820 -0.0029
1 -8 7 2.0678 0.0022
1 -8 8 -0.7568 -0.0009
1 -8 9 0.3560 0.0010
1 -8 10 -0.7824 -0.0028
1 -8 11 1.5218 0.0045
1 -8 12 -1.8336 -0.0042
1 -8 13 1.3226 0.0029
1 -8 14 -0.2883 -0.0022
1 -8 15 -0.6580 0.0021
1 -8 16 1.1936 -0.0016
1 -8 17 -1.3337 0.0007
1 -8 18 1.1432 -0.0001
1 -8 19 -0.7445 -0.0003
1 -8 20 0.4399 0.0010
1 -8 21 -0.4430 -0.0018
1 -8 22 0.5548 0.0018
1 -8 23 -0.4258 -0.0006
1 -8 24 0.0694 -0.0005
1 -7 0 2.7393 0.0027
1 -7 1 -2.2277 -0.0001
1 -7 2 0.0434 -0.0027
1 -7 3 2.7049 0.0022
1 -7 4 -4.5499 0.0007
1 -7 5 4.7021 -0.0021
1 -7 6 -3.4214 0.0008
1 -7 7 1.5755 0.0005
1 -7 8 -0.0211 -0.0003
1 -7 9 -0.6878 0.0003
1 -7 10 0.4116 -0.0019
1 -7 11 0.4547 0.0033
1 -7 12 -1.1454 -0.0022
1 -7 13 1.0913 -0.0001
1 -7 14 -0.3250 0.0008
1 -7 15 -0.7238 0.0001
1 -7 16 1.6336 -0.0004
1 -7 17 -2.0929 -0.0003
1 -7 18 1.9215 0.0006
1 -7 19 -1.2908 0.0003
1 -7 20 0.7272 -0.0016
1 -7 21 -0.5982 0.0018
1 -7 22 0.7042 -0.0009
1 -7 23 -0.6109 0.0002
1 -7 24 0.2504 -0.0002
1 -6 0 6.7388 0.0120
1 -6 1 -8.1296 -0.0086
1 -6 2 6.9228 0.0026
1 -6 3 -3.7730 -0.0003
1 -6 4 0.4738 0.0024
1 -6 5 1.3634 -0.0041
1 -6 6 -1.2995 0.0030
1 -6 7 0.0166 -0.0015
1 -6 8 1.3847 0.0013
1 -6 9 -2.0299 -0.0009
1 -6 10 1.6226 -0.0008
1 -6 11 -0.5167 0.0018
1 -6 12 -0.5726 0.0002
1 -6 13 1.0774 -0.0031
1 -6 14 -0.8506 0.0038
1 -6 15 0.0575 -0.0023
1 -6 16 0.9562 0.0008
1 -6 17 -1.6854 -0.0009
1 -6 18 1.6964 0.0015
1 -6 19 -1.0555 -0.0007
1 -6 20 0.3450 -0.0015
1 -6 21 -0.0720 0.0029
1 -6 22 0.1844 -0.0022
1 -6 23 -0.2938 0.0006
1 -6 24 0.2046 0.0001
1 -5 0 8.3235 0.0106
1 -5 1 -12.2947 -0.0071
1 -5 2 13.1190 0.0007
1 -5 3 -10.4465 0.0023
1 -5 4 5.9916 -0.0011
1 -5 5 -2.2109 -0.0003
1 -5 6 0.6130 -0.0002
1 -5 7 -1.0456 0.0006
1 -5 8 2.2196 0.0002
1 -5 9 -2.7981 -0.0004
1 -5 10 2.2249 -0.0009
1 -5 11 -0.8337 0.0016
1 -5 12 -0.6558 -0.0000
1 -5 13 1.6894 -0.0023
1 -5 14 -2.0225 0.0029
1 -5 15 1.6217 -0.0014
1 -5 16 -0.7024 -0.0006
1 -5 17 -0.2103 0.0009
1 -5 18 0.5708 0.0005
1 -5 19 -0.2815 -0.0014
1 -5 20 -0.2556 0.0005
1 -5 21 0.5891 0.0005
1 -5 22 -0.5919 0.0002
1 -5 23 0.4012 -0.0017
1 -5 24 -0.1874 0.0017
1 -4 0 3.2554 0.0046
1 -4 1 -9.8497 -0.0020
1 -4 2 13.7807 -0.0023
1 -4 3 -13.1078 0.0034
1 -4 4 8.7583 -0.0017
1 -4 5 -3.6629 0.0008
1 -4 6 0.5401 -0.0018
1 -4 7 -0.1748 0.0024
1 -4 8 1.3823 -0.0018
1 -4 9 -2.3627 0.0013
1 -4 10 2.1130 -0.0013
1 -4 11 -0.7904 0.0013
1 -4 12 -0.8901 -0.0007
1 -4 13 2.3008 -0.0000
1 -4 14 -3.0583 0.0003
1 -4 15 2.9898 0.0006
1 -4 16 -2.2434 -0.0022
1 -4 17 1.2992 0.0027
1 -4 18 -0.6373 -0.0012
1 -4 19 0.4007 -0.0006
1 -4 20 -0.4565 0.0009
1 -4 21 0.6485 -0.0009
1 -4 22 -0.8357 0.0022
1 -4 23 0.8337 -0.0038
1 -4 24 -0.5637 0.0031
1 -3 0 -9.1873 0.0102
1 -3 1 0.9473 -0.0083
1 -3 2 6.5367 0.0045
1 -3 3 -9.4481 -0.0028
1 -3 4 7.1389 0.0030
1 -3 5 -2.2484 -0.0025
1 -3 6 -1.5917 0.0007
1 -3 7 2.4339 0.0013
1 -3 8 -0.9217 -0.0026
1 -3 9 -0.9576 0.0027
1 -3 10 1.7166 -0.0013
1 -3 11 -1.1140 -0.0003
1 -3 12 -0.3056 0.0007
1 -3 13 1.8387 -0.0002
1 -3 14 -2.8682 0.0001
1 -3 15 3.0408 0.0002
1 -3 16 -2.4932 -0.0014
1 -3 17 1.7180 0.0022
1 -3 18 -1.0623 -0.0015
1 -3 19 0.5256 0.0006
1 -3 20 -0.1011 -0.0009
1 -3 21 -0.0070 0.0010
1 -3 22 -0.2730 0.0007
1 -3 23 0.5905 -0.0024
1 -3 24 -0.5481 0.0019
1 -2 0 -23.6099 0.0151
1 -2 1 15.7732 -0.0138
1 -2 2 -5.6949 0.0095
1 -2 3 -1.3077 -0.0051
1 -2 4 2.5625 0.0019
1 -2 5 0.4730 -0.0003
1 -2 6 -3.9732 -0.0002
1 -2 7 4.9859 0.0010
1 -2 8 -3.2724 -0.0024
1 -2 9 0.5448 0.0025
1 -2 10 1.4577 -0.0002
1 -2 11 -2.0210 -0.0024
1 -2 12 1.3017 0.0027
1 -2 13 0.0748 -0.0017
1 -2 14 -1.2628 0.0012
1 -2 15 1.6465 -0.0009
1 -2 16 -1.3145 -0.0000
1 -2 17 0.8416 0.0009
1 -2 18 -0.5220 -0.0009
1 -2 19 0.1411 0.0011
1 -2 20 0.4093 -0.0020
1 -2 21 -0.7422 0.0019
1 -2 22 0.5106 -0.0000
1 -2 23 0.0045 -0.0014
1 -2 24 -0.2428 0.0004
1 -1 0 -31.3810 -0.0025
1 -1 1 26.4123 0.0010
1 -1 2 -16.1807 -0.0008
1 -1 3 6.4195 0.0029
1 -1 4 -1.5765 -0.0058
1 -1 5 1.9679 0.0064
1 -1 6 -4.4529 -0.0039
1 -1 7 5.6109 0.0015
1 -1 8 -4.2657 -0.0008
1 -1 9 1.4273 0.0001
1 -1 10 1.3192 0.0018
1 -1 11 -2.9336 -0.0030
1 -1 12 3.0738 0.0021
1 -1 13 -2.0634 -0.0005
1 -1 14 0.8118 -0.0000
1 -1 15 -0.1962 -0.0000
1 -1 16 0.2844 -0.0002
1 -1 17 -0.4628 0.0002
1 -1 18 0.3814 0.0001
1 -1 19 -0.3474 0.0002
1 -1 20 0.6427 -0.0002
1 -1 21 -0.9445 -0.0017
1 -1 22 0.7965 0.0048
1 -1 23 -0.3149 -0.0058
1 0 0 -27.2099 -0.0261
1 0 1 26.7889 0.0210
1 0 2 -19.3191 -0.0126
1 0 3 9.5581 0.0071
1 0 4 -2.7603 -0.0057
1 0 5 0.9759 0.0047
1 0 6 -2.4191 -0.0023
1 0 7 3.9222 0.0002
1 0 8 -3.6428 0.0007
1 0 9 1.6885 -0.0017
1 0 10 0.8866 0.0025
1 0 11 -2.9945 -0.0017
1 0 12 3.8574 -0.0007
1 0 13 -3.3462 0.0024
1 0 14 2.1818 -0.0021
1 0 15 -1.3514 0.0010
1 0 16 1.1550 0.0001
1 0 17 -1.1185 -0.0012
1 0 18 0.8599 0.0015
1 0 19 -0.5907 -0.0009
1 0 20 0.5993 0.0012
1 0 21 -0.7035 -0.0045
1 0 22 0.5627 0.0094
1 0 23 -0.2327 -0.0114
1 1 0 -13.5600 -0.0226
1 1 1 17.6133 0.0187
1 1 2 -14.7761 -0.0091
1 1 3 7.7787 0.0009
1 1 4 -1.3768 0.0028
1 1 5 -1.3401 -0.0034
1 1 6 0.6192 0.0023
1 1 7 1.2698 -0.0002
1 1 8 -2.3278 -0.0011
1 1 9 1.8683 0.0002
1 1 10 -0.2250 0.0008
1 1 11 -1.7469 0.0002
1 1 12 3.0505 -0.0021
1 1 13 -3.1319 0.0025
1 1 14 2.3244 -0.0011
1 1 15 -1.4591 -0.0007
1 1 16 0.9963 0.0020
1 1 17 -0.7832 -0.0025
1 1 18 0.5944 0.0016
1 1 19 -0.4872 0.0005
1 1 20 0.5180 -0.0018
1 1 21 -0.5036 -0.0000
1 1 22 0.3009 0.0049
1 2 0 1.2015 -0.0004
1 2 1 5.4823 0.0021
1 2 2 -7.1194 -0.0001
1 2 3 4.1893 -0.0024
1 2 4 0.0877 0.0039
1 2 5 -2.6004 -0.0041
1 2 6 2.4039 0.0018
1 2 7 -0.5374 0.0022
1 2 8 -1.4006 -0.0042
1 2 9 2.3002 0.0029
1 2 10 -1.8357 -0.0009
1 2 11 0.4446 0.0006
1 2 12 0.9561 -0.0013
1 2 13 -1.6148 0.0006
1 2 14 1.4560 0.0014
1 2 15 -0.9020 -0.0031
1 2 16 0.3396 0.0029
1 2 17 0.0524 -0.0009
1 2 18 -0.1448 -0.0016
1 2 19 -0.0971 0.0039
1 2 20 0.4246 -0.0059
1 2 21 -0.4855 0.0071
1 2 22 0.2489 -0.0050
1 3 0 9.3005 0.0061
1 3 1 -2.6375 -0.0037
1 3 2 -1.5037 0.0010
1 3 3 1.9735 0.0019
1 3 4 -0.1450 -0.0025
1 3 5 -1.6856 0.0011
1 3 6 2.0465 -0.0008
1 3 7 -0.8491 0.0026
1 3 8 -1.0641 -0.0036
1 3 9 2.6152 0.0022
1 3 10 -3.0855 -0.0004
1 3 11 2.4735 0.0002
1 3 12 -1.3633 -0.0011
1 3 13 0.3823 0.0008
1 3 14 0.1655 0.0016
1 3 15 -0.2141 -0.0038
1 3 16 -0.1772 0.0023
1 3 17 0.6929 0.0027
1 3 18 -0.8301 -0.0064
1 3 19 0.4019 0.0061
1 3 20 0.1838 -0.0054
1 3 21 -0.4017 0.0076
1 4 0 8.9166 -0.0047
1 4 1 -4.4000 0.0010
1 4 2 0.2662 0.0004
1 4 3 1.7249 0.0010
1 4 4 -1.5168 -0.0017
1 4 5 0.2803 0.0002
1 4 6 0.6319 0.0012
1 4 7 -0.4561 -0.0007
1 4 8 -0.7178 -0.0006
1 4 9 2.1590 0.0010
1 4 10 -3.0863 -0.0004
1 4 11 3.2030 0.0003
1 4 12 -2.6877 -0.0015
1 4 13 1.8214 0.0018
1 4 14 -0.8739 0.0010
1 4 15 0.2508 -0.0045
1 4 16 -0.2945 0.0026
1 4 17 0.7924 0.0050
1 4 18 -1.0533 -0.0104
1 4 19 0.7020 0.0080
1 4 20 -0.1102 -0.0032
1 5 0 3.9577 -0.0091
1 5 1 -2.2766 0.0023
1 5 2 -0.2326 0.0037
1 5 3 2.0354 -0.0054
1 5 4 -2.3857 0.0047
1 5 5 1.5221 -0.0041
1 5 6 -0.3073 0.0037
1 5 7 -0.3573 -0.0022
1 5 8 0.0864 -0.0005
1 5 9 0.8154 0.0026
1 5 10 -1.7430 -0.0023
1 5 11 2.3118 0.0005
1 5 12 -2.4170 0.0001
1 5 13 1.9995 -0.0000
1 5 14 -1.1336 0.0023
1 5 15 0.2955 -0.0053
1 5 16 -0.0686 0.0024
1 5 17 0.4372 0.0072
1 5 18 -0.7556 -0.0146
1 5 19 0.5823 0.0125
1 6 0 -0.5889 -0.0035
1 6 1 0.1539 0.0012
1 6 2 -0.8860 0.0025
1 6 3 1.8190 -0.0041
1 6 4 -2.1327 0.0029
1 6 5 1.5497 -0.0011
1 6 6 -0.3861 0.0005
1 6 7 -0.6876 -0.0004
1 6 8 1.1162 -0.0010
1 6 9 -0.8417 0.0031
1 6 10 0.2044 -0.0030
1 6 11 0.4577 0.0003
1 6 12 -0.9354 0.0019
1 6 13 1.0042 -0.0023
1 6 14 -0.5577 0.0028
1 6 15 -0.0656 -0.0025
1 6 16 0.2977 -0.0025
1 6 17 -0.0311 0.0119
1 6 18 -0.2577 -0.0180
1 7 0 -2.5509 -0.0002
1 7 1 1.2927 0.0025
1 7 2 -1.0031 -0.0028
1 7 3 1.2224 0.0026
1 7 4 -1.3789 -0.0036
1 7 5 1.0672 0.0048
1 7 6 -0.1842 -0.0038
1 7 7 -0.9685 0.0006
1 7 8 1.8431 0.0019
1 7 9 -2.0963 -0.0015
1 7 10 1.8191 -0.0002
1 7 11 -1.2877 0.0007
1 7 12 0.7190 0.0002
1 7 13 -0.3306 -0.0007
1 7 14 0.3003 -0.0003
1 7 15 -0.4913 0.0039
1 7 16 0.5181 -0.0101
1 7 17 -0.2596 0.0159
1 8 0 -2.5301 -0.0001
1 8 1 1.4175 0.0012
1 8 2 -0.8662 -0.0017
1 8 3 0.7130 0.0012
1 8 4 -0.7408 -0.0013
1 8 5 0.6797 0.0028
1 8 6 -0.1783 -0.0034
1 8 7 -0.8343 0.0007
1 8 8 1.9011 0.0037
1 8 9 -2.4705 -0.0054
1 8 10 2.4453 0.0025
1 8 11 -2.0797 0.0013
1 8 12 1.5806 -0.0022
1 8 13 -1.0768 0.0014
1 8 14 0.7283 -0.0027
1 8 15 -0.5646 0.0079
1 8 16 0.4048 -0.0135
1 9 0 -1.7392 0.0012
1 9 1 1.1261 -0.0020
1 9 2 -0.7011 0.0024
1 9 3 0.4070 -0.0040
1 9 4 -0.3537 0.0056
1 9 5 0.5296 -0.0038
1 9 6 -0.4786 -0.0007
1 9 7 -0.1864 0.0028
1 9 8 1.1560 -0.0003
1 9 9 -1.7862 -0.0022
1 9 10 1.8792 0.0007
1 9 11 -1.6851 0.0014
1 9 12 1.3754 0.0002
1 9 13 -0.9608 -0.0028
1 9 14 0.5448 0.0005
1 9 15 -0.2651 0.0066
1 10 0 -0.9026 0.0002
1 10 1 0.7640 0.0004
1 10 2 -0.6108 -0.0016
1 10 3 0.3650 0.0002
1 10 4 -0.3351 0.0037
1 10 5 0.7362 -0.0047
1 10 6 -1.1040 0.0007
1 10 7 0.8562 0.0032
1 10 8 -0.1550 -0.0037
1 10 9 -0.3842 0.0042
1 10 10 0.5598 -0.0063
1 10 11 -0.6056 0.0039
1 10 12 0.6086 0.0051
1 10 13 -0.4506 -0.0115
1 10 14 0.1722 0.0065
1 11 0 -0.4549 -0.0013
1 11 1 0.6355 0.0030
1 11 2 -0.7490 -0.0067
1 11 3 0.6628 0.0075
1 11 4 -0.7324 -0.0039
1 11 5 1.2604 0.0006
1 11 6 -1.8136 0.0004
1 11 7 1.7845 -0.0021
1 11 8 -1.2782 0.0026
1 11 9 0.8249 0.0039
1 11 10 -0.5611 -0.0134
1 11 11 0.2786 0.0111
1 11 12 0.0124 0.0049
1 12 0 -0.5254 0.0041
1 12 1 0.8235 -0.0039
1 12 2 -1.0205 0.0004
1 12 3 0.9930 0.0024
1 12 4 -1.0827 -0.0035
1 12 5 1.5543 0.0048
1 12 6 -2.0028 -0.0024
1 12 7 1.9270 -0.0079
1 12 8 -1.4744 0.0157
1 12 9 1.0849 -0.0063
1 12 10 -0.8087 -0.0134
1 13 0 -0.7041 0.0099
1 13 1 0.9667 -0.0111
1 13 2 -1.0350 0.0110
1 13 3 0.8725 -0.0114
1 13 4 -0.8394 0.0075
1 13 5 1.1325 0.0025
1 13 6 -1.3746 -0.0065
1 13 7 1.2088 -0.0070
1 13 8 -0.8317 0.0238
1 14 0 -0.5034 0.0035
1 14 1 0.7168 -0.0042
1 14 2 -0.6534 0.0084
1 14 3 0.3514 -0.0173
1 14 4 -0.1951 0.0192
1 14 5 0.3356 -0.0059
1 15 0 -0.0250 -0.0085
1 15 1 0.2299 0.0087
1 15 2 -0.1934 -0.0038
2 -17 1 0.1897 -0.0063
2 -17 2 -0.3557 0.0088
2 -17 3 0.3422 -0.0036
2 -17 4 -0.0292 -0.0073
2 -17 5 -0.5760 0.0136
2 -17 6 1.1387 -0.0071
2 -17 7 -1.3055 -0.0061
2 -17 8 1.1431 0.0119
2 -17 9 -0.9326 -0.0063
2 -17 10 0.7079 -0.0002
2 -17 11 -0.3840 -0.0015
2 -17 12 0.1091 0.0072
2 -16 0 -0.0145 -0.0025
2 -16 1 0.3338 -0.0061
2 -16 2 -0.7532 0.0138
2 -16 3 1.0336 -0.0146
2 -16 4 -0.8166 0.0071
2 -16 5 -0.0115 -0.0002
2 -16 6 0.9990 0.0030
2 -16 7 -1.5847 -0.0124
2 -16 8 1.6996 0.0166
2 -16 9 -1.5571 -0.0116
2 -16 10 1.1777 0.0051
2 -16 11 -0.5677 -0.0038
2 -16 12 0.0343 0.0047
2 -16 13 0.1494 -0.0025
2 -16 14 -0.1244 -0.0018
2 -16 15 0.1407 0.0044
2 -15 0 -0.0494 -0.0021
2 -15 1 0.2852 -0.0017
2 -15 2 -0.8553 0.0079
2 -15 3 1.5787 -0.0114
2 -15 4 -1.8948 0.0083
2 -15 5 1.4141 -0.0035
2 -15 6 -0.4492 0.0039
2 -15 7 -0.4058 -0.0078
2 -15 8 0.9288 0.0085
2 -15 9 -1.1363 -0.0048
2 -15 10 0.9407 0.0016
2 -15 11 -0.3952 -0.0013
2 -15 12 -0.1018 0.0010
2 -15 13 0.2566 0.0015
2 -15 14 -0.2034 -0.0041
2 -15 15 0.1335 0.0053
2 -15 16 -0.0233 -0.0068
2 -15 17 -0.0787 0.0095
2 -15 18 -0.0200 -0.0110
2 -14 0 0.0503 0.0001
2 -14 1 -0.0316 0.0026
2 -14 2 -0.4718 -0.0020
2 -14 3 1.5081 -0.0000
2 -14 4 -2.4935 -0.0001
2 -14 5 2.7668 0.0008
2 -14 6 -2.2887 0.0003
2 -14 7 1.4408 -0.0015
2 -14 8 -0.5218 -0.0003
2 -14 9 -0.2079 0.0031
2 -14 10 0.4559 -0.0030
2 -14 11 -0.2612 0.0004
2 -14 12 0.0474 0.0010
2 -14 13 -0.0611 0.0000
2 -14 14 0.1556 -0.0013
2 -14 15 -0.2379 0.0022
2 -14 16 0.4088 -0.0043
2 -14 17 -0.5589 0.0079
2 -14 18 0.3881 -0.0103
2 -14 19 0.0384 0.0092
2 -13 0 0.4243 0.0037
2 -13 1 -0.7091 0.0004
2 -13 2 0.5161 -0.0029
2 -13 3 0.4657 0.0032
2 -13 4 -1.8258 -0.0029
2 -13 5 2.8063 0.0015
2 -13 6 -3.0008 0.0008
2 -13 7 2.4198 -0.0015
2 -13 8 -1.3052 -0.0009
2 -13 9 0.1675 0.0036
2 -13 10 0.4468 -0.0034
2 -13 11 -0.4999 0.0006
2 -13 12 0.4254 0.0020
2 -13 13 -0.4742 -0.0027
2 -13 14 0.5332 0.0024
2 -13 15 -0.5749 -0.0016
2 -13 16 0.7320 -0.0001
2 -13 17 -0.8916 0.0022
2 -13 18 0.7519 -0.0032
2 -13 19 -0.3439 0.0016
2 -13 20 0.0386 0.0016
2 -12 0 0.9984 0.0047
2 -12 1 -1.6768 -0.0029
2 -12 2 2.0069 0.0012
2 -12 3 -1.4684 -0.0007
2 -12 4 0.1887 0.0006
2 -12 5 1.1888 -0.0009
2 -12 6 -2.0358 0.0017
2 -12 7 1.9756 -0.0018
2 -12 8 -1.0414 0.0005
2 -12 9 -0.1754 0.0014
2 -12 10 0.9193 -0.0023
2 -12 11 -0.9794 0.0015
2 -12 12 0.7274 0.0004
2 -12 13 -0.5100 -0.0021
2 -12 14 0.3971 0.0027
2 -12 15 -0.4289 -0.0023
2 -12 16 0.6335 0.0017
2 -12 17 -0.8245 -0.0016
2 -12 18 0.7743 0.0025
2 -12 19 -0.5528 -0.0050
2 -12 20 0.3913 0.0084
2 -12 21 -0.3183 -0.0104
2 -11 0 1.4057 0.0011
2 -11 1 -2.5205 0.0004
2 -11 2 3.5058 -0.0009
2 -11 3 -3.6641 -0.0003
2 -11 4 2.8105 0.0015
2 -11 5 -1.3460 -0.0012
2 -11 6 -0.0570 -0.0004
2 -11 7 0.7300 0.0017
2 -11 8 -0.3869 -0.0017
2 -11 9 -0.5649 0.0012
2 -11 10 1.3327 -0.0014
2 -11 11 -1.4416 0.0016
2 -11 12 0.9892 -0.0009
2 -11 13 -0.3511 -0.0003
2 -11 14 -0.0983 0.0008
2 -11 15 0.1348 -0.0005
2 -11 16 0.1425 0.0003
2 -11 17 -0.3768 -0.0005
2 -11 18 0.3721 0.0012
2 -11 19 -0.2845 -0.0030
2 -11 20 0.2826 0.0062
2 -11 21 -0.2859 -0.0092
2 -11 22 0.1888 0.0088
2 -10 0 1.2299 -0.0000
2 -10 1 -2.6153 0.0035
2 -10 2 4.2083 -0.0050
2 -10 3 -5.1478 0.0033
2 -10 4 4.9364 -0.0001
2 -10 5 -3.6809 -0.0011
2 -10 6 1.9567 -0.0007
2 -10 7 -0.5571 0.0030
2 -10 8 0.0754 -0.0031
2 -10 9 -0.5037 0.0014
2 -10 10 1.2722 0.0003
2 -10 11 -1.6890 -0.0011
2 -10 12 1.3718 0.0013
2 -10 13 -0.4723 -0.0012
2 -10 14 -0.4148 0.0004
2 -10 15 0.7572 0.0006
2 -10 16 -0.5923 -0.0013
2 -10 17 0.3730 0.0018
2 -10 18 -0.3471 -0.0024
2 -10 19 0.3780 0.0025
2 -10 20 -0.3383 -0.0006
2 -10 21 0.2967 -0.0031
2 -10 22 -0.2695 0.0060
2 -10 23 0.1459 -0.0056
2 -9 0 0.1275 0.0052
2 -9 1 -1.3263 -0.0016
2 -9 2 3.2168 -0.0019
2 -9 3 -4.8601 0.0026
2 -9 4 5.4565 -0.0005
2 -9 5 -4.7760 -0.0018
2 -9 6 3.1784 0.0018
2 -9 7 -1.3970 -0.0001
2 -9 8 0.1886 -0.0011
2 -9 9 0.0246 0.0006
2 -9 10 0.6195 0.0015
2 -9 11 -1.4376 -0.0035
2 -9 12 1.6059 0.0042
2 -9 13 -0.8371 -0.0032
2 -9 14 -0.3392 0.0015
2 -9 15 1.1526 -0.0000
2 -9 16 -1.3608 -0.0007
2 -9 17 1.2509 0.0012
2 -9 18 -1.0883 -0.0021
2 -9 19 0.9290 0.0031
2 -9 20 -0.8383 -0.0030
2 -9 21 0.8666 0.0007
2 -9 22 -0.8386 0.0029
2 -9 23 0.5330 -0.0058
2 -8 0 -2.1578 0.0058
2 -8 1 1.7649 -0.0056
2 -8 2 -0.0877 0.0033
2 -8 3 -2.0475 -0.0002
2 -8 4 3.5844 -0.0014
2 -8 5 -3.8820 0.0005
2 -8 6 2.9635 0.0014
2 -8 7 -1.3643 -0.0020
2 -8 8 -0.1526 0.0009
2 -8 9 0.8682 -0.0000
2 -8 10 -0.4719 0.0009
2 -8 11 -0.5991 -0.0027
2 -8 12 1.3657 0.0035
2 -8 13 -1.1400 -0.0025
2 -8 14 0.1140 0.0009
2 -8 15 0.9936 -0.0001
2 -8 16 -1.6653 0.0002
2 -8 17 1.7882 -0.0007
2 -8 18 -1.4521 0.0009
2 -8 19 0.9211 -0.0005
2 -8 20 -0.6124 -0.0004
2 -8 21 0.7123 0.0008
2 -8 22 -0.8963 0.0001
2 -8 23 0.7322 -0.0020
2 -7 0 -5.1468 -0.0044
2 -7 1 6.1223 0.0000
2 -7 2 -5.2325 0.0028
2 -7 3 2.9307 -0.0013
2 -7 4 -0.4165 -0.0023
2 -7 5 -1.1757 0.0037
2 -7 6 1.3836 -0.0016
2 -7 7 -0.4629 -0.0010
2 -7 8 -0.8684 0.0013
2 -7 9 1.7259 -0.0005
2 -7 10 -1.4968 0.0004
2 -7 11 0.3205 -0.0008
2 -7 12 0.9527 0.0004
2 -7 13 -1.4783 0.0008
2 -7 14 1.0542 -0.0018
2 -7 15 -0.0589 0.0016
2 -7 16 -0.9529 -0.0006
2 -7 17 1.4713 -0.0008
2 -7 18 -1.2206 0.0018
2 -7 19 0.4540 -0.0022
2 -7 20 0.1397 0.0014
2 -7 21 -0.1150 0.0002
2 -7 22 -0.2676 -0.0020
2 -7 23 0.4536 0.0026
2 -7 24 -0.2839 -0.0017
2 -6 0 -6.6448 -0.0114
2 -6 1 9.3773 0.0055
2 -6 2 -9.9066 0.0014
2 -6 3 7.9942 -0.0032
2 -6 4 -4.7491 0.0003
2 -6 5 1.8122 0.0021
2 -6 6 -0.3081 -0.0013
2 -6 7 0.3729 -0.0008
2 -6 8 -1.3158 0.0017
2 -6 9 2.0933 -0.0015
2 -6 10 -1.9126 0.0013
2 -6 11 0.7171 -0.0007
2 -6 12 0.8574 -0.0008
2 -6 13 -2.0286 0.0026
2 -6 14 2.3432 -0.0036
2 -6 15 -1.7673 0.0032
2 -6 16 0.6522 -0.0017
2 -6 17 0.3242 0.0002
2 -6 18 -0.5411 0.0007
2 -6 19 0.0009 -0.0010
2 -6 20 0.6526 0.0008
2 -6 21 -0.8258 0.0002
2 -6 22 0.5297 -0.0023
2 -6 23 -0.1658 0.0041
2 -6 24 -0.0052 -0.0036
2 -5 0 -3.3683 -0.0065
2 -5 1 7.9840 0.0031
2 -5 2 -10.6670 0.0025
2 -5 3 10.1175 -0.0045
2 -5 4 -6.9418 0.0026
2 -5 5 3.1126 -0.0007
2 -5 6 -0.5360 0.0008
2 -5 7 -0.0593 -0.0017
2 -5 8 -0.7326 0.0021
2 -5 9 1.6611 -0.0021
2 -5 10 -1.7327 0.0019
2 -5 11 0.7492 -0.0011
2 -5 12 0.8213 -0.0001
2 -5 13 -2.3149 0.0015
2 -5 14 3.1784 -0.0025
2 -5 15 -3.0891 0.0025
2 -5 16 2.1432 -0.0013
2 -5 17 -0.9406 -0.0001
2 -5 18 0.1980 0.0005
2 -5 19 -0.1593 -0.0002
2 -5 20 0.4978 0.0004
2 -5 21 -0.7741 -0.0002
2 -5 22 0.8051 -0.0015
2 -5 23 -0.6246 0.0033
2 -5 24 0.3451 -0.0028
2 -4 0 6.0067 -0.0020
2 -4 1 0.0807 0.0014
2 -4 2 -5.4580 0.0008
2 -4 3 7.4820 -0.0011
2 -4 4 -5.7182 -0.0002
2 -4 5 2.0238 0.0008
2 -4 6 1.0146 -0.0000
2 -4 7 -1.8863 -0.0012
2 -4 8 0.8622 0.0019
2 -4 9 0.6785 -0.0019
2 -4 10 -1.4805 0.0009
2 -4 11 1.1289 0.0001
2 -4 12 0.0783 -0.0002
2 -4 13 -1.5605 0.0001
2 -4 14 2.6959 -0.0006
2 -4 15 -3.0037 0.0009
2 -4 16 2.4359 0.0001
2 -4 17 -1.4447 -0.0013
2 -4 18 0.5835 0.0013
2 -4 19 -0.0912 -0.0008
2 -4 20 -0.0606 0.0013
2 -4 21 -0.0715 -0.0013
2 -4 22 0.3670 -0.0009
2 -4 23 -0.5456 0.0036
2 -3 0 18.0374 -0.0041
2 -3 1 -11.7463 0.0031
2 -3 2 4.0242 -0.0016
2 -3 3 1.2388 0.0014
2 -3 4 -2.1393 -0.0018
2 -3 5 -0.2132 0.0018
2 -3 6 2.9722 -0.0013
2 -3 7 -3.8600 0.0000
2 -3 8 2.5583 0.0016
2 -3 9 -0.3039 -0.0016
2 -3 10 -1.4759 -0.0003
2 -3 11 2.0711 0.0021
2 -3 12 -1.5054 -0.0017
2 -3 13 0.2525 0.0004
2 -3 14 0.9670 -0.0001
2 -3 15 -1.5334 0.0001
2 -3 16 1.3624 0.0008
2 -3 17 -0.8622 -0.0016
2 -3 18 0.3762 0.0012
2 -3 19 0.0930 -0.0007
2 -3 20 -0.5276 0.0013
2 -3 21 0.6520 -0.0010
2 -3 22 -0.3304 -0.0022
2 -3 23 -0.0858 0.0058
2 -2 0 25.6978 0.0007
2 -2 1 -21.1548 -0.0020
2 -2 2 12.7550 0.0027
2 -2 3 -4.9692 -0.0030
2 -2 4 1.1617 0.0028
2 -2 5 -1.5058 -0.0015
2 -2 6 3.5262 -0.0004
2 -2 7 -4.4915 0.0007
2 -2 8 3.3829 0.0008
2 -2 9 -0.9583 -0.0012
2 -2 10 -1.4593 -0.0006
2 -2 11 2.9286 0.0021
2 -2 12 -3.0923 -0.0015
2 -2 13 2.1836 0.0002
2 -2 14 -0.9736 0.0001
2 -2 15 0.2578 0.0000
2 -2 16 -0.1725 0.0004
2 -2 17 0.2590 -0.0003
2 -2 18 -0.2404 -0.0008
2 -2 19 0.3357 0.0013
2 -2 20 -0.6771 -0.0007
2 -2 21 0.9036 0.0015
2 -2 22 -0.6774 -0.0052
2 -2 23 0.2462 0.0087
2 -1 0 23.5994 0.0134
2 -1 1 -22.5366 -0.0116
2 -1 2 15.9045 0.0079
2 -1 3 -7.6840 -0.0054
2 -1 4 2.0998 0.0044
2 -1 5 -0.7272 -0.0025
2 -1 6 2.0323 -0.0004
2 -1 7 -3.3512 0.0014
2 -1 8 3.1107 -0.0003
2 -1 9 -1.3829 -0.0005
2 -1 10 -0.9298 0.0001
2 -1 11 2.8573 -0.0001
2 -1 12 -3.6635 0.0012
2 -1 13 3.1864 -0.0017
2 -1 14 -2.0742 0.0008
2 -1 15 1.2539 0.0002
2 -1 16 -1.0138 -0.0009
2 -1 17 0.9214 0.0021
2 -1 18 -0.6636 -0.0033
2 -1 19 0.4783 0.0031
2 -1 20 -0.5873 -0.0019
2 -1 21 0.7131 0.0029
2 -1 22 -0.5223 -0.0067
2 -1 23 0.1845 0.0098
2 0 0 12.6768 0.0142
2 0 1 -15.5325 -0.0104
2 0 2 12.5770 0.0034
2 0 3 -6.3162 0.0012
2 0 4 0.8322 -0.0023
2 0 5 1.3135 0.0024
2 0 6 -0.4583 -0.0022
2 0 7 -1.3385 0.0009
2 0 8 2.3148 0.0006
2 0 9 -1.8884 -0.0009
2 0 10 0.3517 0.0008
2 0 11 1.5329 -0.0018
2 0 12 -2.8002 0.0030
2 0 13 2.8613 -0.0028
2 0 14 -2.0368 0.0013
2 0 15 1.1927 0.0003
2 0 16 -0.7893 -0.0017
2 0 17 0.6143 0.0034
2 0 18 -0.4206 -0.0041
2 0 19 0.3255 0.0025
2 0 20 -0.4198 -0.0001
2 0 21 0.4544 0.0000
2 0 22 -0.2253 -0.0036
2 1 0 -0.2851 0.0002
2 1 1 -5.2647 0.0000
2 1 2 6.2518 -0.0032
2 1 3 -3.3065 0.0055
2 1 4 -0.5800 -0.0059
2 1 5 2.6344 0.0048
2 1 6 -2.1446 -0.0021
2 1 7 0.2030 -0.0014
2 1 8 1.6912 0.0029
2 1 9 -2.5506 -0.0017
2 1 10 2.0655 0.0006
2 1 11 -0.6192 -0.0011
2 1 12 -0.8522 0.0020
2 1 13 1.5041 -0.0018
2 1 14 -1.2522 0.0009
2 1 15 0.6372 -0.0003
2 1 16 -0.1197 -0.0003
2 1 17 -0.2007 0.0013
2 1 18 0.2937 -0.0021
2 1 19 -0.0912 0.0013
2 1 20 -0.2475 0.0013
2 1 21 0.3564 -0.0030
2 1 22 -0.1206 0.0014
2 2 0 -8.0337 -0.0072
2 2 1 2.0338 0.0036
2 2 2 1.4521 -0.0010
2 2 3 -1.5223 -0.0004
2 2 4 -0.3769 -0.0002
2 2 5 2.0198 0.0013
2 2 6 -2.1021 -0.0004
2 2 7 0.6921 -0.0020
2 2 8 1.3271 0.0028
2 2 9 -2.9138 -0.0011
2 2 10 3.3414 -0.0002
2 2 11 -2.5746 -0.0001
2 2 12 1.2671 0.0008
2 2 13 -0.2028 -0.0005
2 2 14 -0.2638 -0.0001
2 2 15 0.1957 -0.0000
2 2 16 0.2187 0.0013
2 2 17 -0.7015 -0.0025
2 2 18 0.8598 0.0014
2 2 19 -0.5052 0.0013
2 2 20 -0.0495 -0.0021
2 2 21 0.3009 -0.0002
2 3 0 -8.1749 -0.0013
2 3 1 3.8047 0.0005
2 3 2 -0.0017 0.0022
2 3 3 -1.6188 -0.0045
2 3 4 1.1343 0.0034
2 3 5 0.1949 -0.0003
2 3 6 -1.0192 -0.0011
2 3 7 0.6511 0.0002
2 3 8 0.7378 0.0006
2 3 9 -2.3438 -0.0003
2 3 10 3.3031 0.0001
2 3 11 -3.2774 -0.0005
2 3 12 2.5284 0.0010
2 3 13 -1.5034 -0.0001
2 3 14 0.5584 -0.0022
2 3 15 -0.0242 0.0035
2 3 16 0.1248 -0.0006
2 3 17 -0.6354 -0.0048
2 3 18 0.9371 0.0060
2 3 19 -0.6720 -0.0004
2 3 20 0.1426 -0.0055
2 4 0 -3.7702 0.0027
2 4 1 1.9777 0.0018
2 4 2 0.5100 -0.0027
2 4 3 -2.1708 0.0012
2 4 4 2.2838 -0.0009
2 4 5 -1.1624 0.0020
2 4 6 -0.2081 -0.0022
2 4 7 0.8328 0.0007
2 4 8 -0.3498 0.0012
2 4 9 -0.7997 -0.0022
2 4 10 1.8660 0.0018
2 4 11 -2.4139 -0.0009
2 4 12 2.3953 0.0004
2 4 13 -1.8544 0.0008
2 4 14 0.9437 -0.0045
2 4 15 -0.1419 0.0076
2 4 16 -0.0291 -0.0035
2 4 17 -0.3636 -0.0067
2 4 18 0.6892 0.0129
2 4 19 -0.5462 -0.0085
2 5 0 0.5586 -0.0001
2 5 1 -0.1745 0.0046
2 5 2 0.9693 -0.0065
2 5 3 -1.9486 0.0053
2 5 4 2.1800 -0.0030
2 5 5 -1.3362 0.0012
2 5 6 -0.1161 0.0001
2 5 7 1.2765 -0.0016
2 5 8 -1.5364 0.0037
2 5 9 0.9947 -0.0048
2 5 10 -0.1497 0.0031
2 5 11 -0.6295 0.0000
2 5 12 1.1499 -0.0015
2 5 13 -1.1880 0.0016
2 5 14 0.6819 -0.0037
2 5 15 -0.0574 0.0057
2 5 16 -0.1078 -0.0008
2 5 17 -0.1952 -0.0110
2 5 18 0.4254 0.0197
2 5 19 -0.2804 -0.0181
2 6 0 2.5291 0.0007
2 6 1 -1.1401 0.0006
2 6 2 0.8398 -0.0015
2 6 3 -1.1934 0.0008
2 6 4 1.4366 0.0010
2 6 5 -0.9775 -0.0024
2 6 6 -0.1778 0.0022
2 6 7 1.4466 -0.0014
2 6 8 -2.1924 0.0020
2 6 9 2.2269 -0.0033
2 6 10 -1.7620 0.0024
2 6 11 1.0582 0.0003
2 6 12 -0.3565 -0.0018
2 6 13 -0.0215 0.0012
2 6 14 -0.0808 -0.0003
2 6 15 0.3370 -0.0013
2 6 16 -0.2668 0.0069
2 6 17 -0.1015 -0.0152
2 6 18 0.2910 0.0198
2 7 0 2.6011 0.0048
2 7 1 -1.2805 -0.0038
2 7 2 0.6553 0.0025
2 7 3 -0.6738 -0.0016
2 7 4 0.9166 0.0017
2 7 5 -0.8446 -0.0019
2 7 6 0.1494 0.0005
2 7 7 0.9847 0.0022
2 7 8 -2.0197 -0.0033
2 7 9 2.5251 0.0018
2 7 10 -2.4358 0.0006
2 7 11 1.9269 -0.0010
2 7 12 -1.2763 -0.0005
2 7 13 0.8223 0.0019
2 7 14 -0.7276 -0.0010
2 7 15 0.7368 -0.0038
2 7 16 -0.4731 0.0106
2 7 17 -0.0011 -0.0143
2 8 0 1.9489 0.0044
2 8 1 -1.1917 -0.0025
2 8 2 0.6801 0.0002
2 8 3 -0.5337 0.0021
2 8 4 0.7228 -0.0030
2 8 5 -0.9762 0.0021
2 8 6 0.8227 -0.0011
2 8 7 -0.0334 0.0023
2 8 8 -1.0536 -0.0046
2 8 9 1.8527 0.0041
2 8 10 -2.0640 -0.0001
2 8 11 1.7781 -0.0027
2 8 12 -1.2763 -0.0003
2 8 13 0.8764 0.0064
2 8 14 -0.7445 -0.0080
2 8 15 0.7122 0.0018
2 9 0 1.1816 0.0020
2 9 1 -1.0032 -0.0022
2 9 2 0.7544 0.0014
2 9 3 -0.5382 0.0010
2 9 4 0.6406 -0.0033
2 9 5 -1.1408 0.0025
2 9 6 1.5445 0.0009
2 9 7 -1.2772 -0.0021
2 9 8 0.4113 -0.0004
2 9 9 0.4602 0.0012
2 9 10 -0.9097 0.0029
2 9 11 0.9266 -0.0053
2 9 12 -0.6950 -0.0007
2 9 13 0.4354 0.0108
2 9 14 -0.3211 -0.0141
2 10 0 0.6070 0.0012
2 10 1 -0.8286 -0.0041
2 10 2 0.8618 0.0066
2 10 3 -0.6695 -0.0058
2 10 4 0.6852 0.0022
2 10 5 -1.2711 -0.0009
2 10 6 2.0213 0.0030
2 10 7 -2.2014 -0.0032
2 10 8 1.6763 0.0005
2 10 9 -0.9192 -0.0018
2 10 10 0.3264 0.0089
2 10 11 0.0278 -0.0115
2 10 12 -0.1605 0.0022
2 11 0 0.4660 -0.0039
2 11 1 -0.8606 0.0023
2 11 2 1.0659 0.0017
2 11 3 -0.9029 -0.0035
2 11 4 0.7990 0.0024
2 11 5 -1.2350 -0.0024
2 11 6 1.9350 0.0028
2 11 7 -2.2329 0.0018
2 11 8 1.9571 -0.0076
2 11 9 -1.4326 0.0026
2 11 10 0.8961 0.0119
2 11 11 -0.3910 -0.0179
2 12 0 0.5897 -0.0109
2 12 1 -0.9680 0.0136
2 12 2 1.1547 -0.0129
2 12 3 -0.9333 0.0117
2 12 4 0.6781 -0.0087
2 12 5 -0.8353 0.0012
2 12 6 1.2191 0.0028
2 12 7 -1.3639 0.0062
2 12 8 1.2062 -0.0184
2 12 9 -0.9631 0.0135
2 13 0 0.5001 -0.0059
2 13 1 -0.8071 0.0110
2 13 2 0.8954 -0.0170
2 13 3 -0.6049 0.0239
2 13 4 0.2770 -0.0230
2 13 5 -0.2452 0.0090
2 13 6 0.3504 0.0033
2 13 7 -0.3272 0.0038
2 14 0 0.0800 0.0100
2 14 1 -0.3565 -0.0070
2 14 2 0.4307 -0.0028
2 14 3 -0.2039 0.0199
2 14 4 -0.0282 -0.0288
2 15 0 -0.2830 0.0166
3 -17 0 0.3176 -0.0090
3 -17 1 -0.6120 0.0130
3 -17 2 0.8227 -0.0127
3 -17 3 -0.8250 0.0067
3 -17 4 0.4938 0.0013
3 -17 5 0.1892 -0.0024
3 -17 6 -0.9209 -0.0070
3 -17 7 1.2975 0.0185
3 -17 8 -1.2448 -0.0203
3 -17 9 0.9714 0.0116
3 -17 10 -0.6215 -0.0019
3 -17 11 0.2623 -0.0013
3 -17 12 -0.0365 0.0009
3 -16 0 0.2356 0.0000
3 -16 1 -0.5971 0.0054
3 -16 2 1.0828 -0.0078
3 -16 3 -1.5078 0.0047
3 -16 4 1.5369 0.0024
3 -16 5 -0.9541 -0.0054
3 -16 6 0.0319 -0.0005
3 -16 7 0.7015 0.0095
3 -16 8 -0.9866 -0.0119
3 -16 9 0.8717 0.0063
3 -16 10 -0.4659 0.0008
3 -16 11 -0.0350 -0.0048
3 -16 12 0.3198 0.0069
3 -16 13 -0.2685 -0.0093
3 -16 14 0.0911 0.0112
3 -16 15 0.0126 -0.0115
3 -15 0 -0.0632 0.0055
3 -15 1 -0.1604 -0.0025
3 -15 2 0.7547 0.0002
3 -15 3 -1.6412 -0.0011
3 -15 4 2.3527 0.0055
3 -15 5 -2.3760 -0.0082
3 -15 6 1.7047 0.0058
3 -15 7 -0.7675 -0.0017
3 -15 8 -0.0199 0.0005
3 -15 9 0.3995 -0.0018
3 -15 10 -0.2780 0.0026
3 -15 11 -0.1140 -0.0030
3 -15 12 0.3344 0.0045
3 -15 13 -0.2101 -0.0067
3 -15 14 -0.0523 0.0076
3 -15 15 0.2843 -0.0080
3 -15 16 -0.4946 0.0104
3 -15 17 0.5702 -0.0135
3 -14 0 -0.5128 0.0035
3 -14 1 0.6033 -0.0035
3 -14 2 -0.2224 0.0030
3 -14 3 -0.7816 -0.0031
3 -14 4 2.0155 0.0041
3 -14 5 -2.7828 -0.0042
3 -14 6 2.6951 0.0030
3 -14 7 -1.8503 -0.0028
3 -14 8 0.6632 0.0042
3 -14 9 0.2860 -0.0042
3 -14 10 -0.5780 0.0013
3 -14 11 0.3535 0.0019
3 -14 12 -0.1269 -0.0023
3 -14 13 0.1504 0.0009
3 -14 14 -0.2933 -0.0002
3 -14 15 0.4817 -0.0007
3 -14 16 -0.7600 0.0043
3 -14 17 0.9392 -0.0092
3 -14 18 -0.7220 0.0100
3 -14 19 0.2292 -0.0045
3 -13 0 -1.0261 -0.0010
3 -13 1 1.5273 -0.0000
3 -13 2 -1.6456 0.0008
3 -13 3 0.9985 -0.0008
3 -13 4 0.2754 -0.0001
3 -13 5 -1.5474 0.0020
3 -13 6 2.1677 -0.0035
3 -13 7 -1.8041 0.0022
3 -13 8 0.6461 0.0010
3 -13 9 0.5835 -0.0024
3 -13 10 -1.1529 0.0005
3 -13 11 0.9884 0.0027
3 -13 12 -0.5750 -0.0045
3 -13 13 0.2784 0.0046
3 -13 14 -0.1410 -0.0045
3 -13 15 0.2020 0.0041
3 -13 16 -0.5002 -0.0017
3 -13 17 0.7912 -0.0019
3 -13 18 -0.7395 0.0031
3 -13 19 0.4004 0.0010
3 -13 20 -0.1379 -0.0077
3 -12 0 -1.3778 -0.0009
3 -12 1 2.2782 -0.0006
3 -12 2 -2.9969 0.0016
3 -12 3 2.9912 -0.0014
3 -12 4 -2.0987 -0.0000
3 -12 5 0.6805 0.0021
3 -12 6 0.5862 -0.0032
3 -12 7 -1.0218 0.0023
3 -12 8 0.4180 -0.0002
3 -12 9 0.6702 -0.0014
3 -12 10 -1.3766 0.0017
3 -12 11 1.3174 -0.0006
3 -12 12 -0.7443 -0.0010
3 -12 13 0.0733 0.0022
3 -12 14 0.3971 -0.0029
3 -12 15 -0.4664 0.0030
3 -12 16 0.1550 -0.0022
3 -12 17 0.2039 0.0005
3 -12 18 -0.2976 0.0003
3 -12 19 0.1828 0.0020
3 -12 20 -0.0949 -0.0070
3 -12 21 0.0827 0.0104
3 -11 0 -1.2019 0.0013
3 -11 1 2.3262 -0.0040
3 -11 2 -3.5413 0.0053
3 -11 3 4.2088 -0.0045
3 -11 4 -3.9216 0.0025
3 -11 5 2.7192 -0.0012
3 -11 6 -1.0995 0.0014
3 -11 7 -0.1345 -0.0019
3 -11 8 0.3811 0.0018
3 -11 9 0.2444 -0.0018
3 -11 10 -1.0360 0.0022
3 -11 11 1.3259 -0.0024
3 -11 12 -0.9046 0.0017
3 -11 13 0.0220 -0.0008
3 -11 14 0.7963 0.0008
3 -11 15 -1.0940 -0.0012
3 -11 16 0.8730 0.0016
3 -11 17 -0.5423 -0.0023
3 -11 18 0.4018 0.0031
3 -11 19 -0.3799 -0.0021
3 -11 20 0.3294 -0.0015
3 -11 21 -0.2757 0.0054
3 -11 22 0.2546 -0.0062
3 -10 0 -0.1793 -0.0019
3 -10 1 1.1648 -0.0017
3 -10 2 -2.6084 0.0040
3 -10 3 3.8391 -0.0035
3 -10 4 -4.2762 0.0015
3 -10 5 3.6699 -0.0009
3 -10 6 -2.2226 0.0022
3 -10 7 0.5974 -0.0034
3 -10 8 0.4130 0.0028
3 -10 9 -0.4141 -0.0017
3 -10 10 -0.3326 0.0012
3 -10 11 1.0971 -0.0008
3 -10 12 -1.1668 0.0002
3 -10 13 0.3836 -0.0003
3 -10 14 0.7046 0.0016
3 -10 15 -1.3771 -0.0032
3 -10 16 1.4352 0.0038
3 -10 17 -1.2096 -0.0038
3 -10 18 0.9989 0.0039
3 -10 19 -0.8274 -0.0035
3 -10 20 0.6908 0.0016
3 -10 21 -0.6462 0.0016
3 -10 22 0.6161 -0.0043
3 -9 0 1.7413 -0.0061
3 -9 1 -1.3439 0.0038
3 -9 2 0.0486 -0.0012
3 -9 3 1.5538 0.0003
3 -9 4 -2.7632 -0.0009
3 -9 5 3.0716 0.0010
3 -9 6 -2.3506 0.0001
3 -9 7 0.9479 -0.0011
3 -9 8 0.4175 0.0013
3 -9 9 -1.0008 -0.0010
3 -9 10 0.5114 0.0004
3 -9 11 0.5694 0.0008
3 -9 12 -1.2656 -0.0022
3 -9 13 0.9498 0.0022
3 -9 14 0.0966 -0.0005
3 -9 15 -1.0907 -0.0015
3 -9 16 1.5535 0.0021
3 -9 17 -1.5116 -0.0012
3 -9 18 1.1566 0.0000
3 -9 19 -0.6962 0.0005
3 -9 20 0.4114 -0.0004
3 -9 21 -0.4521 0.0005
3 -9 22 0.5955 -0.0010
3 -9 23 -0.5075 0.0020
3 -8 0 4.0187 -0.0016
3 -8 1 -4.5762 0.0027
3 -8 2 3.8424 -0.0027
3 -8 3 -2.1557 0.0015
3 -8 4 0.2620 -0.0003
3 -8 5 1.0749 -0.0003
3 -8 6 -1.3957 0.0000
3 -8 7 0.7029 0.0006
3 -8 8 0.5062 -0.0009
3 -8 9 -1.3812 0.0003
3 -8 10 1.2123 0.0001
3 -8 11 -0.0668 0.0005
3 -8 12 -1.1661 -0.0019
3 -8 13 1.5753 0.0025
3 -8 14 -1.0085 -0.0017
3 -8 15 -0.0115 0.0001
3 -8 16 0.8772 0.0005
3 -8 17 -1.2031 0.0007
3 -8 18 0.8702 -0.0027
3 -8 19 -0.1524 0.0037
3 -8 20 -0.3579 -0.0027
3 -8 21 0.2951 0.0002
3 -8 22 0.0852 0.0024
3 -8 23 -0.2842 -0.0037
3 -7 0 5.1440 0.0065
3 -7 1 -6.8633 -0.0024
3 -7 2 7.1085 -0.0012
3 -7 3 -5.7586 0.0016
3 -7 4 3.4676 0.0004
3 -7 5 -1.2476 -0.0020
3 -7 6 -0.0860 0.0015
3 -7 7 0.2256 0.0004
3 -7 8 0.5383 -0.0018
3 -7 9 -1.3919 0.0018
3 -7 10 1.4416 -0.0007
3 -7 11 -0.4132 -0.0000
3 -7 12 -1.0999 0.0000
3 -7 13 2.1884 0.0003
3 -7 14 -2.3383 -0.0001
3 -7 15 1.6149 -0.0009
3 -7 16 -0.4801 0.0015
3 -7 17 -0.3966 -0.0008
3 -7 18 0.4804 -0.0009
3 -7 19 0.1488 0.0022
3 -7 20 -0.8028 -0.0021
3 -7 21 0.8954 0.0004
3 -7 22 -0.5094 0.0023
3 -7 23 0.1176 -0.0046
3 -6 0 2.9807 0.0056
3 -6 1 -5.9285 -0.0021
3 -6 2 7.6035 -0.0023
3 -6 3 -7.2100 0.0034
3 -6 4 5.0781 -0.0013
3 -6 5 -2.3877 -0.0011
3 -6 6 0.3632 0.0018
3 -6 7 0.3498 -0.0008
3 -6 8 0.1127 -0.0008
3 -6 9 -0.9666 0.0016
3 -6 10 1.2654 -0.0013
3 -6 11 -0.5501 0.0001
3 -6 12 -0.8842 0.0008
3 -6 13 2.3182 -0.0011
3 -6 14 -3.0889 0.0014
3 -6 15 2.8542 -0.0020
3 -6 16 -1.7565 0.0023
3 -6 17 0.4667 -0.0019
3 -6 18 0.2192 0.0011
3 -6 19 -0.0567 -0.0003
3 -6 20 -0.4863 -0.0007
3 -6 21 0.8100 0.0011
3 -6 22 -0.7407 -0.0003
3 -6 23 0.4674 -0.0012
3 -5 0 -3.5291 -0.0005
3 -5 1 -0.4791 0.0017
3 -5 2 3.9686 -0.0035
3 -5 3 -5.2985 0.0033
3 -5 4 4.1666 -0.0015
3 -5 5 -1.6896 -0.0003
3 -5 6 -0.5213 0.0015
3 -5 7 1.3860 -0.0018
3 -5 8 -0.8362 0.0012
3 -5 9 -0.3487 -0.0002
3 -5 10 1.1645 -0.0002
3 -5 11 -1.0319 -0.0001
3 -5 12 0.0165 0.0002
3 -5 13 1.3825 -0.0000
3 -5 14 -2.5137 0.0003
3 -5 15 2.8152 -0.0008
3 -5 16 -2.1415 0.0006
3 -5 17 0.9502 -0.0002
3 -5 18 0.0247 0.0003
3 -5 19 -0.3695 -0.0006
3 -5 20 0.1867 -0.0000
3 -5 21 0.2001 0.0009
3 -5 22 -0.5150 -0.0002
3 -5 23 0.5755 -0.0013
3 -4 0 -12.3690 -0.0003
3 -4 1 7.9708 0.0011
3 -4 2 -2.7546 -0.0014
3 -4 3 -0.8084 0.0003
3 -4 4 1.5058 0.0008
3 -4 5 -0.0161 -0.0012
3 -4 6 -1.8761 0.0016
3 -4 7 2.6295 -0.0018
3 -4 8 -1.8314 0.0015
3 -4 9 0.1564 -0.0011
3 -4 10 1.3493 0.0012
3 -4 11 -1.9738 -0.0010
3 -4 12 1.5709 -0.0002
3 -4 13 -0.4492 0.0014
3 -4 14 -0.7892 -0.0016
3 -4 15 1.5074 0.0013
3 -4 16 -1.4289 -0.0018
3 -4 17 0.8001 0.0020
3 -4 18 -0.0749 -0.0006
3 -4 19 -0.4561 -0.0009
3 -4 20 0.6605 0.0011
3 -4 21 -0.4570 -0.0012
3 -4 22 -0.0271 0.0037
3 -4 23 0.3843 -0.0067
3 -3 0 -18.6402 0.0031
3 -3 1 15.1111 -0.0007
3 -3 2 -9.1491 -0.0000
3 -3 3 3.7068 -0.0007
3 -3 4 -0.9618 0.0012
3 -3 5 1.0377 -0.0014
3 -3 6 -2.3557 0.0016
3 -3 7 3.0708 -0.0012
3 -3 8 -2.3365 0.0001
3 -3 9 0.5255 0.0002
3 -3 10 1.4229 0.0007
3 -3 11 -2.7034 -0.0010
3 -3 12 2.9299 -0.0002
3 -3 13 -2.1990 0.0014
3 -3 14 1.0605 -0.0015
3 -3 15 -0.1856 0.0014
3 -3 16 -0.1404 -0.0020
3 -3 17 0.0970 0.0016
3 -3 18 0.1075 0.0007
3 -3 19 -0.4589 -0.0028
3 -3 20 0.8313 0.0028
3 -3 21 -0.8609 -0.0030
3 -3 22 0.4219 0.0063
3 -3 23 0.0650 -0.0105
3 -2 0 -17.9172 0.0005
3 -2 1 16.6253 0.0009
3 -2 2 -11.6239 -0.0007
3 -2 3 5.6871 0.0002
3 -2 4 -1.6465 0.0001
3 -2 5 0.5584 -0.0010
3 -2 6 -1.4187 0.0021
3 -2 7 2.3870 -0.0016
3 -2 8 -2.2567 -0.0004
3 -2 9 0.9596 0.0014
3 -2 10 0.8776 -0.0009
3 -2 11 -2.4846 0.0006
3 -2 12 3.2381 -0.0010
3 -2 13 -2.9474 0.0008
3 -2 14 2.0470 0.0002
3 -2 15 -1.2351 -0.0004
3 -2 16 0.8051 -0.0003
3 -2 17 -0.5630 -0.0001
3 -2 18 0.3935 0.0023
3 -2 19 -0.4763 -0.0036
3 -2 20 0.7986 0.0025
3 -2 21 -0.9246 -0.0016
3 -2 22 0.5750 0.0039
3 -1 0 -10.1702 -0.0031
3 -1 1 11.7461 0.0012
3 -1 2 -9.2493 0.0016
3 -1 3 4.5721 -0.0024
3 -1 4 -0.5814 0.0018
3 -1 5 -0.9454 -0.0020
3 -1 6 0.2522 0.0027
3 -1 7 1.1605 -0.0021
3 -1 8 -1.9504 0.0004
3 -1 9 1.6274 0.0005
3 -1 10 -0.3850 -0.0010
3 -1 11 -1.1884 0.0017
3 -1 12 2.3128 -0.0020
3 -1 13 -2.4777 0.0009
3 -1 14 1.8919 0.0008
3 -1 15 -1.2119 -0.0012
3 -1 16 0.7874 0.0005
3 -1 17 -0.4865 -0.0007
3 -1 18 0.2395 0.0018
3 -1 19 -0.2593 -0.0017
3 -1 20 0.5565 -0.0005
3 -1 21 -0.7101 0.0021
3 -1 22 0.4295 -0.0006
3 0 0 -0.2401 -0.0003
3 0 1 4.0682 -0.0020
3 0 2 -4.5073 0.0047
3 0 3 2.1752 -0.0049
3 0 4 0.6863 0.0033
3 0 5 -2.0484 -0.0023
3 0 6 1.4395 0.0016
3 0 7 0.2382 -0.0008
3 0 8 -1.7914 0.0008
3 0 9 2.4553 -0.0013
3 0 10 -1.9953 0.0009
3 0 11 0.7182 0.0008
3 0 12 0.5934 -0.0019
3 0 13 -1.2050 0.0014
3 0 14 1.0379 -0.0005
3 0 15 -0.5568 0.0004
3 0 16 0.1188 -0.0005
3 0 17 0.2394 -0.0003
3 0 18 -0.4392 0.0015
3 0 19 0.2779 -0.0013
3 0 20 0.1591 -0.0008
3 0 21 -0.4188 0.0026
3 1 0 6.0239 0.0028
3 1 1 -1.5153 -0.0020
3 1 2 -0.9538 0.0017
3 1 3 0.8350 -0.0007
3 1 4 0.6585 0.0000
3 1 5 -1.7621 0.0000
3 1 6 1.5171 -0.0005
3 1 7 -0.1085 0.0009
3 1 8 -1.6692 0.0004
3 1 9 2.9705 -0.0022
3 1 10 -3.2232 0.0020
3 1 11 2.4194 -0.0001
3 1 12 -1.1679 -0.0012
3 1 13 0.2093 0.0013
3 1 14 0.1564 -0.0013
3 1 15 -0.0629 0.0013
3 1 16 -0.3014 -0.0008
3 1 17 0.7641 -0.0010
3 1 18 -1.0081 0.0040
3 1 19 0.7607 -0.0061
3 1 20 -0.1900 0.0056
3 1 21 -0.2045 -0.0032
3 2 0 6.3303 0.0004
3 2 1 -2.8130 0.0010
3 2 2 -0.0857 -0.0030
3 2 3 1.1579 0.0044
3 2 4 -0.5855 -0.0033
3 2 5 -0.4948 0.0013
3 2 6 0.9654 -0.0007
3 2 7 -0.3626 0.0007
3 2 8 -1.0479 0.0003
3 2 9 2.5197 -0.0013
3 2 10 -3.2899 0.0006
3 2 11 3.0837 0.0007
3 2 12 -2.2217 -0.0009
3 2 13 1.2180 -0.0000
3 2 14 -0.4118 0.0012
3 2 15 0.0034 -0.0019
3 2 16 -0.1213 0.0017
3 2 17 0.6105 -0.0019
3 2 18 -0.9771 0.0050
3 2 19 0.8413 -0.0103
3 2 20 -0.3545 0.0128
3 3 0 2.8972 -0.0007
3 3 1 -1.3218 -0.0009
3 3 2 -0.6867 -0.0002
3 3 3 1.8630 0.0016
3 3 4 -1.6708 -0.0010
3 3 5 0.5070 -0.0002
3 3 6 0.6779 0.0000
3 3 7 -1.0194 0.0005
3 3 8 0.2962 -0.0005
3 3 9 0.9699 0.0006
3 3 10 -2.0067 -0.0012
3 3 11 2.4027 0.0012
3 3 12 -2.1980 -0.0003
3 3 13 1.5624 -0.0017
3 3 14 -0.6961 0.0047
3 3 15 -0.0126 -0.0066
3 3 16 0.1551 0.0039
3 3 17 0.2211 0.0016
3 3 18 -0.5986 -0.0022
3 3 19 0.5954 -0.0041
3 4 0 -0.5539 0.0019
3 4 1 0.2812 -0.0052
3 4 2 -0.9793 0.0052
3 4 3 1.7331 -0.0035
3 4 4 -1.6988 0.0021
3 4 5 0.6498 -0.0007
3 4 6 0.8412 -0.0011
3 4 7 -1.8318 0.0022
3 4 8 1.7889 -0.0025
3 4 9 -0.9570 0.0022
3 4 10 -0.0532 -0.0009
3 4 11 0.8464 -0.0007
3 4 12 -1.2771 0.0011
3 4 13 1.2092 -0.0012
3 4 14 -0.6537 0.0036
3 4 15 0.0336 -0.0054
3 4 16 0.1396 0.0002
3 4 17 0.1209 0.0103
3 4 18 -0.3462 -0.0156
3 4 19 0.2914 0.0104
3 5 0 -2.1239 0.0007
3 5 1 0.8502 -0.0025
3 5 2 -0.6253 0.0027
3 5 3 1.0035 -0.0018
3 5 4 -1.1628 0.0005
3 5 5 0.5036 0.0010
3 5 6 0.8251 -0.0021
3 5 7 -2.0636 0.0026
3 5 8 2.5701 -0.0029
3 5 9 -2.3092 0.0024
3 5 10 1.6121 0.0003
3 5 11 -0.7575 -0.0030
3 5 12 -0.0052 0.0021
3 5 13 0.3365 0.0009
3 5 14 -0.1312 -0.0014
3 5 15 -0.1909 0.0013
3 5 16 0.1417 -0.0070
3 5 17 0.1798 0.0174
3 5 18 -0.2930 -0.0226
3 6 0 -2.2155 -0.0038
3 6 1 0.8882 0.0033
3 6 2 -0.3568 -0.0027
3 6 3 0.5670 0.0021
3 6 4 -0.9297 -0.0017
3 6 5 0.7594 0.0012
3 6 6 0.1390 -0.0000
3 6 7 -1.3445 -0.0007
3 6 8 2.2755 -0.0002
3 6 9 -2.6411 0.0011
3 6 10 2.4334 0.0005
3 6 11 -1.7731 -0.0028
3 6 12 0.9825 0.0026
3 6 13 -0.5415 -0.0004
3 6 14 0.6071 -0.0011
3 6 15 -0.7368 0.0033
3 6 16 0.4560 -0.0092
3 6 17 0.0563 0.0159
3 7 0 -1.8085 -0.0031
3 7 1 0.9625 0.0024
3 7 2 -0.4999 -0.0013
3 7 3 0.6037 0.0004
3 7 4 -1.0371 0.0001
3 7 5 1.2907 -0.0007
3 7 6 -0.9580 0.0021
3 7 7 0.0386 -0.0032
3 7 8 1.0979 0.0027
3 7 9 -1.9849 -0.0011
3 7 10 2.2812 0.0000
3 7 11 -1.9204 -0.0006
3 7 12 1.2430 0.0030
3 7 13 -0.8247 -0.0065
3 7 14 0.8934 0.0082
3 7 15 -1.0334 -0.0046
3 7 16 0.7522 -0.0034
3 8 0 -1.2812 0.0009
3 8 1 0.9878 -0.0010
3 8 2 -0.7050 0.0018
3 8 3 0.6666 -0.0025
3 8 4 -0.9996 0.0024
3 8 5 1.5511 -0.0013
3 8 6 -1.8566 0.0001
3 8 7 1.4984 -0.0004
3 8 8 -0.5156 0.0018
3 8 9 -0.6062 -0.0020
3 8 10 1.3009 -0.0008
3 8 11 -1.3032 0.0030
3 8 12 0.8447 0.0010
3 8 13 -0.4764 -0.0103
3 8 14 0.5159 0.0166
3 9 0 -0.7345 0.0002
3 9 1 0.8366 0.0013
3 9 2 -0.7609 -0.0013
3 9 3 0.6032 -0.0002
3 9 4 -0.7282 0.0019
3 9 5 1.3722 -0.0009
3 9 6 -2.1670 -0.0027
3 9 7 2.4281 0.0041
3 9 8 -1.8778 -0.0011
3 9 9 0.8643 -0.0007
3 9 10 0.0290 -0.0036
3 9 11 -0.4190 0.0087
3 9 12 0.3226 -0.0053
3 9 13 -0.0891 -0.0059
3 10 0 -0.4306 -0.0019
3 10 1 0.7209 0.0037
3 10 2 -0.8323 -0.0045
3 10 3 0.6257 0.0023
3 10 4 -0.5059 0.0020
3 10 5 0.9670 -0.0025
3 10 6 -1.8241 -0.0018
3 10 7 2.3829 0.0037
3 10 8 -2.2421 -0.0002
3 10 9 1.5734 -0.0006
3 10 10 -0.7751 -0.0069
3 10 11 0.1695 0.0143
3 11 0 -0.4721 0.0008
3 11 1 0.7653 -0.0007
3 11 2 -0.9494 -0.0002
3 11 3 0.7204 -0.0020
3 11 4 -0.3997 0.0062
3 11 5 0.5256 -0.0058
3 11 6 -1.0527 0.0014
3 11 7 1.4726 -0.0016
3 11 8 -1.5002 0.0072
3 11 9 1.2207 -0.0060
3 12 0 -0.5521 0.0011
3 12 1 0.7629 -0.0030
3 12 2 -0.8919 0.0044
3 12 3 0.6404 -0.0089
3 12 4 -0.2578 0.0128
3 12 5 0.1649 -0.0090
3 12 6 -0.3251 0.0022
3 12 7 0.4376 -0.0051
3 13 0 -0.3756 -0.0064
3 13 1 0.5409 0.0051
3 13 2 -0.5984 -0.0005
3 13 3 0.3669 -0.0100
3 13 4 -0.0859 0.0173
3 13 5 0.0099 -0.0112
3 14 0 -0.0466 -0.0110
3 14 1 0.2137 0.0137
3 14 2 -0.2601 -0.0106
4 -17 0 -0.2817 -0.0021
4 -17 1 0.6306 -0.0034
4 -17 2 -0.8987 0.0010
4 -17 3 1.0018 0.0084
4 -17 4 -0.8665 -0.0163
4 -17 5 0.4239 0.0134
4 -17 6 0.1849 -0.0013
4 -17 7 -0.6400 -0.0084
4 -17 8 0.7428 0.0072
4 -17 9 -0.5260 0.0019
4 -17 10 0.1295 -0.0104
4 -17 11 0.2516 0.0141
4 -17 12 -0.4088 -0.0147
4 -16 0 0.0061 -0.0106
4 -16 1 0.3416 0.0031
4 -16 2 -0.8716 -0.0009
4 -16 3 1.4573 0.0062
4 -16 4 -1.8346 -0.0136
4 -16 5 1.7034 0.0143
4 -16 6 -1.0688 -0.0071
4 -16 7 0.2754 0.0001
4 -16 8 0.2967 0.0006
4 -16 9 -0.4341 0.0034
4 -16 10 0.1417 -0.0078
4 -16 11 0.3131 0.0114
4 -16 12 -0.5543 -0.0141
4 -16 13 0.4493 0.0145
4 -16 14 -0.1722 -0.0124
4 -16 15 -0.1045 0.0107
4 -15 0 0.4275 -0.0072
4 -15 1 -0.3513 0.0026
4 -15 2 -0.1267 0.0004
4 -15 3 1.0067 0.0012
4 -15 4 -1.9652 -0.0052
4 -15 5 2.4615 0.0063
4 -15 6 -2.1846 -0.0037
4 -15 7 1.2735 0.0016
4 -15 8 -0.1862 -0.0016
4 -15 9 -0.5394 0.0012
4 -15 10 0.6094 0.0001
4 -15 11 -0.2291 0.0009
4 -15 12 -0.1186 -0.0046
4 -15 13 0.1897 0.0070
4 -15 14 -0.0681 -0.0057
4 -15 15 -0.1693 0.0051
4 -15 16 0.4964 -0.0097
4 -15 17 -0.6932 0.0159
4 -14 0 0.9111 0.0013
4 -14 1 -1.2562 -0.0014
4 -14 2 1.1912 0.0019
4 -14 3 -0.4921 -0.0016
4 -14 4 -0.6822 0.0013
4 -14 5 1.7586 -0.0029
4 -14 6 -2.1342 0.0043
4 -14 7 1.5608 -0.0027
4 -14 8 -0.3385 0.0000
4 -14 9 -0.7969 -0.0007
4 -14 10 1.2194 0.0041
4 -14 11 -0.9443 -0.0053
4 -14 12 0.4528 0.0024
4 -14 13 -0.0818 0.0005
4 -14 14 -0.1156 -0.0001
4 -14 15 0.0672 -0.0006
4 -14 16 0.2797 -0.0033
4 -14 17 -0.6542 0.0103
4 -14 18 0.6580 -0.0127
4 -14 19 -0.3003 0.0067
4 -13 0 1.2953 0.0038
4 -13 1 -2.0130 -0.0020
4 -13 2 2.4879 0.0004
4 -13 3 -2.3232 0.0005
4 -13 4 1.3986 0.0008
4 -13 5 -0.0644 -0.0042
4 -13 6 -1.0045 0.0063
4 -13 7 1.1831 -0.0045
4 -13 8 -0.3923 0.0008
4 -13 9 -0.7231 0.0004
4 -13 10 1.3439 0.0012
4 -13 11 -1.2152 -0.0024
4 -13 12 0.6587 0.0014
4 -13 13 -0.0338 -0.0002
4 -13 14 -0.4581 0.0012
4 -13 15 0.6053 -0.0029
4 -13 16 -0.2980 0.0017
4 -13 17 -0.2037 0.0026
4 -13 18 0.4760 -0.0053
4 -13 19 -0.4062 0.0025
4 -13 20 0.2129 0.0035
4 -12 0 1.2278 -0.0002
4 -12 1 -2.1307 0.0011
4 -12 2 3.0182 -0.0024
4 -12 3 -3.4354 0.0031
4 -12 4 3.0434 -0.0023
4 -12 5 -1.8637 0.0001
4 -12 6 0.3901 0.0014
4 -12 7 0.5856 -0.0009
4 -12 8 -0.5636 -0.0007
4 -12 9 -0.1832 0.0021
4 -12 10 0.8994 -0.0028
4 -12 11 -1.0660 0.0031
4 -12 12 0.6655 -0.0029
4 -12 13 0.0580 0.0022
4 -12 14 -0.7726 -0.0007
4 -12 15 1.1219 -0.0009
4 -12 16 -0.9615 0.0012
4 -12 17 0.5142 0.0005
4 -12 18 -0.1129 -0.0020
4 -12 19 -0.1163 0.0003
4 -12 20 0.1990 0.0038
4 -11 0 0.3317 -0.0022
4 -11 1 -1.1680 0.0024
4 -11 2 2.2520 -0.0020
4 -11 3 -3.1372 0.0011
4 -11 4 3.3869 -0.0006
4 -11 5 -2.7509 0.0013
4 -11 6 1.4018 -0.0028
4 -11 7 -0.0120 0.0032
4 -11 8 -0.6759 -0.0023
4 -11 9 0.4515 0.0019
4 -11 10 0.2651 -0.0030
4 -11 11 -0.8365 0.0042
4 -11 12 0.8209 -0.0040
4 -11 13 -0.1771 0.0029
4 -11 14 -0.7164 -0.0020
4 -11 15 1.3394 0.0016
4 -11 16 -1.4642 -0.0017
4 -11 17 1.2428 0.0024
4 -11 18 -0.8824 -0.0026
4 -11 19 0.4663 0.0006
4 -11 20 -0.1078 0.0034
4 -11 21 -0.0246 -0.0062
4 -10 0 -1.4159 0.0006
4 -10 1 0.9362 0.0008
4 -10 2 0.1182 -0.0000
4 -10 3 -1.3372 -0.0024
4 -10 4 2.2470 0.0038
4 -10 5 -2.4209 -0.0017
4 -10 6 1.7089 -0.0023
4 -10 7 -0.4651 0.0041
4 -10 8 -0.6001 -0.0027
4 -10 9 0.8953 0.0009
4 -10 10 -0.3435 -0.0010
4 -10 11 -0.5563 0.0016
4 -10 12 1.0526 -0.0010
4 -10 13 -0.7208 0.0001
4 -10 14 -0.1882 -0.0000
4 -10 15 1.0620 0.0008
4 -10 16 -1.5254 -0.0016
4 -10 17 1.5774 0.0020
4 -10 18 -1.3005 -0.0017
4 -10 19 0.7775 -0.0002
4 -10 20 -0.2482 0.0035
4 -10 21 -0.0063 -0.0060
4 -10 22 -0.0180 0.0056
4 -9 0 -3.3613 0.0013
4 -9 1 3.5273 0.0014
4 -9 2 -2.7895 -0.0014
4 -9 3 1.4412 -0.0013
4 -9 4 0.0260 0.0037
4 -9 5 -1.0524 -0.0026
4 -9 6 1.2314 -0.0008
4 -9 7 -0.5644 0.0029
4 -9 8 -0.4672 -0.0021
4 -9 9 1.1181 0.0006
4 -9 10 -0.8523 -0.0000
4 -9 11 -0.1812 -0.0004
4 -9 12 1.1865 0.0018
4 -9 13 -1.4174 -0.0033
4 -9 14 0.8185 0.0034
4 -9 15 0.1084 -0.0022
4 -9 16 -0.8755 0.0009
4 -9 17 1.2356 -0.0004
4 -9 18 -1.0851 0.0006
4 -9 19 0.5268 -0.0013
4 -9 20 0.0489 0.0023
4 -9 21 -0.2761 -0.0030
4 -9 22 0.1895 0.0025
4 -8 0 -4.2059 -0.0018
4 -8 1 5.2212 0.0035
4 -8 2 -5.1653 -0.0037
4 -8 3 4.0491 0.0019
4 -8 4 -2.3091 0.0001
4 -8 5 0.6278 -0.0003
4 -8 6 0.3773 -0.0011
4 -8 7 -0.4213 0.0018
4 -8 8 -0.2870 -0.0012
4 -8 9 1.0498 0.0004
4 -8 10 -1.0675 -0.0004
4 -8 11 0.1082 0.0001
4 -8 12 1.2329 0.0015
4 -8 13 -2.0888 -0.0034
4 -8 14 2.0544 0.0040
4 -8 15 -1.3102 -0.0030
4 -8 16 0.3011 0.0015
4 -8 17 0.4765 -0.0007
4 -8 18 -0.6322 0.0004
4 -8 19 0.1892 -0.0000
4 -8 20 0.3574 -0.0006
4 -8 21 -0.5383 0.0009
4 -8 22 0.3751 -0.0009
4 -7 0 -2.5776 -0.0018
4 -7 1 4.4893 0.0015
4 -7 2 -5.4741 -0.0013
4 -7 3 5.0818 0.0010
4 -7 4 -3.5330 -0.0006
4 -7 5 1.5831 0.0009
4 -7 6 -0.0573 -0.0016
4 -7 7 -0.5196 0.0018
4 -7 8 0.1274 -0.0011
4 -7 9 0.6659 0.0005
4 -7 10 -0.9882 -0.0008
4 -7 11 0.3376 0.0012
4 -7 12 0.9967 -0.0006
4 -7 13 -2.2480 -0.0009
4 -7 14 2.7860 0.0018
4 -7 15 -2.4050 -0.0012
4 -7 16 1.3286 0.0001
4 -7 17 -0.1549 0.0005
4 -7 18 -0.4500 -0.0008
4 -7 19 0.2951 0.0017
4 -7 20 0.1842 -0.0027
4 -7 21 -0.4539 0.0026
4 -7 22 0.4040 -0.0012
4 -6 0 1.9614 0.0020
4 -6 1 0.6948 -0.0030
4 -6 2 -2.9370 0.0029
4 -6 3 3.7630 -0.0019
4 -6 4 -2.9855 0.0010
4 -6 5 1.2890 -0.0002
4 -6 6 0.3239 -0.0010
4 -6 7 -1.0807 0.0021
4 -6 8 0.7518 -0.0021
4 -6 9 0.2266 0.0014
4 -6 10 -0.9974 -0.0010
4 -6 11 0.9016 0.0012
4 -6 12 0.0643 -0.0009
4 -6 13 -1.3630 0.0001
4 -6 14 2.3240 0.0004
4 -6 15 -2.4530 -0.0001
4 -6 16 1.6724 -0.0000
4 -6 17 -0.4576 -0.0003
4 -6 18 -0.4490 0.0003
4 -6 19 0.6445 0.0009
4 -6 20 -0.3202 -0.0022
4 -6 21 -0.0937 0.0023
4 -6 22 0.3385 -0.0012
4 -5 0 8.0155 0.0014
4 -5 1 -5.0370 -0.0025
4 -5 2 1.6421 0.0019
4 -5 3 0.6705 -0.0004
4 -5 4 -1.1708 -0.0000
4 -5 5 0.2537 -0.0004
4 -5 6 1.0393 -0.0000
4 -5 7 -1.7039 0.0014
4 -5 8 1.2693 -0.0023
4 -5 9 -0.0099 0.0021
4 -5 10 -1.2770 -0.0013
4 -5 11 1.8464 0.0004
4 -5 12 -1.4550 0.0006
4 -5 13 0.3817 -0.0013
4 -5 14 0.7923 0.0012
4 -5 15 -1.4514 -0.0008
4 -5 16 1.2833 0.0012
4 -5 17 -0.5076 -0.0022
4 -5 18 -0.3210 0.0020
4 -5 19 0.7691 -0.0004
4 -5 20 -0.7348 -0.0014
4 -5 21 0.3392 0.0028
4 -5 22 0.1630 -0.0041
4 -4 0 12.5001 -0.0041
4 -4 1 -9.9379 0.0019
4 -4 2 5.9954 -0.0020
4 -4 3 -2.4527 0.0032
4 -4 4 0.5818 -0.0028
4 -4 5 -0.4735 0.0010
4 -4 6 1.2682 0.0003
4 -4 7 -1.8383 -0.0001
4 -4 8 1.4583 -0.0006
4 -4 9 -0.1622 0.0012
4 -4 10 -1.4084 -0.0011
4 -4 11 2.5075 0.0001
4 -4 12 -2.7096 0.0014
4 -4 13 2.0470 -0.0021
4 -4 14 -0.9498 0.0015
4 -4 15 0.0112 -0.0009
4 -4 16 0.3816 0.0014
4 -4 17 -0.2414 -0.0020
4 -4 18 -0.1939 0.0010
4 -4 19 0.6840 0.0007
4 -4 20 -0.9672 -0.0016
4 -4 21 0.7927 0.0028
4 -4 22 -0.2223 -0.0058
4 -3 0 12.4401 -0.0058
4 -3 1 -11.1677 0.0029
4 -3 2 7.7281 -0.0024
4 -3 3 -3.8372 0.0032
4 -3 4 1.1363 -0.0031
4 -3 5 -0.2576 0.0018
4 -3 6 0.7049 -0.0005
4 -3 7 -1.3935 -0.0005
4 -3 8 1.4146 0.0008
4 -3 9 -0.5246 -0.0001
4 -3 10 -0.8983 -0.0007
4 -3 11 2.2205 0.0004
4 -3 12 -2.9023 0.0006
4 -3 13 2.7462 -0.0006
4 -3 14 -2.0043 -0.0003
4 -3 15 1.1703 0.0005
4 -3 16 -0.5716 0.0006
4 -3 17 0.2549 -0.0010
4 -3 18 -0.2388 -0.0006
4 -3 19 0.5708 0.0019
4 -3 20 -1.0256 -0.0011
4 -3 21 1.1091 -0.0000
4 -3 22 -0.6350 -0.0020
4 -2 0 7.4749 -0.0022
4 -2 1 -8.0386 0.0011
4 -2 2 6.1340 -0.0010
4 -2 3 -3.0273 0.0010
4 -2 4 0.4168 -0.0008
4 -2 5 0.6404 0.0009
4 -2 6 -0.2191 -0.0010
4 -2 7 -0.7824 0.0004
4 -2 8 1.4075 0.0001
4 -2 9 -1.1989 0.0004
4 -2 10 0.2492 -0.0010
4 -2 11 0.9953 0.0007
4 -2 12 -1.9548 -0.0004
4 -2 13 2.2400 0.0012
4 -2 14 -1.9283 -0.0021
4 -2 15 1.4000 0.0013
4 -2 16 -0.8880 0.0009
4 -2 17 0.4090 -0.0018
4 -2 18 -0.1050 0.0004
4 -2 19 0.2419 0.0006
4 -2 20 -0.7217 0.0011
4 -2 21 0.9924 -0.0037
4 -2 22 -0.7087 0.0035
4 -1 0 0.6411 -0.0000
4 -1 1 -2.8382 0.0014
4 -1 2 2.8646 -0.0019
4 -1 3 -1.2594 0.0005
4 -1 4 -0.5710 0.0011
4 -1 5 1.3698 -0.0011
4 -1 6 -0.8245 0.0003
4 -1 7 -0.4554 0.0004
4 -1 8 1.5999 -0.0014
4 -1 9 -2.0402 0.0024
4 -1 10 1.6366 -0.0021
4 -1 11 -0.6441 0.0008
4 -1 12 -0.3809 -0.0001
4 -1 13 0.9333 0.0007
4 -1 14 -0.9498 -0.0012
4 -1 15 0.7018 0.0002
4 -1 16 -0.3485 0.0015
4 -1 17 -0.1124 -0.0021
4 -1 18 0.4877 0.0008
4 -1 19 -0.4215 0.0003
4 -1 20 -0.0732 0.0007
4 -1 21 0.4878 -0.0029
4 0 0 -3.9003 -0.0000
4 0 1 1.0019 0.0021
4 0 2 0.4665 -0.0026
4 0 3 -0.2798 0.0006
4 0 4 -0.7099 0.0016
4 0 5 1.3002 -0.0024
4 0 6 -0.8597 0.0020
4 0 7 -0.3843 -0.0007
4 0 8 1.7612 -0.0015
4 0 9 -2.6516 0.0030
4 0 10 2.7197 -0.0020
4 0 11 -2.0423 -0.0002
4 0 12 1.0985 0.0012
4 0 13 -0.4094 -0.0011
4 0 14 0.1286 0.0009
4 0 15 -0.1189 -0.0007
4 0 16 0.3130 -0.0002
4 0 17 -0.7043 0.0022
4 0 18 1.0486 -0.0048
4 0 19 -0.9727 0.0065
4 0 20 0.4689 -0.0057
4 0 21 0.0276 0.0034
4 1 0 -4.2467 0.0020
4 1 1 1.8166 -0.0004
4 1 2 0.0637 -0.0003
4 1 3 -0.6301 -0.0004
4 1 4 0.0917 0.0009
4 1 5 0.6388 -0.0011
4 1 6 -0.7287 0.0016
4 1 7 -0.0410 -0.0010
4 1 8 1.3051 -0.0007
4 1 9 -2.4349 0.0012
4 1 10 2.9029 0.0005
4 1 11 -2.6016 -0.0021
4 1 12 1.8749 0.0019
4 1 13 -1.1540 -0.0011
4 1 14 0.6237 0.0005
4 1 15 -0.3158 0.0008
4 1 16 0.3163 -0.0035
4 1 17 -0.6291 0.0073
4 1 18 0.9619 -0.0118
4 1 19 -0.9487 0.0149
4 1 20 0.5719 -0.0139
4 2 0 -1.8323 0.0039
4 2 1 0.6680 -0.0024
4 2 2 0.6974 0.0014
4 2 3 -1.3333 -0.0005
4 2 4 0.9058 -0.0008
4 2 5 0.1341 0.0010
4 2 6 -0.9502 -0.0001
4 2 7 0.9268 0.0000
4 2 8 -0.0562 -0.0008
4 2 9 -1.1080 -0.0002
4 2 10 1.9078 0.0024
4 2 11 -2.0709 -0.0028
4 2 12 1.7581 0.0009
4 2 13 -1.2164 0.0010
4 2 14 0.5901 -0.0021
4 2 15 -0.0663 0.0029
4 2 16 -0.1022 -0.0033
4 2 17 -0.1168 0.0042
4 2 18 0.4231 -0.0084
4 2 19 -0.5141 0.0140
4 3 0 0.6297 0.0018
4 3 1 -0.4422 -0.0010
4 3 2 0.9367 0.0008
4 3 3 -1.3466 0.0001
4 3 4 1.0167 -0.0013
4 3 5 0.1086 0.0008
4 3 6 -1.4086 0.0003
4 3 7 2.0634 0.0002
4 3 8 -1.7311 -0.0014
4 3 9 0.7781 0.0009
4 3 10 0.1682 0.0003
4 3 11 -0.7685 -0.0001
4 3 12 0.9965 -0.0009
4 3 13 -0.8578 0.0014
4 3 14 0.4014 -0.0022
4 3 15 0.0862 0.0017
4 3 16 -0.2581 0.0028
4 3 17 0.1094 -0.0084
4 3 18 0.0672 0.0073
4 4 0 1.7185 -0.0010
4 4 1 -0.7080 -0.0003
4 4 2 0.5566 0.0016
4 4 3 -0.8192 -0.0012
4 4 4 0.7559 0.0005
4 4 5 0.0849 -0.0013
4 4 6 -1.4165 0.0021
4 4 7 2.4582 -0.0010
4 4 8 -2.6848 -0.0008
4 4 9 2.2136 0.0019
4 4 10 -1.4541 -0.0031
4 4 11 0.6678 0.0037
4 4 12 -0.0268 -0.0016
4 4 13 -0.2277 -0.0015
4 4 14 0.0442 0.0019
4 4 15 0.2161 -0.0022
4 4 16 -0.1832 0.0091
4 4 17 -0.0266 -0.0193
4 4 18 0.0623 0.0213
4 5 0 1.7660 -0.0017
4 5 1 -0.6418 -0.0013
4 5 2 0.2839 0.0036
4 5 3 -0.5602 -0.0033
4 5 4 0.8284 0.0021
4 5 5 -0.4550 -0.0018
4 5 6 -0.5752 0.0017
4 5 7 1.7006 -0.0014
4 5 8 -2.4054 0.0013
4 5 9 2.5847 -0.0002
4 5 10 -2.3180 -0.0030
4 5 11 1.6736 0.0048
4 5 12 -0.9122 -0.0013
4 5 13 0.4963 -0.0037
4 5 14 -0.5603 0.0040
4 5 15 0.6531 -0.0028
4 5 16 -0.3640 0.0082
4 5 17 -0.0614 -0.0181
4 6 0 1.5369 -0.0037
4 6 1 -0.7501 0.0008
4 6 2 0.4620 0.0019
4 6 3 -0.7683 -0.0026
4 6 4 1.2426 0.0016
4 6 5 -1.3003 -0.0001
4 6 6 0.7386 -0.0012
4 6 7 0.1915 0.0005
4 6 8 -1.1522 0.0022
4 6 9 1.9105 -0.0028
4 6 10 -2.2156 -0.0005
4 6 11 1.8919 0.0033
4 6 12 -1.2169 -0.0015
4 6 13 0.8245 -0.0010
4 6 14 -0.9476 -0.0007
4 6 15 1.0804 0.0028
4 6 16 -0.7221 0.0012
4 7 0 1.2578 -0.0060
4 7 1 -0.8807 0.0044
4 7 2 0.7052 -0.0021
4 7 3 -0.9380 0.0001
4 7 4 1.4231 0.0005
4 7 5 -1.8030 0.0010
4 7 6 1.8065 -0.0028
4 7 7 -1.3487 0.0022
4 7 8 0.4799 0.0005
4 7 9 0.5629 -0.0017
4 7 10 -1.2969 0.0004
4 7 11 1.3153 0.0008
4 7 12 -0.8084 -0.0007
4 7 13 0.4655 0.0027
4 7 14 -0.6410 -0.0074
4 8 0 0.8668 -0.0025
4 8 1 -0.7722 0.0021
4 8 2 0.6876 -0.0014
4 8 3 -0.7779 0.0004
4 8 4 1.1194 -0.0002
4 8 5 -1.6643 0.0013
4 8 6 2.1786 -0.0019
4 8 7 -2.3061 0.0012
4 8 8 1.8064 -0.0009
4 8 9 -0.8195 0.0015
4 8 10 -0.1103 -0.0007
4 8 11 0.4409 -0.0025
4 8 12 -0.1836 0.0035
4 8 13 -0.1012 0.0012
4 9 0 0.4983 0.0051
4 9 1 -0.5428 -0.0053
4 9 2 0.5611 0.0045
4 9 3 -0.5363 -0.0027
4 9 4 0.6497 -0.0007
4 9 5 -1.1230 0.0028
4 9 6 1.8339 -0.0011
4 9 7 -2.3194 -0.0013
4 9 8 2.1924 -0.0002
4 9 9 -1.4827 0.0031
4 9 10 0.6187 -0.0010
4 9 11 -0.0947 -0.0054
4 10 0 0.3607 0.0073
4 10 1 -0.4261 -0.0082
4 10 2 0.5234 0.0088
4 10 3 -0.4382 -0.0060
4 10 4 0.3348 -0.0006
4 10 5 -0.5612 0.0046
4 10 6 1.0940 -0.0019
4 10 7 -1.5303 -0.0015
4 10 8 1.5516 -0.0009
4 10 9 -1.1683 0.0045
4 10 10 0.6106 -0.0015
4 11 0 0.4188 0.0030
4 11 1 -0.4265 -0.0047
4 11 2 0.4985 0.0080
4 11 3 -0.3626 -0.0068
4 11 4 0.1540 -0.0001
4 11 5 -0.1935 0.0046
4 11 6 0.4484 -0.0024
4 11 7 -0.6195 0.0012
4 11 8 0.5804 -0.0056
4 12 0 0.4569 0.0002
4 12 1 -0.4190 -0.0010
4 12 2 0.3789 0.0046
4 12 3 -0.1713 -0.0040
4 12 4 -0.0197 -0.0014
4 12 5 -0.0324 0.0031
4 13 0 0.3401 0.0003
4 13 1 -0.3446 -0.0003
4 13 2 0.2255 0.0021
5 -17 0 0.0833 0.0093
5 -17 1 -0.3586 -0.0020
5 -17 2 0.6568 0.0023
5 -17 3 -0.9371 -0.0099
5 -17 4 1.1525 0.0148
5 -17 5 -1.1377 -0.0090
5 -17 6 0.7929 -0.0021
5 -17 7 -0.2568 0.0065
5 -17 8 -0.1917 -0.0008
5 -17 9 0.3322 -0.0082
5 -17 10 -0.1272 0.0145
5 -17 11 -0.2400 -0.0180
5 -17 12 0.4897 0.0190
5 -16 0 -0.1862 0.0037
5 -16 1 0.0783 0.0029
5 -16 2 0.2721 -0.0049
5 -16 3 -0.8438 -0.0002
5 -16 4 1.4912 0.0055
5 -16 5 -1.8749 -0.0032
5 -16 6 1.7102 -0.0039
5 -16 7 -1.0253 0.0073
5 -16 8 0.1576 -0.0047
5 -16 9 0.4479 0.0010
5 -16 10 -0.5289 0.0024
5 -16 11 0.2085 -0.0081
5 -16 12 0.1493 0.0143
5 -16 13 -0.3120 -0.0148
5 -16 14 0.2900 0.0088
5 -16 15 -0.1390 -0.0048
5 -15 0 -0.6824 -0.0042
5 -15 1 0.9347 0.0066
5 -15 2 -0.8506 -0.0074
5 -15 3 0.3095 0.0042
5 -15 4 0.5996 -0.0008
5 -15 5 -1.4631 0.0020
5 -15 6 1.7767 -0.0054
5 -15 7 -1.3076 0.0058
5 -15 8 0.2994 -0.0045
5 -15 9 0.6443 0.0057
5 -15 10 -1.0141 -0.0071
5 -15 11 0.8048 0.0025
5 -15 12 -0.3853 0.0069
5 -15 13 0.0361 -0.0118
5 -15 14 0.1777 0.0079
5 -15 15 -0.1891 -0.0033
5 -15 16 -0.0519 0.0072
5 -15 17 0.3455 -0.0163
5 -14 0 -1.1553 -0.0049
5 -14 1 1.7413 0.0044
5 -14 2 -2.0824 -0.0036
5 -14 3 1.9076 0.0018
5 -14 4 -1.1106 -0.0013
5 -14 5 -0.0264 0.0038
5 -14 6 0.9083 -0.0055
5 -14 7 -1.0010 0.0032
5 -14 8 0.2855 -0.0005
5 -14 9 0.6506 0.0024
5 -14 10 -1.1342 -0.0064
5 -14 11 1.0076 0.0050
5 -14 12 -0.5754 0.0025
5 -14 13 0.1095 -0.0079
5 -14 14 0.2869 0.0052
5 -14 15 -0.4547 0.0007
5 -14 16 0.2385 -0.0006
5 -14 17 0.2054 -0.0059
5 -14 18 -0.4914 0.0104
5 -13 0 -1.1621 0.0003
5 -13 1 1.9039 -0.0002
5 -13 2 -2.5850 0.0006
5 -13 3 2.8804 -0.0012
5 -13 4 -2.4943 -0.0001
5 -13 5 1.4408 0.0033
5 -13 6 -0.2006 -0.0045
5 -13 7 -0.5070 0.0015
5 -13 8 0.3289 0.0023
5 -13 9 0.3588 -0.0024
5 -13 10 -0.8610 -0.0003
5 -13 11 0.8555 0.0009
5 -13 12 -0.4898 0.0020
5 -13 13 -0.0206 -0.0040
5 -13 14 0.5416 0.0010
5 -13 15 -0.8625 0.0049
5 -13 16 0.7714 -0.0073
5 -13 17 -0.3292 0.0043
5 -13 18 -0.1605 -0.0006
5 -13 19 0.4553 0.0014
5 -12 0 -0.3692 0.0034
5 -12 1 1.0803 -0.0019
5 -12 2 -1.9318 0.0006
5 -12 3 2.6216 0.0003
5 -12 4 -2.7702 -0.0016
5 -12 5 2.1365 0.0030
5 -12 6 -0.9399 -0.0029
5 -12 7 -0.1249 0.0009
5 -12 8 0.4459 0.0015
5 -12 9 -0.0587 -0.0026
5 -12 10 -0.4917 0.0028
5 -12 11 0.7421 -0.0031
5 -12 12 -0.5742 0.0033
5 -12 13 0.0668 -0.0023
5 -12 14 0.6021 -0.0010
5 -12 15 -1.1537 0.0054
5 -12 16 1.3508 -0.0074
5 -12 17 -1.1619 0.0057
5 -12 18 0.7079 -0.0031
5 -12 19 -0.1534 0.0039
5 -12 20 -0.2860 -0.0078
5 -11 0 1.1820 0.0020
5 -11 1 -0.6829 -0.0018
5 -11 2 -0.1965 -0.0002
5 -11 3 1.1804 0.0028
5 -11 4 -1.8775 -0.0042
5 -11 5 1.8815 0.0033
5 -11 6 -1.1182 -0.0007
5 -11 7 0.0673 -0.0008
5 -11 8 0.5799 0.0004
5 -11 9 -0.5037 -0.0001
5 -11 10 -0.0753 0.0015
5 -11 11 0.6783 -0.0033
5 -11 12 -0.8866 0.0038
5 -11 13 0.5327 -0.0023
5 -11 14 0.2172 -0.0004
5 -11 15 -1.0003 0.0031
5 -11 16 1.5384 -0.0040
5 -11 17 -1.7278 0.0023
5 -11 18 1.5159 0.0000
5 -11 19 -0.9263 0.0006
5 -11 20 0.2194 -0.0050
5 -10 0 2.8796 0.0003
5 -10 1 -2.8253 -0.0036
5 -10 2 2.1108 0.0030
5 -10 3 -0.9703 0.0008
5 -10 4 -0.2035 -0.0037
5 -10 5 0.9031 0.0025
5 -10 6 -0.8056 0.0013
5 -10 7 0.0842 -0.0030
5 -10 8 0.6837 0.0014
5 -10 9 -0.9309 0.0005
5 -10 10 0.4605 -0.0002
5 -10 11 0.4359 -0.0013
5 -10 12 -1.1554 0.0020
5 -10 13 1.2273 -0.0013
5 -10 14 -0.6656 -0.0001
5 -10 15 -0.1636 0.0017
5 -10 16 0.9307 -0.0025
5 -10 17 -1.4468 0.0013
5 -10 18 1.5351 0.0012
5 -10 19 -1.1222 -0.0025
5 -10 20 0.4500 0.0008
5 -10 21 0.0711 0.0031
5 -9 0 3.5941 0.0002
5 -9 1 -4.2174 -0.0054
5 -9 2 3.9866 0.0068
5 -9 3 -2.9776 -0.0036
5 -9 4 1.5494 -0.0006
5 -9 5 -0.2822 0.0012
5 -9 6 -0.3123 0.0014
5 -9 7 0.1063 -0.0033
5 -9 8 0.5661 0.0024
5 -9 9 -1.0773 -0.0008
5 -9 10 0.8736 0.0003
5 -9 11 0.0868 -0.0003
5 -9 12 -1.2358 -0.0002
5 -9 13 1.8791 0.0009
5 -9 14 -1.7642 -0.0014
5 -9 15 1.1042 0.0018
5 -9 16 -0.2326 -0.0023
5 -9 17 -0.5402 0.0021
5 -9 18 0.9094 -0.0002
5 -9 19 -0.7577 -0.0032
5 -9 20 0.3289 0.0058
5 -9 21 0.0092 -0.0053
5 -8 0 2.2902 -0.0017
5 -8 1 -3.6707 -0.0020
5 -8 2 4.2584 0.0047
5 -8 3 -3.8048 -0.0038
5 -8 4 2.5197 0.0008
5 -8 5 -1.0069 0.0009
5 -8 6 -0.0848 -0.0002
5 -8 7 0.3774 -0.0010
5 -8 8 0.0792 0.0013
5 -8 9 -0.7672 -0.0014
5 -8 10 0.9491 0.0016
5 -8 11 -0.2477 -0.0013
5 -8 12 -0.9923 -0.0002
5 -8 13 2.0410 0.0017
5 -8 14 -2.4008 -0.0019
5 -8 15 2.0163 0.0011
5 -8 16 -1.1234 -0.0007
5 -8 17 0.1417 0.0013
5 -8 18 0.4620 -0.0010
5 -8 19 -0.5097 -0.0020
5 -8 20 0.2654 0.0067
5 -8 21 -0.0904 -0.0091
5 -7 0 -1.1023 -0.0049
5 -7 1 -0.8731 0.0040
5 -7 2 2.4255 -0.0013
5 -7 3 -2.9051 -0.0003
5 -7 4 2.2355 -0.0003
5 -7 5 -0.9365 0.0015
5 -7 6 -0.2756 -0.0017
5 -7 7 0.8336 0.0011
5 -7 8 -0.5229 -0.0005
5 -7 9 -0.3337 -0.0004
5 -7 10 0.9793 0.0015
5 -7 11 -0.8010 -0.0019
5 -7 12 -0.1518 0.0009
5 -7 13 1.2943 0.0006
5 -7 14 -2.0162 -0.0009
5 -7 15 1.9917 -0.0004
5 -7 16 -1.2573 0.0012
5 -7 17 0.2312 -0.0001
5 -7 18 0.4999 -0.0017
5 -7 19 -0.6493 0.0008
5 -7 20 0.4312 0.0030
5 -7 21 -0.2096 -0.0062
5 -7 22 0.1087 0.0058
5 -6 0 -5.3484 -0.0037
5 -6 1 3.1442 0.0046
5 -6 2 -0.7866 -0.0029
5 -6 3 -0.7495 0.0006
5 -6 4 1.0388 -0.0001
5 -6 5 -0.3802 0.0013
5 -6 6 -0.5634 -0.0019
5 -6 7 1.1120 0.0015
5 -6 8 -0.8251 -0.0009
5 -6 9 -0.1952 0.0004
5 -6 10 1.2763 0.0002
5 -6 11 -1.6887 -0.0007
5 -6 12 1.2171 0.0006
5 -6 13 -0.2097 0.0001
5 -6 14 -0.7583 -0.0000
5 -6 15 1.1876 -0.0011
5 -6 16 -0.8833 0.0016
5 -6 17 0.1094 0.0001
5 -6 18 0.5835 -0.0027
5 -6 19 -0.8236 0.0036
5 -6 20 0.6542 -0.0016
5 -6 21 -0.3229 -0.0014
5 -6 22 0.0240 0.0030
5 -5 0 -8.4171 0.0018
5 -5 1 6.4739 0.0004
5 -5 2 -3.7694 0.0001
5 -5 3 1.4303 -0.0018
5 -5 4 -0.1837 0.0017
5 -5 5 0.0491 0.0002
5 -5 6 -0.5573 -0.0015
5 -5 7 1.0166 0.0012
5 -5 8 -0.8068 -0.0004
5 -5 9 -0.2045 0.0000
5 -5 10 1.5121 -0.0002
5 -5 11 -2.3857 0.0006
5 -5 12 2.4240 -0.0008
5 -5 13 -1.7233 0.0007
5 -5 14 0.7138 -0.0000
5 -5 15 0.0799 -0.0010
5 -5 16 -0.3123 0.0011
5 -5 17 0.0238 0.0003
5 -5 18 0.4536 -0.0022
5 -5 19 -0.7983 0.0033
5 -5 20 0.8488 -0.0030
5 -5 21 -0.5782 0.0011
5 -4 0 -8.5574 0.0042
5 -4 1 7.3958 -0.0010
5 -4 2 -5.0007 0.0007
5 -4 3 2.4593 -0.0021
5 -4 4 -0.6764 0.0020
5 -4 5 -0.0086 -0.0001
5 -4 6 -0.2091 -0.0015
5 -4 7 0.7212 0.0014
5 -4 8 -0.8006 -0.0002
5 -4 9 0.0971 -0.0009
5 -4 10 1.1147 0.0010
5 -4 11 -2.2171 -0.0001
5 -4 12 2.7180 -0.0007
5 -4 13 -2.4908 0.0006
5 -4 14 1.7614 0.0002
5 -4 15 -0.9427 -0.0007
5 -4 16 0.3743 0.0003
5 -4 17 -0.1677 0.0002
5 -4 18 0.2856 -0.0002
5 -4 19 -0.6255 0.0004
5 -4 20 0.9431 -0.0015
5 -4 21 -0.9120 0.0022
5 -3 0 -5.5043 0.0016
5 -3 1 5.4936 0.0013
5 -3 2 -4.0372 -0.0020
5 -3 3 1.9996 0.0010
5 -3 4 -0.3096 -0.0005
5 -3 5 -0.4532 0.0010
5 -3 6 0.2261 -0.0018
5 -3 7 0.5107 0.0017
5 -3 8 -1.0187 -0.0004
5 -3 9 0.8159 -0.0015
5 -3 10 0.0411 0.0022
5 -3 11 -1.1130 -0.0016
5 -3 12 1.9114 0.0009
5 -3 13 -2.1586 -0.0010
5 -3 14 1.8971 0.0010
5 -3 15 -1.3760 0.0000
5 -3 16 0.8052 -0.0016
5 -3 17 -0.3013 0.0018
5 -3 18 0.0436 0.0001
5 -3 19 -0.2120 -0.0017
5 -3 20 0.6534 0.0003
5 -3 21 -0.8864 0.0027
5 -2 0 -1.0050 -0.0001
5 -2 1 2.1197 0.0011
5 -2 2 -1.8925 -0.0019
5 -2 3 0.7971 0.0026
5 -2 4 0.3672 -0.0029
5 -2 5 -0.8803 0.0026
5 -2 6 0.4728 -0.0023
5 -2 7 0.5102 0.0017
5 -2 8 -1.3915 -0.0002
5 -2 9 1.6631 -0.0016
5 -2 10 -1.2437 0.0022
5 -2 11 0.4083 -0.0016
5 -2 12 0.4144 0.0014
5 -2 13 -0.8938 -0.0017
5 -2 14 0.9845 0.0012
5 -2 15 -0.8264 0.0009
5 -2 16 0.4840 -0.0034
5 -2 17 0.0258 0.0038
5 -2 18 -0.4680 -0.0011
5 -2 19 0.4802 -0.0023
5 -2 20 -0.0555 0.0025
5 -2 21 -0.3530 0.0006
5 -1 0 2.2369 0.0008
5 -1 1 -0.5072 -0.0023
5 -1 2 -0.2609 0.0019
5 -1 3 0.0528 0.0003
5 -1 4 0.6031 -0.0021
5 -1 5 -0.9392 0.0024
5 -1 6 0.4945 -0.0020
5 -1 7 0.5580 0.0010
5 -1 8 -1.6416 0.0006
5 -1 9 2.2521 -0.0014
5 -1 10 -2.2116 0.0005
5 -1 11 1.6752 0.0007
5 -1 12 -1.0116 -0.0005
5 -1 13 0.5422 -0.0003
5 -1 14 -0.3140 0.0002
5 -1 15 0.2170 0.0009
5 -1 16 -0.2715 -0.0020
5 -1 17 0.5652 0.0016
5 -1 18 -0.9264 0.0014
5 -1 19 0.9799 -0.0053
5 -1 20 -0.6236 0.0066
5 0 0 2.6892 -0.0007
5 0 1 -1.1169 -0.0022
5 0 2 -0.0249 0.0033
5 0 3 0.2843 -0.0021
5 0 4 0.1823 0.0008
5 0 5 -0.6831 0.0000
5 0 6 0.5749 -0.0005
5 0 7 0.2309 -0.0002
5 0 8 -1.3178 0.0014
5 0 9 2.1546 -0.0006
5 0 10 -2.4186 -0.0020
5 0 11 2.1403 0.0035
5 0 12 -1.6389 -0.0026
5 0 13 1.2216 0.0014
5 0 14 -0.9321 -0.0009
5 0 15 0.6823 0.0001
5 0 16 -0.5272 0.0015
5 0 17 0.5920 -0.0038
5 0 18 -0.7787 0.0071
5 0 19 0.8081 -0.0104
5 0 20 -0.5782 0.0108
5 1 0 1.0851 -0.0049
5 1 1 -0.2895 0.0022
5 1 2 -0.5967 0.0000
5 1 3 0.8980 -0.0013
5 1 4 -0.3873 0.0022
5 1 5 -0.4868 -0.0018
5 1 6 0.9980 0.0010
5 1 7 -0.7382 -0.0016
5 1 8 -0.1365 0.0023
5 1 9 1.0961 -0.0002
5 1 10 -1.6400 -0.0032
5 1 11 1.6336 0.0038
5 1 12 -1.3087 -0.0016
5 1 13 0.9390 0.0003
5 1 14 -0.6006 -0.0006
5 1 15 0.2866 0.0002
5 1 16 -0.0833 0.0013
5 1 17 0.0738 -0.0035
5 1 18 -0.1740 0.0072
5 1 19 0.2240 -0.0113
5 2 0 -0.6921 -0.0054
5 2 1 0.5583 0.0049
5 2 2 -0.8939 -0.0037
5 2 3 1.0694 0.0014
5 2 4 -0.5787 0.0005
5 2 5 -0.5020 -0.0005
5 2 6 1.5558 0.0002
5 2 7 -1.9335 -0.0021
5 2 8 1.4735 0.0037
5 2 9 -0.5840 -0.0017
5 2 10 -0.1650 -0.0012
5 2 11 0.5008 0.0008
5 2 12 -0.4976 0.0016
5 2 13 0.3057 -0.0020
5 2 14 -0.0194 0.0005
5 2 15 -0.2365 0.0014
5 2 16 0.3288 -0.0043
5 2 17 -0.2734 0.0064
5 2 18 0.2030 -0.0032
5 3 0 -1.4981 -0.0004
5 3 1 0.7532 0.0028
5 3 2 -0.6509 -0.0040
5 3 3 0.7797 0.0028
5 3 4 -0.5249 -0.0015
5 3 5 -0.3970 0.0022
5 3 6 1.6276 -0.0020
5 3 7 -2.4692 -0.0011
5 3 8 2.5284 0.0040
5 3 9 -1.9922 -0.0033
5 3 10 1.2915 0.0019
5 3 11 -0.6908 -0.0023
5 3 12 0.2918 0.0025
5 3 13 -0.1784 -0.0012
5 3 14 0.3078 0.0003
5 3 15 -0.4174 0.0015
5 3 16 0.3116 -0.0082
5 3 17 -0.1352 0.0163
5 4 0 -1.4929 0.0050
5 4 1 0.6394 -0.0008
5 4 2 -0.4123 -0.0022
5 4 3 0.6334 0.0019
5 4 4 -0.7186 -0.0012
5 4 5 0.1769 0.0022
5 4 6 0.8801 -0.0024
5 4 7 -1.8748 0.0003
5 4 8 2.3810 0.0013
5 4 9 -2.4026 -0.0014
5 4 10 2.0839 0.0021
5 4 11 -1.5018 -0.0024
5 4 12 0.8616 -0.0008
5 4 13 -0.5201 0.0041
5 4 14 0.5469 -0.0023
5 4 15 -0.5561 -0.0007
5 4 16 0.2621 -0.0046
5 5 0 -1.2844 0.0073
5 5 1 0.6587 -0.0030
5 5 2 -0.5311 -0.0008
5 5 3 0.8907 0.0013
5 5 4 -1.2444 -0.0006
5 5 5 1.0700 0.0003
5 5 6 -0.3575 0.0002
5 5 7 -0.4933 0.0000
5 5 8 1.2027 -0.0020
5 5 9 -1.7294 0.0026
5 5 10 1.9408 0.0001
5 5 11 -1.6361 -0.0009
5 5 12 1.0132 -0.0047
5 5 13 -0.6432 0.0098
5 5 14 0.7286 -0.0056
5 5 15 -0.7977 -0.0028
5 6 0 -1.1183 0.0065
5 6 1 0.7552 -0.0035
5 6 2 -0.7413 -0.0005
5 6 3 1.1759 0.0028
5 6 4 -1.6721 -0.0028
5 6 5 1.7817 -0.0000
5 6 6 -1.4714 0.0033
5 6 7 0.9741 -0.0029
5 6 8 -0.3542 -0.0012
5 6 9 -0.4129 0.0025
5 6 10 1.0288 0.0010
5 6 11 -1.0506 -0.0018
5 6 12 0.5817 -0.0051
5 6 13 -0.2883 0.0114
5 6 14 0.4996 -0.0075
5 7 0 -0.8995 0.0026
5 7 1 0.6731 -0.0020
5 7 2 -0.6833 -0.0007
5 7 3 1.0898 0.0043
5 7 4 -1.6220 -0.0053
5 7 5 1.9477 0.0014
5 7 6 -2.0278 0.0040
5 7 7 1.9414 -0.0050
5 7 8 -1.5722 0.0024
5 7 9 0.8184 -0.0025
5 7 10 -0.0272 0.0060
5 7 11 -0.2334 -0.0054
5 7 12 -0.0651 -0.0022
5 7 13 0.3062 0.0085
5 8 0 -0.5586 -0.0029
5 8 1 0.3765 0.0009
5 8 2 -0.3699 -0.0008
5 8 3 0.6721 0.0033
5 8 4 -1.1297 -0.0044
5 8 5 1.5510 0.0015
5 8 6 -1.8822 0.0019
5 8 7 2.0681 -0.0021
5 8 8 -1.9069 0.0020
5 8 9 1.2833 -0.0058
5 8 10 -0.5094 0.0100
5 8 11 0.1261 -0.0082
5 9 0 -0.1960 -0.0050
5 9 1 0.0372 0.0027
5 9 2 -0.0300 -0.0019
5 9 3 0.1991 0.0027
5 9 4 -0.4883 -0.0017
5 9 5 0.8518 -0.0006
5 9 6 -1.2199 -0.0004
5 9 7 1.4458 0.0040
5 9 8 -1.3512 -0.0031
5 9 9 0.8918 -0.0039
5 9 10 -0.2999 0.0096
5 10 0 0.0044 -0.0021
5 10 1 -0.1565 0.0018
5 10 2 0.1829 -0.0040
5 10 3 -0.1553 0.0053
5 10 4 0.0426 -0.0016
5 10 5 0.2202 -0.0023
5 10 6 -0.5257 -0.0005
5 10 7 0.6639 0.0063
5 10 8 -0.5442 -0.0058
5 11 0 -0.0493 0.0017
5 11 1 -0.1123 -0.0013
5 11 2 0.2254 -0.0042
5 11 3 -0.3565 0.0073
5 11 4 0.3630 -0.0029
5 11 5 -0.1205 -0.0024
5 11 6 -0.1871 0.0007
5 12 0 -0.2140 0.0026
5 12 1 0.0858 -0.0045
5 12 2 0.1229 -0.0002
5 12 3 -0.4040 0.0038
6 -17 0 -0.0806 0.0014
6 -17 1 0.1146 -0.0064
6 -17 2 -0.1842 0.0048
6 -17 3 0.3806 0.0019
6 -17 4 -0.7866 -0.0031
6 -17 5 1.2223 -0.0062
6 -17 6 -1.3456 0.0162
6 -17 7 0.9910 -0.0155
6 -17 8 -0.3359 0.0062
6 -17 9 -0.2372 0.0018
6 -17 10 0.4337 -0.0061
6 -17 11 -0.2646 0.0114
6 -16 0 0.4137 0.0055
6 -16 1 -0.5834 -0.0094
6 -16 2 0.6259 0.0078
6 -16 3 -0.4304 -0.0002
6 -16 4 -0.1036 -0.0042
6 -16 5 0.8013 -0.0012
6 -16 6 -1.2460 0.0097
6 -16 7 1.1100 -0.0114
6 -16 8 -0.4498 0.0079
6 -16 9 -0.3056 -0.0059
6 -16 10 0.7009 0.0043
6 -16 11 -0.6325 0.0039
6 -16 12 0.3454 -0.0161
6 -16 13 -0.0921 0.0200
6 -16 14 -0.0623 -0.0116
6 -15 0 1.0161 0.0030
6 -15 1 -1.4200 -0.0050
6 -15 2 1.6860 0.0042
6 -15 3 -1.6621 0.0010
6 -15 4 1.1798 -0.0048
6 -15 5 -0.3328 0.0022
6 -15 6 -0.4485 0.0024
6 -15 7 0.6832 -0.0027
6 -15 8 -0.2664 0.0015
6 -15 9 -0.3977 -0.0048
6 -15 10 0.7750 0.0086
6 -15 11 -0.7029 -0.0031
6 -15 12 0.4146 -0.0107
6 -15 13 -0.1452 0.0190
6 -15 14 -0.0573 -0.0129
6 -15 15 0.1644 0.0013
6 -15 16 -0.0991 0.0014
6 -14 0 1.0770 -0.0024
6 -14 1 -1.6238 0.0011
6 -14 2 2.1160 -0.0005
6 -14 3 -2.3761 0.0018
6 -14 4 2.1433 -0.0019
6 -14 5 -1.3583 -0.0010
6 -14 6 0.3852 0.0027
6 -14 7 0.1819 0.0005
6 -14 8 -0.0598 -0.0038
6 -14 9 -0.4221 0.0008
6 -14 10 0.6946 0.0056
6 -14 11 -0.5526 -0.0057
6 -14 12 0.2173 -0.0029
6 -14 13 0.0876 0.0098
6 -14 14 -0.3326 -0.0056
6 -14 15 0.4840 -0.0058
6 -14 16 -0.4250 0.0125
6 -14 17 0.1527 -0.0096
6 -13 0 0.3238 -0.0028
6 -13 1 -0.8890 0.0016
6 -13 2 1.5378 -0.0007
6 -13 3 -2.0948 0.0001
6 -13 4 2.2287 0.0021
6 -13 5 -1.7037 -0.0059
6 -13 6 0.7422 0.0072
6 -13 7 0.0152 -0.0033
6 -13 8 -0.0995 -0.0018
6 -13 9 -0.3056 0.0025
6 -13 10 0.6332 0.0012
6 -13 11 -0.5759 -0.0034
6 -13 12 0.2514 0.0010
6 -13 13 0.1450 0.0018
6 -13 14 -0.5444 0.0014
6 -13 15 0.8727 -0.0095
6 -13 16 -0.9884 0.0155
6 -13 17 0.8251 -0.0147
6 -13 18 -0.4658 0.0102
6 -12 0 -0.9961 0.0008
6 -12 1 0.5567 -0.0013
6 -12 2 0.1493 0.0013
6 -12 3 -0.9547 -0.0014
6 -12 4 1.4958 0.0030
6 -12 5 -1.3793 -0.0055
6 -12 6 0.6253 0.0070
6 -12 7 0.1894 -0.0058
6 -12 8 -0.4455 0.0030
6 -12 9 0.0817 -0.0007
6 -12 10 0.4590 -0.0003
6 -12 11 -0.7558 0.0008
6 -12 12 0.6857 -0.0018
6 -12 13 -0.3056 0.0022
6 -12 14 -0.2703 0.0000
6 -12 15 0.8705 -0.0046
6 -12 16 -1.3111 0.0079
6 -12 17 1.4684 -0.0072
6 -12 18 -1.2835 0.0040
6 -12 19 0.7987 -0.0024
6 -11 0 -2.3490 0.0018
6 -11 1 2.2361 -0.0006
6 -11 2 -1.6338 0.0001
6 -11 3 0.6844 -0.0004
6 -11 4 0.2449 0.0008
6 -11 5 -0.6434 -0.0009
6 -11 6 0.2964 0.0012
6 -11 7 0.4224 -0.0024
6 -11 8 -0.8696 0.0037
6 -11 9 0.7010 -0.0031
6 -11 10 -0.0521 0.0005
6 -11 11 -0.6893 0.0027
6 -11 12 1.1409 -0.0051
6 -11 13 -1.0882 0.0060
6 -11 14 0.5789 -0.0050
6 -11 15 0.1472 0.0023
6 -11 16 -0.8534 -0.0001
6 -11 17 1.3673 0.0003
6 -11 18 -1.5120 -0.0026
6 -11 19 1.1920 0.0043
6 -11 20 -0.5880 -0.0033
6 -10 0 -2.9533 -0.0000
6 -10 1 3.3744 0.0028
6 -10 2 -3.1242 -0.0032
6 -10 3 2.2480 0.0016
6 -10 4 -1.0706 -0.0004
6 -10 5 0.1629 0.0012
6 -10 6 0.0488 -0.0024
6 -10 7 0.3618 0.0015
6 -10 8 -0.9151 0.0010
6 -10 9 1.0967 -0.0022
6 -10 10 -0.6501 0.0009
6 -10 11 -0.2897 0.0014
6 -10 12 1.2497 -0.0033
6 -10 13 -1.7385 0.0046
6 -10 14 1.6007 -0.0049
6 -10 15 -1.0170 0.0038
6 -10 16 0.2394 -0.0019
6 -10 17 0.5080 0.0008
6 -10 18 -0.9650 -0.0018
6 -10 19 0.9521 0.0047
6 -10 20 -0.5871 -0.0075
6 -9 0 -2.0000 0.0013
6 -9 1 3.0354 0.0022
6 -9 2 -3.3963 -0.0033
6 -9 3 2.9214 0.0014
6 -9 4 -1.8155 0.0008
6 -9 5 0.6323 -0.0009
6 -9 6 0.0779 -0.0003
6 -9 7 -0.1016 0.0006
6 -9 8 -0.3800 0.0003
6 -9 9 0.8944 -0.0005
6 -9 10 -0.9033 -0.0001
6 -9 11 0.1878 0.0002
6 -9 12 0.9175 0.0004
6 -9 13 -1.8025 -0.0007
6 -9 14 2.0885 -0.0001
6 -9 15 -1.7788 0.0014
6 -9 16 1.0680 -0.0014
6 -9 17 -0.2351 -0.0002
6 -9 18 -0.3799 0.0012
6 -9 19 0.5732 0.0012
6 -9 20 -0.4606 -0.0067
6 -8 0 0.6031 0.0054
6 -8 1 0.9235 -0.0026
6 -8 2 -2.0138 0.0001
6 -8 3 2.2390 0.0000
6 -8 4 -1.6089 0.0013
6 -8 5 0.5772 -0.0023
6 -8 6 0.2978 0.0026
6 -8 7 -0.6247 -0.0027
6 -8 8 0.2863 0.0025
6 -8 9 0.4412 -0.0011
6 -8 10 -0.9430 -0.0007
6 -8 11 0.7256 0.0010
6 -8 12 0.1287 0.0007
6 -8 13 -1.0828 -0.0027
6 -8 14 1.6382 0.0024
6 -8 15 -1.5959 0.0003
6 -8 16 1.0264 -0.0029
6 -8 17 -0.2336 0.0020
6 -8 18 -0.3595 0.0012
6 -8 19 0.5333 -0.0021
6 -8 20 -0.4456 -0.0018
6 -8 21 0.3643 0.0070
6 -7 0 3.8043 0.0056
6 -7 1 -2.0737 -0.0048
6 -7 2 0.3758 0.0024
6 -7 3 0.6317 -0.0005
6 -7 4 -0.7387 0.0001
6 -7 5 0.2332 -0.0009
6 -7 6 0.4203 0.0021
6 -7 7 -0.7752 -0.0033
6 -7 8 0.5031 0.0038
6 -7 9 0.3419 -0.0028
6 -7 10 -1.2092 0.0005
6 -7 11 1.4767 0.0014
6 -7 12 -1.0033 -0.0014
6 -7 13 0.1578 -0.0001
6 -7 14 0.5622 0.0008
6 -7 15 -0.8072 0.0012
6 -7 16 0.4885 -0.0041
6 -7 17 0.1405 0.0039
6 -7 18 -0.6194 0.0002
6 -7 19 0.6873 -0.0041
6 -7 20 -0.4893 0.0039
6 -7 21 0.3030 -0.0008
6 -6 0 6.0225 0.0007
6 -6 1 -4.4541 -0.0025
6 -6 2 2.4912 0.0019
6 -6 3 -0.9139 -0.0002
6 -6 4 0.1174 -0.0005
6 -6 5 -0.0204 0.0001
6 -6 6 0.3223 0.0004
6 -6 7 -0.5964 -0.0010
6 -6 8 0.3714 0.0017
6 -6 9 0.4936 -0.0023
6 -6 10 -1.5621 0.0019
6 -6 11 2.1810 -0.0003
6 -6 12 -2.0534 -0.0014
6 -6 13 1.3664 0.0017
6 -6 14 -0.5384 -0.0012
6 -6 15 -0.0135 0.0016
6 -6 16 0.0546 -0.0028
6 -6 17 0.2946 0.0025
6 -6 18 -0.6458 0.0004
6 -6 19 0.7151 -0.0041
6 -6 20 -0.5334 0.0057
6 -6 21 0.2787 -0.0048
6 -5 0 6.1626 -0.0020
6 -5 1 -5.1265 -0.0010
6 -5 2 3.3561 0.0016
6 -5 3 -1.6360 -0.0007
6 -5 4 0.4753 0.0004
6 -5 5 -0.0056 -0.0010
6 -5 6 0.1306 0.0009
6 -5 7 -0.4788 0.0003
6 -5 8 0.4638 -0.0011
6 -5 9 0.2428 0.0005
6 -5 10 -1.3507 0.0011
6 -5 11 2.2339 -0.0017
6 -5 12 -2.4803 0.0006
6 -5 13 2.0894 0.0007
6 -5 14 -1.3406 -0.0010
6 -5 15 0.6226 0.0006
6 -5 16 -0.2423 -0.0004
6 -5 17 0.2367 0.0001
6 -5 18 -0.4079 0.0005
6 -5 19 0.5499 -0.0013
6 -5 20 -0.5623 0.0023
6 -4 0 4.1804 0.0000
6 -4 1 -3.9446 -0.0025
6 -4 2 2.7895 0.0026
6 -4 3 -1.3879 -0.0012
6 -4 4 0.2731 0.0010
6 -4 5 0.2434 -0.0021
6 -4 6 -0.0509 0.0026
6 -4 7 -0.5636 -0.0011
6 -4 8 0.9473 -0.0013
6 -4 9 -0.6123 0.0023
6 -4 10 -0.3302 -0.0009
6 -4 11 1.3510 -0.0010
6 -4 12 -1.9754 0.0013
6 -4 13 2.0249 -0.0004
6 -4 14 -1.6053 0.0000
6 -4 15 0.9944 -0.0007
6 -4 16 -0.4622 0.0017
6 -4 17 0.1366 -0.0017
6 -4 18 -0.0429 0.0000
6 -4 19 0.1650 0.0022
6 -4 20 -0.3722 -0.0027
6 -3 0 1.1359 0.0013
6 -3 1 -1.7145 -0.0026
6 -3 2 1.3915 0.0022
6 -3 3 -0.6019 -0.0009
6 -3 4 -0.1958 0.0005
6 -3 5 0.5681 -0.0015
6 -3 6 -0.2265 0.0027
6 -3 7 -0.6522 -0.0025
6 -3 8 1.4404 0.0003
6 -3 9 -1.5820 0.0015
6 -3 10 1.0231 -0.0014
6 -3 11 -0.1291 0.0003
6 -3 12 -0.6541 0.0000
6 -3 13 1.0442 0.0003
6 -3 14 -1.0116 -0.0000
6 -3 15 0.7087 -0.0015
6 -3 16 -0.2911 0.0034
6 -3 17 -0.1419 -0.0037
6 -3 18 0.4368 0.0009
6 -3 19 -0.4178 0.0035
6 -3 20 0.1350 -0.0055
6 -2 0 -1.2783 -0.0010
6 -2 1 0.2042 0.0004
6 -2 2 0.1945 -0.0001
6 -2 3 -0.0094 0.0001
6 -2 4 -0.4689 -0.0003
6 -2 5 0.7459 -0.0000
6 -2 6 -0.3881 0.0009
6 -2 7 -0.5564 -0.0012
6 -2 8 1.5648 0.0002
6 -2 9 -2.1071 0.0006
6 -2 10 2.0147 -0.0001
6 -2 11 -1.4735 -0.0003
6 -2 12 0.8291 -0.0004
6 -2 13 -0.3716 0.0011
6 -2 14 0.1764 -0.0006
6 -2 15 -0.1586 -0.0012
6 -2 16 0.2729 0.0035
6 -2 17 -0.5256 -0.0046
6 -2 18 0.7830 0.0024
6 -2 19 -0.8006 0.0027
6 -1 0 -1.8449 -0.0019
6 -1 1 0.8043 0.0023
6 -1 2 -0.0768 -0.0016
6 -1 3 -0.0759 0.0006
6 -1 4 -0.2920 -0.0005
6 -1 5 0.6957 0.0009
6 -1 6 -0.5832 -0.0010
6 -1 7 -0.1551 0.0016
6 -1 8 1.1445 -0.0022
6 -1 9 -1.9065 0.0012
6 -1 10 2.1745 0.0011
6 -1 11 -1.9719 -0.0019
6 -1 12 1.5441 0.0007
6 -1 13 -1.1592 0.0002
6 -1 14 0.8974 0.0000
6 -1 15 -0.6898 -0.0006
6 -1 16 0.5370 0.0016
6 -1 17 -0.5194 -0.0029
6 -1 18 0.5897 0.0021
6 -1 19 -0.5665 0.0019
6 0 0 -0.7784 0.0012
6 0 1 0.2277 0.0005
6 0 2 0.3813 -0.0008
6 0 3 -0.5611 0.0004
6 0 4 0.1129 -0.0004
6 0 5 0.5960 0.0005
6 0 6 -0.9558 -0.0008
6 0 7 0.6641 0.0022
6 0 8 0.1040 -0.0034
6 0 9 -0.9225 0.0016
6 0 10 1.4083 0.0014
6 0 11 -1.4254 -0.0019
6 0 12 1.1311 0.0004
6 0 13 -0.7882 -0.0003
6 0 14 0.5175 0.0013
6 0 15 -0.2920 -0.0012
6 0 16 0.1093 0.0008
6 0 17 -0.0191 -0.0016
6 0 18 0.0041 0.0016
6 1 0 0.6231 0.0034
6 1 1 -0.5396 -0.0014
6 1 2 0.7851 0.0005
6 1 3 -0.8542 -0.0001
6 1 4 0.3526 -0.0000
6 1 5 0.5892 -0.0010
6 1 6 -1.4327 0.0014
6 1 7 1.6998 0.0006
6 1 8 -1.3075 -0.0023
6 1 9 0.5661 0.0006
6 1 10 0.0713 0.0014
6 1 11 -0.3217 0.0003
6 1 12 0.2112 -0.0028
6 1 13 0.0550 0.0018
6 1 14 -0.2972 0.0010
6 1 15 0.4293 -0.0022
6 1 16 -0.4380 0.0029
6 1 17 0.3784 -0.0045
6 1 18 -0.3280 0.0041
6 2 0 1.3132 0.0009
6 2 1 -0.7912 -0.0001
6 2 2 0.7227 -0.0001
6 2 3 -0.7492 0.0007
6 2 4 0.3936 -0.0003
6 2 5 0.4924 -0.0019
6 2 6 -1.5721 0.0026
6 2 7 2.3023 0.0000
6 2 8 -2.3688 -0.0016
6 2 9 1.8823 -0.0005
6 2 10 -1.2082 0.0016
6 2 11 0.6711 0.0016
6 2 12 -0.4225 -0.0047
6 2 13 0.4535 0.0037
6 2 14 -0.6059 -0.0012
6 2 15 0.6462 -0.0005
6 2 16 -0.4833 0.0040
6 2 17 0.2689 -0.0087
6 3 0 1.2599 -0.0030
6 3 1 -0.6483 0.0024
6 3 2 0.4904 -0.0021
6 3 3 -0.6102 0.0028
6 3 4 0.5497 -0.0019
6 3 5 0.0356 -0.0009
6 3 6 -1.0233 0.0013
6 3 7 1.9383 0.0015
6 3 8 -2.3980 -0.0023
6 3 9 2.3458 -0.0007
6 3 10 -1.9062 0.0023
6 3 11 1.2483 -0.0004
6 3 12 -0.6410 -0.0005
6 3 13 0.3690 -0.0007
6 3 14 -0.4164 -0.0007
6 3 15 0.4384 0.0033
6 3 16 -0.2217 0.0001
6 4 0 1.0014 -0.0036
6 4 1 -0.5497 0.0023
6 4 2 0.4925 -0.0020
6 4 3 -0.7817 0.0031
6 4 4 1.0026 -0.0024
6 4 5 -0.7457 0.0001
6 4 6 0.0415 -0.0005
6 4 7 0.7430 0.0029
6 4 8 -1.3536 -0.0023
6 4 9 1.7388 -0.0008
6 4 10 -1.7801 0.0020
6 4 11 1.3378 -0.0029
6 4 12 -0.6392 0.0076
6 4 13 0.2096 -0.0115
6 4 14 -0.2289 0.0062
6 4 15 0.3083 0.0037
6 5 0 0.8795 -0.0011
6 5 1 -0.6098 -0.0006
6 5 2 0.6816 0.0013
6 5 3 -1.1343 -0.0007
6 5 4 1.5566 0.0012
6 5 5 -1.5330 -0.0013
6 5 6 1.1260 -0.0009
6 5 7 -0.6554 0.0028
6 5 8 0.1755 -0.0011
6 5 9 0.4283 -0.0001
6 5 10 -0.9330 -0.0017
6 5 11 0.9021 -0.0001
6 5 12 -0.3916 0.0108
6 5 13 0.0135 -0.0204
6 5 14 -0.1008 0.0160
6 6 0 0.8114 0.0008
6 6 1 -0.5976 -0.0019
6 6 2 0.6977 0.0028
6 6 3 -1.2476 -0.0041
6 6 4 1.8184 0.0052
6 6 5 -1.9669 -0.0034
6 6 6 1.7900 -0.0007
6 6 7 -1.6137 0.0019
6 6 8 1.3732 0.0004
6 6 9 -0.7905 0.0013
6 6 10 0.0593 -0.0081
6 6 11 0.2379 0.0086
6 6 12 0.0199 0.0040
6 6 13 -0.2750 -0.0183
6 7 0 0.5499 0.0001
6 7 1 -0.2954 0.0014
6 7 2 0.3213 -0.0016
6 7 3 -0.8541 -0.0011
6 7 4 1.5007 0.0038
6 7 5 -1.7919 -0.0022
6 7 6 1.7749 -0.0009
6 7 7 -1.7483 -0.0005
6 7 8 1.6476 0.0038
6 7 9 -1.1739 0.0005
6 7 10 0.4575 -0.0116
6 7 11 -0.0529 0.0163
6 8 0 0.0421 -0.0019
6 8 1 0.2384 0.0057
6 8 2 -0.3052 -0.0073
6 8 3 -0.0882 0.0044
6 8 4 0.6737 -0.0016
6 8 5 -1.0424 0.0021
6 8 6 1.1395 -0.0013
6 8 7 -1.1513 -0.0050
6 8 8 1.0647 0.0101
6 8 9 -0.6978 -0.0047
6 8 10 0.1485 -0.0083
6 9 0 -0.4153 -0.0020
6 9 1 0.6671 0.0050
6 9 2 -0.7905 -0.0053
6 9 3 0.6062 0.0028
6 9 4 -0.2059 -0.0028
6 9 5 -0.1654 0.0052
6 9 6 0.3669 -0.0024
6 9 7 -0.4149 -0.0074
6 9 8 0.3255 0.0143
6 10 0 -0.4467 0.0008
6 10 1 0.6622 -0.0002
6 10 2 -0.8280 0.0035
6 10 3 0.8559 -0.0066
6 10 4 -0.6715 0.0022
6 10 5 0.3305 0.0055
6 10 6 -0.0241 -0.0054
6 11 0 -0.0814 0.0040
6 11 1 0.2740 -0.0031
6 11 2 -0.4850 0.0085
6 11 3 0.6822 -0.0127
7 -17 0 -0.1346 -0.0039
7 -17 1 0.2018 0.0057
7 -17 2 -0.3685 0.0003
7 -17 3 0.4929 -0.0097
7 -17 4 -0.2968 0.0097
7 -17 5 -0.2430 0.0033
7 -17 6 0.7787 -0.0158
7 -17 7 -0.9035 0.0149
7 -17 8 0.5258 -0.0055
7 -17 9 0.0571 -0.0000
7 -16 0 -0.8180 -0.0026
7 -16 1 0.9682 0.0050
7 -16 2 -1.1471 -0.0004
7 -16 3 1.3006 -0.0107
7 -16 4 -1.1635 0.0162
7 -16 5 0.6070 -0.0088
7 -16 6 0.1127 -0.0030
7 -16 7 -0.5289 0.0070
7 -16 8 0.3937 -0.0049
7 -16 9 0.0775 0.0051
7 -16 10 -0.4256 -0.0063
7 -16 11 0.4154 -0.0013
7 -16 12 -0.2076 0.0167
7 -15 0 -1.0148 0.0017
7 -15 1 1.2834 0.0009
7 -15 2 -1.5313 -0.0001
7 -15 3 1.7577 -0.0066
7 -15 4 -1.7310 0.0122
7 -15 5 1.2542 -0.0096
7 -15 6 -0.4936 0.0030
7 -15 7 -0.0789 -0.0003
7 -15 8 0.1351 0.0002
7 -15 9 0.1622 0.0045
7 -15 10 -0.3582 -0.0109
7 -15 11 0.2254 0.0080
7 -15 12 0.0543 0.0060
7 -15 13 -0.2175 -0.0171
7 -15 14 0.2270 0.0125
7 -14 0 -0.3577 0.0020
7 -14 1 0.7416 -0.0004
7 -14 2 -1.1375 -0.0007
7 -14 3 1.5313 -0.0012
7 -14 4 -1.6844 0.0033
7 -14 5 1.3425 -0.0016
7 -14 6 -0.6211 -0.0012
7 -14 7 0.0208 0.0005
7 -14 8 0.0637 0.0015
7 -14 9 0.2256 0.0018
7 -14 10 -0.4099 -0.0096
7 -14 11 0.2422 0.0126
7 -14 12 0.1023 -0.0055
7 -14 13 -0.3630 -0.0037
7 -14 14 0.4829 0.0037
7 -14 15 -0.5206 0.0058
7 -14 16 0.4847 -0.0148
7 -13 0 0.7696 -0.0026
7 -13 1 -0.3826 0.0030
7 -13 2 -0.1464 -0.0026
7 -13 3 0.7597 0.0012
7 -13 4 -1.1652 -0.0007
7 -13 5 1.0172 0.0029
7 -13 6 -0.3669 -0.0057
7 -13 7 -0.2472 0.0053
7 -13 8 0.3218 -0.0023
7 -13 9 0.0863 0.0016
7 -13 10 -0.4991 -0.0050
7 -13 11 0.5805 0.0082
7 -13 12 -0.3721 -0.0064
7 -13 13 0.0535 0.0012
7 -13 14 0.2789 0.0013
7 -13 15 -0.5719 0.0012
7 -13 16 0.7502 -0.0048
7 -13 17 -0.7647 0.0059
7 -12 0 1.8075 -0.0046
7 -12 1 -1.6390 0.0051
7 -12 2 1.1345 -0.0037
7 -12 3 -0.3585 0.0010
7 -12 4 -0.3492 0.0010
7 -12 5 0.5224 -0.0003
7 -12 6 -0.0667 -0.0028
7 -12 7 -0.5426 0.0056
7 -12 8 0.7182 -0.0056
7 -12 9 -0.3261 0.0033
7 -12 10 -0.3120 -0.0012
7 -12 11 0.8266 0.0003
7 -12 12 -1.0371 0.0009
7 -12 13 0.9070 -0.0031
7 -12 14 -0.4956 0.0049
7 -12 15 -0.0383 -0.0057
7 -12 16 0.5135 0.0061
7 -12 17 -0.8109 -0.0066
7 -12 18 0.8618 0.0061
7 -11 0 2.2928 -0.0009
7 -11 1 -2.5429 0.0023
7 -11 2 2.2855 -0.0028
7 -11 3 -1.5188 0.0015
7 -11 4 0.5633 0.0013
7 -11 5 0.0319 -0.0034
7 -11 6 0.0245 0.0024
7 -11 7 -0.4762 0.0014
7 -11 8 0.8066 -0.0044
7 -11 9 -0.6974 0.0038
7 -11 10 0.1535 -0.0005
7 -11 11 0.6190 -0.0028
7 -11 12 -1.3070 0.0044
7 -11 13 1.6062 -0.0049
7 -11 14 -1.4139 0.0047
7 -11 15 0.8806 -0.0048
7 -11 16 -0.2387 0.0057
7 -11 17 -0.3250 -0.0067
7 -11 18 0.6431 0.0066
7 -10 0 1.6980 0.0017
7 -10 1 -2.4177 -0.0012
7 -10 2 2.5875 -0.0012
7 -10 3 -2.0800 0.0029
7 -10 4 1.1189 -0.0018
7 -10 5 -0.2351 -0.0013
7 -10 6 -0.1493 0.0029
7 -10 7 0.0154 -0.0011
7 -10 8 0.3636 -0.0017
7 -10 9 -0.6463 0.0023
7 -10 10 0.5357 -0.0006
7 -10 11 0.0745 -0.0009
7 -10 12 -0.9439 0.0010
7 -10 13 1.6174 0.0001
7 -10 14 -1.7944 -0.0014
7 -10 15 1.4905 0.0016
7 -10 16 -0.8867 -0.0007
7 -10 17 0.2046 -0.0003
7 -10 18 0.2985 0.0004
7 -10 19 -0.4422 -0.0008
7 -9 0 -0.1940 -0.0007
7 -9 1 -0.9023 -0.0013
7 -9 2 1.5793 0.0003
7 -9 3 -1.5653 0.0021
7 -9 4 0.9504 -0.0028
7 -9 5 -0.1582 0.0011
7 -9 6 -0.3966 0.0004
7 -9 7 0.5193 0.0000
7 -9 8 -0.2040 -0.0011
7 -9 9 -0.3527 0.0008
7 -9 10 0.7317 0.0002
7 -9 11 -0.5612 -0.0001
7 -9 12 -0.1140 -0.0016
7 -9 13 0.8721 0.0040
7 -9 14 -1.3110 -0.0052
7 -9 15 1.2826 0.0039
7 -9 16 -0.8445 -0.0012
7 -9 17 0.2124 -0.0002
7 -9 18 0.2877 -0.0010
7 -9 19 -0.4429 0.0018
7 -8 0 -2.6589 -0.0029
7 -8 1 1.3574 0.0001
7 -8 2 -0.2231 0.0010
7 -8 3 -0.3383 -0.0004
7 -8 4 0.2888 -0.0001
7 -8 5 0.0801 -0.0001
7 -8 6 -0.4537 0.0000
7 -8 7 0.5999 0.0011
7 -8 8 -0.3292 -0.0019
7 -8 9 -0.3401 0.0012
7 -8 10 1.0204 0.0005
7 -8 11 -1.2323 -0.0016
7 -8 12 0.8629 0.0009
7 -8 13 -0.2100 0.0011
7 -8 14 -0.3422 -0.0024
7 -8 15 0.5399 0.0007
7 -8 16 -0.3102 0.0033
7 -8 17 -0.1687 -0.0052
7 -8 18 0.5302 0.0026
7 -8 19 -0.5485 0.0015
7 -7 0 -4.3647 -0.0008
7 -7 1 3.0981 0.0007
7 -7 2 -1.7094 -0.0001
7 -7 3 0.7152 -0.0005
7 -7 4 -0.2685 0.0011
7 -7 5 0.2051 -0.0015
7 -7 6 -0.3239 0.0013
7 -7 7 0.4022 -0.0002
7 -7 8 -0.1404 -0.0011
7 -7 9 -0.5689 0.0017
7 -7 10 1.3912 -0.0010
7 -7 11 -1.8235 -0.0011
7 -7 12 1.6707 0.0031
7 -7 13 -1.1189 -0.0032
7 -7 14 0.4905 0.0018
7 -7 15 -0.0875 -0.0017
7 -7 16 0.0910 0.0041
7 -7 17 -0.3897 -0.0057
7 -7 18 0.6190 0.0035
7 -7 19 -0.5376 0.0011
7 -6 0 -4.4534 0.0013
7 -6 1 3.5270 0.0011
7 -6 2 -2.2096 -0.0019
7 -6 3 1.0806 0.0015
7 -6 4 -0.3962 -0.0007
7 -6 5 0.1374 0.0001
7 -6 6 -0.2240 0.0007
7 -6 7 0.4217 -0.0015
7 -6 8 -0.2990 0.0014
7 -6 9 -0.3783 0.0002
7 -6 10 1.3151 -0.0022
7 -6 11 -1.9689 0.0020
7 -6 12 2.0534 0.0006
7 -6 13 -1.6416 -0.0027
7 -6 14 0.9846 0.0023
7 -6 15 -0.4049 -0.0007
7 -6 16 0.1718 0.0004
7 -6 17 -0.2760 -0.0010
7 -6 18 0.4253 0.0007
7 -6 19 -0.3799 0.0003
7 -5 0 -3.0450 0.0001
7 -5 1 2.7173 0.0017
7 -5 2 -1.8046 -0.0017
7 -5 3 0.8547 0.0007
7 -5 4 -0.1784 -0.0005
7 -5 5 -0.0778 0.0012
7 -5 6 -0.1741 -0.0012
7 -5 7 0.7161 -0.0005
7 -5 8 -0.9712 0.0024
7 -5 9 0.5244 -0.0018
7 -5 10 0.4328 -0.0013
7 -5 11 -1.3433 0.0036
7 -5 12 1.7969 -0.0028
7 -5 13 -1.6997 0.0004
7 -5 14 1.1874 0.0006
7 -5 15 -0.5579 0.0003
7 -5 16 0.1324 -0.0017
7 -5 17 -0.0184 0.0023
7 -5 18 0.0705 -0.0013
7 -5 19 -0.1123 -0.0013
7 -4 0 -0.9336 -0.0013
7 -4 1 1.2387 0.0016
7 -4 2 -0.9181 0.0001
7 -4 3 0.3632 -0.0024
7 -4 4 0.1617 0.0028
7 -4 5 -0.3817 -0.0008
7 -4 6 0.0098 -0.0016
7 -4 7 0.8457 0.0017
7 -4 8 -1.5687 0.0003
7 -4 9 1.5902 -0.0016
7 -4 10 -0.9066 0.0004
7 -4 11 -0.0431 0.0016
7 -4 12 0.7994 -0.0020
7 -4 13 -1.0979 0.0009
7 -4 14 0.9105 0.0002
7 -4 15 -0.4402 -0.0003
7 -4 16 -0.0186 -0.0009
7 -4 17 0.2886 0.0024
7 -4 18 -0.3520 -0.0020
7 -4 19 0.2624 -0.0014
7 -3 0 0.8271 -0.0001
7 -3 1 -0.1393 0.0013
7 -3 2 -0.0704 -0.0003
7 -3 3 -0.0544 -0.0020
7 -3 4 0.3924 0.0035
7 -3 5 -0.6287 -0.0027
7 -3 6 0.3288 0.0002
7 -3 7 0.5640 0.0015
7 -3 8 -1.5590 -0.0010
7 -3 9 2.0801 -0.0002
7 -3 10 -1.9343 0.0007
7 -3 11 1.3145 -0.0010
7 -3 12 -0.5721 0.0014
7 -3 13 0.0393 -0.0014
7 -3 14 0.1179 0.0010
7 -3 15 0.0317 -0.0007
7 -3 16 -0.3023 -0.0004
7 -3 17 0.5414 0.0028
7 -3 18 -0.6389 -0.0038
7 -3 19 0.5307 0.0012
7 -2 0 1.3731 0.0016
7 -2 1 -0.6972 0.0009
7 -2 2 0.2406 -0.0023
7 -2 3 -0.1120 0.0018
7 -2 4 0.3555 0.0001
7 -2 5 -0.6855 -0.0015
7 -2 6 0.6218 0.0016
7 -2 7 0.0170 -0.0013
7 -2 8 -0.9440 0.0010
7 -2 9 1.7185 -0.0004
7 -2 10 -2.0565 0.0002
7 -2 11 1.9020 -0.0015
7 -2 12 -1.4109 0.0030
7 -2 13 0.8719 -0.0024
7 -2 14 -0.5092 0.0006
7 -2 15 0.3591 0.0002
7 -2 16 -0.3584 -0.0011
7 -2 17 0.4378 0.0038
7 -2 18 -0.4864 -0.0058
7 -1 0 0.6511 0.0017
7 -1 1 -0.2951 -0.0008
7 -1 2 -0.0761 -0.0012
7 -1 3 0.1823 0.0025
7 -1 4 0.1407 -0.0020
7 -1 5 -0.6601 0.0008
7 -1 6 0.9243 0.0006
7 -1 7 -0.6946 -0.0021
7 -1 8 0.0754 0.0026
7 -1 9 0.6603 -0.0010
7 -1 10 -1.2162 -0.0005
7 -1 11 1.3702 -0.0007
7 -1 12 -1.1157 0.0024
7 -1 13 0.6734 -0.0011
7 -1 14 -0.2803 -0.0014
7 -1 15 0.0296 0.0018
7 -1 16 0.0761 -0.0016
7 -1 17 -0.0603 0.0038
7 -1 18 0.0063 -0.0060
7 0 0 -0.4712 0.0011
7 0 1 0.4292 -0.0034
7 0 2 -0.5450 0.0031
7 0 3 0.4812 -0.0017
7 0 4 -0.0064 0.0003
7 0 5 -0.7261 0.0013
7 0 6 1.3348 -0.0021
7 0 7 -1.5434 0.0009
7 0 8 1.2954 0.0000
7 0 9 -0.7169 0.0014
7 0 10 0.0933 -0.0020
7 0 11 0.2507 -0.0007
7 0 12 -0.1898 0.0028
7 0 13 -0.1206 -0.0005
7 0 14 0.4299 -0.0029
7 0 15 -0.5906 0.0029
7 0 16 0.5822 -0.0018
7 0 17 -0.4576 0.0031
7 1 0 -1.0510 0.0004
7 1 1 0.7445 -0.0040
7 1 2 -0.6695 0.0053
7 1 3 0.5279 -0.0051
7 1 4 -0.0522 0.0034
7 1 5 -0.7377 0.0001
7 1 6 1.5803 -0.0026
7 1 7 -2.1679 0.0026
7 1 8 2.2805 -0.0029
7 1 9 -1.8869 0.0050
7 1 10 1.2115 -0.0043
7 1 11 -0.6252 -0.0010
7 1 12 0.3873 0.0044
7 1 13 -0.4784 -0.0017
7 1 14 0.6691 -0.0022
7 1 15 -0.7293 0.0022
7 1 16 0.5971 -0.0014
7 2 0 -0.9487 -0.0007
7 2 1 0.5946 -0.0019
7 2 2 -0.5074 0.0038
7 2 3 0.4804 -0.0048
7 2 4 -0.2370 0.0038
7 2 5 -0.3591 -0.0010
7 2 6 1.2024 0.0000
7 2 7 -2.0023 -0.0012
7 2 8 2.4414 -0.0005
7 2 9 -2.3418 0.0049
7 2 10 1.7620 -0.0052
7 2 11 -0.9845 -0.0001
7 2 12 0.3816 0.0032
7 2 13 -0.1746 -0.0007
7 2 14 0.2563 -0.0014
7 2 15 -0.3224 -0.0003
7 3 0 -0.6900 -0.0020
7 3 1 0.4470 0.0005
7 3 2 -0.4667 0.0017
7 3 3 0.6476 -0.0035
7 3 4 -0.7215 0.0022
7 3 5 0.4447 0.0001
7 3 6 0.1812 0.0015
7 3 7 -0.9292 -0.0053
7 3 8 1.5465 0.0041
7 3 9 -1.8424 0.0014
7 3 10 1.6651 -0.0035
7 3 11 -1.0250 0.0016
7 3 12 0.2605 -0.0028
7 3 13 0.1720 0.0068
7 3 14 -0.1727 -0.0056
7 4 0 -0.6681 -0.0030
7 4 1 0.5557 0.0024
7 4 2 -0.6787 0.0006
7 4 3 1.0378 -0.0028
7 4 4 -1.3506 0.0005
7 4 5 1.3202 0.0029
7 4 6 -0.9653 -0.0013
7 4 7 0.4946 -0.0030
7 4 8 0.0276 0.0029
7 4 9 -0.6021 0.0000
7 4 10 0.9770 -0.0001
7 4 11 -0.8187 0.0006
7 4 12 0.2465 -0.0080
7 4 13 0.1978 0.0166
7 5 0 -0.7423 -0.0031
7 5 1 0.6597 0.0035
7 5 2 -0.8038 -0.0003
7 5 3 1.2839 -0.0025
7 5 4 -1.7508 0.0003
7 5 5 1.8354 0.0033
7 5 6 -1.6407 -0.0036
7 5 7 1.4649 0.0031
7 5 8 -1.2323 -0.0050
7 5 9 0.6675 0.0042
7 5 10 0.0580 0.0023
7 5 11 -0.3930 -0.0049
7 5 12 0.1874 -0.0052
7 6 0 -0.5445 -0.0010
7 6 1 0.3734 0.0018
7 6 2 -0.4420 0.0009
7 6 3 0.9775 -0.0033
7 6 4 -1.5627 0.0026
7 6 5 1.7089 -0.0014
7 6 6 -1.5438 0.0000
7 6 7 1.4921 0.0055
7 6 8 -1.5012 -0.0128
7 6 9 1.1472 0.0113
7 6 10 -0.4390 0.0013
7 6 11 -0.0776 -0.0105
7 7 0 0.0000 0.0030
7 7 1 -0.2895 -0.0031
7 7 2 0.3571 0.0042
7 7 3 0.1194 -0.0041
7 7 4 -0.7507 0.0042
7 7 5 0.9714 -0.0067
7 7 6 -0.8236 0.0065
7 7 7 0.7558 0.0028
7 7 8 -0.8350 -0.0156
7 7 9 0.6981 0.0169
7 8 0 0.5054 0.0043
7 8 1 -0.8442 -0.0051
7 8 2 1.0389 0.0035
7 8 3 -0.7470 0.0005
7 8 4 0.2064 -0.0004
7 8 5 0.0867 -0.0059
7 8 6 -0.0477 0.0092
7 8 7 -0.0107 -0.0007
7 9 0 0.5173 -0.0012
7 9 1 -0.8247 0.0004
7 9 2 1.0827 -0.0048
7 9 3 -1.0203 0.0114
7 9 4 0.6826 -0.0103
7 9 5 -0.3691 -0.0002
7 10 0 0.0749 -0.0094
7 10 1 -0.3247 0.0075
7 10 2 0.5779 -0.0128
7 10 3 -0.6866 0.0200
8 -17 3 -0.7634 0.0185
8 -17 4 0.8379 -0.0220
8 -17 5 -0.5223 0.0089
8 -16 0 0.8241 0.0031
8 -16 1 -0.8415 -0.0061
8 -16 2 0.8843 0.0015
8 -16 3 -1.0724 0.0124
8 -16 4 1.1992 -0.0233
8 -16 5 -0.9668 0.0194
8 -16 6 0.3789 -0.0058
8 -16 7 0.1939 -0.0041
8 -16 8 -0.3679 0.0075
8 -16 9 0.1452 -0.0110
8 -16 10 0.1042 0.0143
8 -16 11 -0.0798 -0.0087
8 -15 0 0.4139 -0.0027
8 -15 1 -0.6096 -0.0014
8 -15 2 0.7630 0.0034
8 -15 3 -1.0086 0.0034
8 -15 4 1.2046 -0.0138
8 -15 5 -1.0623 0.0169
8 -15 6 0.5387 -0.0114
8 -15 7 0.0287 0.0045
8 -15 8 -0.2509 0.0009
8 -15 9 0.1085 -0.0086
8 -15 10 0.0594 0.0177
8 -15 11 0.0128 -0.0188
8 -15 12 -0.2334 0.0076
8 -15 13 0.3540 0.0057
8 -14 0 -0.5210 -0.0033
8 -14 1 0.1804 0.0012
8 -14 2 0.1756 0.0023
8 -14 3 -0.6018 -0.0016
8 -14 4 0.9260 -0.0037
8 -14 5 -0.8632 0.0077
8 -14 6 0.4015 -0.0071
8 -14 7 0.0845 0.0050
8 -14 8 -0.2073 -0.0030
8 -14 9 -0.0204 -0.0023
8 -14 10 0.2538 0.0115
8 -14 11 -0.2498 -0.0178
8 -14 12 0.0815 0.0145
8 -14 13 0.0666 -0.0048
8 -14 14 -0.1349 -0.0018
8 -14 15 0.1587 0.0021
8 -13 0 -1.3890 0.0010
8 -13 1 1.1425 -0.0008
8 -13 2 -0.7022 0.0017
8 -13 3 0.0834 -0.0017
8 -13 4 0.4472 -0.0004
8 -13 5 -0.5364 0.0022
8 -13 6 0.1725 -0.0017
8 -13 7 0.2258 0.0004
8 -13 8 -0.2439 -0.0006
8 -13 9 -0.1112 0.0008
8 -13 10 0.5165 0.0020
8 -13 11 -0.7319 -0.0064
8 -13 12 0.7469 0.0079
8 -13 13 -0.6245 -0.0051
8 -13 14 0.4000 0.0005
8 -13 15 -0.1388 0.0041
8 -13 16 -0.0580 -0.0088
8 -12 0 -1.7945 0.0019
8 -12 1 1.8925 -0.0026
8 -12 2 -1.5970 0.0026
8 -12 3 0.9066 -0.0018
8 -12 4 -0.1521 -0.0004
8 -12 5 -0.2063 0.0021
8 -12 6 0.0629 -0.0010
8 -12 7 0.2213 -0.0019
8 -12 8 -0.2430 0.0028
8 -12 9 -0.0606 -0.0004
8 -12 10 0.5040 -0.0026
8 -12 11 -0.9246 0.0033
8 -12 12 1.2198 -0.0018
8 -12 13 -1.2724 -0.0008
8 -12 14 1.0315 0.0027
8 -12 15 -0.6159 -0.0017
8 -12 16 0.2153 -0.0035
8 -11 0 -1.4350 -0.0015
8 -11 1 1.9349 -0.0007
8 -11 2 -1.9474 0.0029
8 -11 3 1.3859 -0.0035
8 -11 4 -0.5564 0.0013
8 -11 5 -0.0333 0.0020
8 -11 6 0.1599 -0.0027
8 -11 7 -0.0241 0.0000
8 -11 8 -0.0862 0.0024
8 -11 9 0.0574 -0.0016
8 -11 10 0.1415 -0.0015
8 -11 11 -0.5424 0.0039
8 -11 12 1.0414 -0.0035
8 -11 13 -1.3656 -0.0005
8 -11 14 1.3202 0.0065
8 -11 15 -0.9680 -0.0104
8 -11 16 0.5017 0.0088
8 -11 17 -0.0736 -0.0033
8 -10 0 -0.1210 -0.0038
8 -10 1 0.9155 0.0030
8 -10 2 -1.2869 0.0003
8 -10 3 1.0574 -0.0031
8 -10 4 -0.4409 0.0025
8 -10 5 -0.1125 0.0009
8 -10 6 0.3470 -0.0032
8 -10 7 -0.3107 0.0026
8 -10 8 0.1101 -0.0009
8 -10 9 0.1808 0.0002
8 -10 10 -0.3737 -0.0005
8 -10 11 0.2247 0.0006
8 -10 12 0.2615 0.0001
8 -10 13 -0.7727 -0.0025
8 -10 14 1.0037 0.0069
8 -10 15 -0.8872 -0.0105
8 -10 16 0.5206 0.0103
8 -10 17 -0.0622 -0.0069
8 -10 18 -0.2786 0.0036
8 -9 0 1.7000 -0.0030
8 -9 1 -0.7376 0.0050
8 -9 2 0.0312 -0.0035
8 -9 3 0.1693 0.0007
8 -9 4 0.0252 0.0001
8 -9 5 -0.2805 0.0013
8 -9 6 0.3981 -0.0026
8 -9 7 -0.3547 0.0026
8 -9 8 0.1026 -0.0025
8 -9 9 0.3781 0.0025
8 -9 10 -0.8618 -0.0016
8 -9 11 0.9960 0.0001
8 -9 12 -0.6817 0.0009
8 -9 13 0.1594 -0.0014
8 -9 14 0.2640 0.0021
8 -9 15 -0.4115 -0.0019
8 -9 16 0.2415 -0.0001
8 -9 17 0.1257 0.0022
8 -9 18 -0.4157 -0.0018
8 -8 0 2.9750 -0.0019
8 -8 1 -1.9783 0.0035
8 -8 2 1.0471 -0.0033
8 -8 3 -0.5007 0.0023
8 -8 4 0.3224 -0.0020
8 -8 5 -0.2919 0.0022
8 -8 6 0.2830 -0.0018
8 -8 7 -0.2344 0.0011
8 -8 8 -0.0123 -0.0013
8 -8 9 0.5516 0.0020
8 -8 10 -1.1649 -0.0018
8 -8 11 1.4813 0.0011
8 -8 12 -1.3554 -0.0012
8 -8 13 0.9292 0.0017
8 -8 14 -0.4319 -0.0020
8 -8 15 0.0839 0.0035
8 -8 16 -0.0496 -0.0068
8 -8 17 0.2724 0.0089
8 -8 18 -0.4537 -0.0068
8 -7 0 2.9889 -0.0013
8 -7 1 -2.1744 0.0001
8 -7 2 1.2388 0.0007
8 -7 3 -0.5657 -0.0005
8 -7 4 0.2309 -0.0007
8 -7 5 -0.1319 0.0015
8 -7 6 0.2078 -0.0010
8 -7 7 -0.3315 0.0002
8 -7 8 0.2099 -0.0002
8 -7 9 0.3218 0.0003
8 -7 10 -1.0293 0.0004
8 -7 11 1.5110 -0.0005
8 -7 12 -1.5827 -0.0010
8 -7 13 1.3004 0.0024
8 -7 14 -0.8077 -0.0019
8 -7 15 0.3328 0.0012
8 -7 16 -0.1314 -0.0026
8 -7 17 0.2242 0.0048
8 -7 18 -0.3322 -0.0046
8 -6 0 1.9552 -0.0009
8 -6 1 -1.5603 -0.0011
8 -6 2 0.8781 0.0021
8 -6 3 -0.3020 -0.0014
8 -6 4 -0.0272 -0.0001
8 -6 5 0.0685 0.0008
8 -6 6 0.2338 -0.0004
8 -6 7 -0.7072 0.0002
8 -6 8 0.8887 -0.0005
8 -6 9 -0.4810 0.0000
8 -6 10 -0.3006 0.0019
8 -6 11 1.0023 -0.0030
8 -6 12 -1.3523 0.0014
8 -6 13 1.2964 0.0010
8 -6 14 -0.8943 -0.0010
8 -6 15 0.3690 -0.0009
8 -6 16 -0.0419 0.0021
8 -6 17 0.0244 -0.0017
8 -6 18 -0.1092 0.0004
8 -5 0 0.5795 -0.0010
8 -5 1 -0.6658 0.0005
8 -5 2 0.3868 -0.0008
8 -5 3 -0.0511 0.0019
8 -5 4 -0.2217 -0.0028
8 -5 5 0.2682 0.0022
8 -5 6 0.1489 -0.0004
8 -5 7 -0.9262 -0.0006
8 -5 8 1.5088 0.0001
8 -5 9 -1.4360 0.0001
8 -5 10 0.7892 0.0011
8 -5 11 0.0193 -0.0022
8 -5 12 -0.6451 0.0013
8 -5 13 0.8942 0.0009
8 -5 14 -0.7077 -0.0022
8 -5 15 0.2570 0.0020
8 -5 16 0.1230 -0.0002
8 -5 17 -0.2376 -0.0021
8 -5 18 0.1713 0.0029
8 -4 0 -0.5085 -0.0011
8 -4 1 0.1362 0.0008
8 -4 2 -0.0634 -0.0013
8 -4 3 0.1301 0.0026
8 -4 4 -0.3263 -0.0036
8 -4 5 0.4603 0.0030
8 -4 6 -0.1490 -0.0007
8 -4 7 -0.6668 -0.0015
8 -4 8 1.5189 0.0021
8 -4 9 -1.8905 -0.0014
8 -4 10 1.6701 0.0003
8 -4 11 -1.0697 0.0009
8 -4 12 0.3753 -0.0019
8 -4 13 0.1292 0.0022
8 -4 14 -0.2477 -0.0028
8 -4 15 0.0301 0.0041
8 -4 16 0.2669 -0.0040
8 -4 17 -0.4249 0.0005
8 -4 18 0.3963 0.0035
8 -3 0 -0.8672 -0.0002
8 -3 1 0.5082 -0.0017
8 -3 2 -0.3038 0.0025
8 -3 3 0.2302 -0.0020
8 -3 4 -0.3792 0.0004
8 -3 5 0.6040 0.0011
8 -3 6 -0.5099 -0.0012
8 -3 7 -0.0751 -0.0002
8 -3 8 0.8863 0.0020
8 -3 9 -1.5312 -0.0029
8 -3 10 1.7888 0.0013
8 -3 11 -1.6133 0.0022
8 -3 12 1.1048 -0.0042
8 -3 13 -0.5245 0.0024
8 -3 14 0.1528 -0.0002
8 -3 15 -0.0762 0.0010
8 -3 16 0.1840 -0.0027
8 -3 17 -0.3180 0.0006
8 -2 0 -0.3987 0.0000
8 -2 1 0.2376 -0.0015
8 -2 2 -0.1406 0.0029
8 -2 3 0.1730 -0.0037
8 -2 4 -0.4279 0.0031
8 -2 5 0.7699 -0.0010
8 -2 6 -0.8903 -0.0013
8 -2 7 0.6374 0.0022
8 -2 8 -0.1092 -0.0003
8 -2 9 -0.5108 -0.0028
8 -2 10 1.0208 0.0032
8 -2 11 -1.2003 0.0005
8 -2 12 0.9635 -0.0032
8 -2 13 -0.4866 0.0006
8 -2 14 0.0532 0.0038
8 -2 15 0.1784 -0.0040
8 -2 16 -0.2018 0.0015
8 -2 17 0.0849 -0.0014
8 -1 0 0.4061 -0.0011
8 -1 1 -0.3791 0.0026
8 -1 2 0.2932 -0.0026
8 -1 3 -0.0059 0.0015
8 -1 4 -0.5082 -0.0002
8 -1 5 1.0518 -0.0006
8 -1 6 -1.3864 0.0000
8 -1 7 1.4344 0.0012
8 -1 8 -1.2120 -0.0004
8 -1 9 0.7405 -0.0030
8 -1 10 -0.1649 0.0043
8 -1 11 -0.2140 -0.0011
8 -1 12 0.2018 -0.0013
8 -1 13 0.0899 -0.0018
8 -1 14 -0.4002 0.0063
8 -1 15 0.5668 -0.0064
8 -1 16 -0.5581 0.0037
8 0 0 0.8236 -0.0007
8 0 1 -0.7345 0.0035
8 0 2 0.6056 -0.0049
8 0 3 -0.2002 0.0051
8 0 4 -0.4842 -0.0036
8 0 5 1.2092 0.0006
8 0 6 -1.7635 0.0016
8 0 7 2.0824 -0.0017
8 0 8 -2.1002 0.0025
8 0 9 1.7287 -0.0045
8 0 10 -1.0811 0.0039
8 0 11 0.5155 0.0003
8 0 12 -0.3125 -0.0018
8 0 13 0.4168 -0.0026
8 0 14 -0.5731 0.0071
8 0 15 0.6077 -0.0063
8 1 0 0.6785 0.0023
8 1 1 -0.6481 -0.0010
8 1 2 0.6708 0.0002
8 1 3 -0.4444 0.0010
8 1 4 -0.0937 -0.0014
8 1 5 0.7827 0.0002
8 1 6 -1.4661 0.0008
8 1 7 2.0394 -0.0009
8 1 8 -2.3175 0.0024
8 1 9 2.0936 -0.0044
8 1 10 -1.4157 0.0019
8 1 11 0.6582 0.0038
8 1 12 -0.2112 -0.0045
8 1 13 0.1472 -0.0020
8 1 14 -0.2400 0.0070
8 2 0 0.4528 0.0031
8 2 1 -0.5239 -0.0032
8 2 2 0.7403 0.0035
8 2 3 -0.8347 -0.0030
8 2 4 0.6745 0.0026
8 2 5 -0.2639 -0.0019
8 2 6 -0.3473 -0.0010
8 2 7 1.0490 0.0036
8 2 8 -1.6008 -0.0015
8 2 9 1.7122 -0.0021
8 2 10 -1.2806 -0.0002
8 2 11 0.5471 0.0062
8 2 12 0.0522 -0.0056
8 2 13 -0.2509 -0.0025
8 2 14 0.1606 0.0075
8 3 0 0.5350 0.0004
8 3 1 -0.6674 0.0002
8 3 2 0.9534 -0.0010
8 3 3 -1.2621 0.0006
8 3 4 1.4354 0.0022
8 3 5 -1.3454 -0.0039
8 3 6 0.9711 0.0005
8 3 7 -0.3967 0.0036
8 3 8 -0.2368 -0.0016
8 3 9 0.7206 -0.0027
8 3 10 -0.8112 0.0007
8 3 11 0.4525 0.0048
8 3 12 0.0534 -0.0029
8 3 13 -0.3030 -0.0058
8 4 0 0.7045 -0.0001
8 4 1 -0.8066 0.0013
8 4 2 1.0280 -0.0050
8 4 3 -1.4015 0.0067
8 4 4 1.7389 -0.0023
8 4 5 -1.8179 -0.0030
8 4 6 1.6542 0.0033
8 4 7 -1.3834 -0.0023
8 4 8 0.9839 0.0062
8 4 9 -0.3995 -0.0100
8 4 10 -0.1433 0.0058
8 4 11 0.2963 0.0011
8 5 0 0.5234 0.0032
8 5 1 -0.4938 -0.0038
8 5 2 0.5938 -0.0013
8 5 3 -0.9906 0.0062
8 5 4 1.4104 -0.0052
8 5 5 -1.5065 0.0015
8 5 6 1.3765 0.0008
8 5 7 -1.3282 -0.0052
8 5 8 1.2962 0.0141
8 5 9 -0.9536 -0.0187
8 5 10 0.3441 0.0117
8 6 0 -0.0025 0.0031
8 6 1 0.2207 -0.0061
8 6 2 -0.2702 0.0044
8 6 3 -0.1288 -0.0008
8 6 4 0.6253 -0.0016
8 6 5 -0.7183 0.0045
8 6 6 0.5086 -0.0063
8 6 7 -0.4739 0.0001
8 6 8 0.6653 0.0132
8 7 0 -0.3850 -0.0027
8 7 1 0.7520 -0.0004
8 7 2 -0.9732 0.0047
8 7 3 0.6719 -0.0089
8 7 4 -0.1582 0.0086
8 7 5 0.0068 -0.0005
8 7 6 -0.2219 -0.0085
8 7 7 0.3204 0.0069
8 8 0 -0.2475 -0.0048
8 8 1 0.6391 0.0048
8 8 2 -0.9874 0.0024
8 8 3 0.8830 -0.0141
8 8 4 -0.4768 0.0190
8 8 5 0.2546 -0.0106
8 9 0 0.1999 0.0031
8 9 1 0.0969 0.0020
8 9 2 -0.4456 0.0023
9 -16 0 -0.3168 0.0058
9 -16 1 0.3652 0.0005
9 -16 2 -0.3779 -0.0034
9 -16 3 0.5418 -0.0059
9 -16 4 -0.7754 0.0203
9 -16 5 0.7987 -0.0256
9 -16 6 -0.4723 0.0182
9 -16 7 -0.0078 -0.0066
9 -16 8 0.2893 -0.0027
9 -15 0 0.3265 0.0149
9 -15 1 -0.0985 -0.0106
9 -15 2 -0.0829 0.0016
9 -15 3 0.3502 -0.0002
9 -15 4 -0.6374 0.0092
9 -15 5 0.7141 -0.0186
9 -15 6 -0.4792 0.0200
9 -15 7 0.1165 -0.0150
9 -15 8 0.0890 0.0080
9 -15 9 -0.0577 0.0014
9 -15 10 -0.0356 -0.0127
9 -15 11 0.0261 0.0189
9 -14 0 1.0615 0.0102
9 -14 1 -0.8349 -0.0129
9 -14 2 0.5253 0.0069
9 -14 3 -0.1048 -0.0000
9 -14 4 -0.2689 0.0003
9 -14 5 0.3770 -0.0056
9 -14 6 -0.2279 0.0092
9 -14 7 0.0802 -0.0097
9 -14 8 -0.1456 0.0089
9 -14 9 0.3555 -0.0057
9 -14 10 -0.4856 -0.0017
9 -14 11 0.4472 0.0095
9 -14 12 -0.3511 -0.0117
9 -14 13 0.3070 0.0081
9 -13 0 1.4200 -0.0007
9 -13 1 -1.4648 -0.0059
9 -13 2 1.2068 0.0067
9 -13 3 -0.6706 -0.0022
9 -13 4 0.1615 -0.0012
9 -13 5 0.0130 0.0015
9 -13 6 0.0805 -0.0011
9 -13 7 -0.0820 0.0009
9 -13 8 -0.2101 0.0010
9 -13 9 0.6256 -0.0041
9 -13 10 -0.8873 0.0049
9 -13 11 0.9276 -0.0023
9 -13 12 -0.8500 -0.0014
9 -13 13 0.7156 0.0047
9 -13 14 -0.5208 -0.0074
9 -12 0 1.1557 -0.0047
9 -12 1 -1.5762 0.0010
9 -12 2 1.5282 0.0020
9 -12 3 -0.9929 -0.0015
9 -12 4 0.3750 -0.0001
9 -12 5 -0.1161 0.0011
9 -12 6 0.1963 -0.0026
9 -12 7 -0.2251 0.0045
9 -12 8 -0.0253 -0.0042
9 -12 9 0.4059 0.0006
9 -12 10 -0.6985 0.0035
9 -12 11 0.8763 -0.0056
9 -12 12 -0.9717 0.0047
9 -12 13 0.9159 0.0003
9 -12 14 -0.6665 -0.0084
9 -12 15 0.3480 0.0148
9 -11 0 0.2144 -0.0004
9 -11 1 -0.9012 0.0012
9 -11 2 1.1195 -0.0010
9 -11 3 -0.7520 0.0010
9 -11 4 0.1862 -0.0004
9 -11 5 0.0719 -0.0009
9 -11 6 0.0462 0.0012
9 -11 7 -0.2191 0.0001
9 -11 8 0.2369 -0.0010
9 -11 9 -0.1683 0.0006
9 -11 10 0.0688 0.0001
9 -11 11 0.1493 -0.0008
9 -11 12 -0.4733 0.0015
9 -11 13 0.6828 -0.0000
9 -11 14 -0.6174 -0.0057
9 -11 15 0.3696 0.0128
9 -11 16 -0.1170 -0.0153
9 -10 0 -1.0703 0.0043
9 -10 1 0.2737 -0.0032
9 -10 2 0.1945 0.0011
9 -10 3 -0.1286 0.0007
9 -10 4 -0.1979 -0.0004
9 -10 5 0.3382 -0.0014
9 -10 6 -0.1782 0.0029
9 -10 7 -0.0858 -0.0035
9 -10 8 0.3430 0.0040
9 -10 9 -0.6291 -0.0035
9 -10 10 0.8486 0.0004
9 -10 11 -0.7743 0.0034
9 -10 12 0.3836 -0.0042
9 -10 13 0.0531 0.0024
9 -10 14 -0.2790 -0.0013
9 -10 15 0.2640 0.0020
9 -10 16 -0.0987 -0.0023
9 -9 0 -1.9483 0.0046
9 -9 1 1.1482 -0.0053
9 -9 2 -0.5073 0.0035
9 -9 3 0.2807 -0.0014
9 -9 4 -0.3350 0.0009
9 -9 5 0.3623 -0.0013
9 -9 6 -0.2612 0.0011
9 -9 7 0.0944 -0.0013
9 -9 8 0.1798 0.0034
9 -9 9 -0.6350 -0.0049
9 -9 10 1.1072 0.0024
9 -9 11 -1.2862 0.0026
9 -9 12 1.0722 -0.0053
9 -9 13 -0.6490 0.0038
9 -9 14 0.2464 0.0000
9 -9 15 -0.0049 -0.0043
9 -9 16 -0.0057 0.0083
9 -8 0 -1.8877 0.0020
9 -8 1 1.2058 -0.0023
9 -8 2 -0.5504 0.0011
9 -8 3 0.1907 -0.0005
9 -8 4 -0.1045 0.0013
9 -8 5 0.1387 -0.0015
9 -8 6 -0.2404 -0.0004
9 -8 7 0.3518 0.0022
9 -8 8 -0.2646 -0.0010
9 -8 9 -0.1610 -0.0016
9 -8 10 0.7441 0.0016
9 -8 11 -1.1545 0.0008
9 -8 12 1.2396 -0.0026
9 -8 13 -1.0423 0.0025
9 -8 14 0.6633 -0.0018
9 -8 15 -0.2735 -0.0004
9 -8 16 0.0916 0.0047
9 -7 0 -1.1249 0.0007
9 -7 1 0.7183 0.0007
9 -7 2 -0.2353 -0.0024
9 -7 3 -0.0736 0.0021
9 -7 4 0.1723 0.0003
9 -7 5 -0.0705 -0.0020
9 -7 6 -0.2678 0.0007
9 -7 7 0.7068 0.0018
9 -7 8 -0.8851 -0.0024
9 -7 9 0.5870 0.0014
9 -7 10 0.0036 -0.0011
9 -7 11 -0.5572 0.0012
9 -7 12 0.9025 0.0000
9 -7 13 -0.9764 -0.0010
9 -7 14 0.7456 -0.0005
[truncated: 383,663 more chars]
